# Supplementary material for: Crystal structure of [1-(2,6-diiso­propyl­phen­yl)-2,4-bis­(di­methyl­amino)-5-tri­methyl­silyl-1,3,5-tri­aza­penta­dienyl-κ2 N 1,N 5](tri­phenyl­phosphane-κP)copper(I)
Source: Acta Crystallogr E Crystallogr Commun. 2015 Feb 7;71(Pt 3):m54. doi: 10.1107/S2056989015002169 (PMC4350696; doi:10.1107/S2056989015002169)
Supplement: Supplementary file 1 [file e-71-00m54-sup1.cif]

##############################################################################
#                                                                            #
# This CIF contains the data in a paper accepted for publication in          #
# Acta Crystallographica Section E. It conforms to the requirements of       #
# Notes for Authors for Acta Crystallographica Section E, and has been       #
# peer reviewed under the auspices of the IUCr Commission on Journals.       #
#                                                                            #
# Full details of the Crystallographic Information File format               #
# are given in the paper "The Crystallographic Information File (CIF):       #
# a New Standard Archive File for Crystallography" by S. R. Hall, F. H.      #
# Allen and I. D. Brown [Acta Cryst. (1991), A47, 655-685].                  #
#                                                                            #
# The current version of the core CIF dictionary is obtainable from          #
# ftp://ftp.iucr.org/pub/cif_core.dic.                                       #
#                                                                            #
# Software is freely available for graphical display of the structure(s)     #
# in this CIF. For information consult the CIF software page                 #
# http://www.iucr.org/resources/cif/software.                                #
#                                                                            #
# This file may be used for bona fide research purposes within the           #
# scientific community so long as proper attribution is given to the journal # 
# article from which it was obtained.                                        #
#                                                                            #
##############################################################################
data_I
_database_code_depnum_ccdc_archive 'CCDC 1046645'
_audit_creation_method     SHELXL-97
_chemical_name_systematic
;\
[1-(2,6-Diisopropylphenyl)-2,4-bis(dimethylamino)-5-trimethylsilyl-1,3,5-\
triazapentadienyl-\k^2^<i>N</i>^1^,<i>N</i>^5^](triphenylphosphane-\
\k<i>P</i>)copper(I)
;
_chemical_name_common     ?
_chemical_formula_moiety     'C39 H53 Cu N5 P Si'
_chemical_formula_sum     'C39 H53 Cu N5 P Si'
_chemical_formula_iupac     '[Cu (C21 H38 N5 Si) (C18 H15 P)]'
_chemical_formula_weight     714.46
_chemical_melting_point     ?
_symmetry_cell_setting     triclinic
_symmetry_space_group_name_H-M     'P -1'
_symmetry_space_group_name_Hall     '-P 1'
loop_
    _symmetry_equiv_pos_as_xyz
    'x, y, z'
    '-x, -y, -z'
_cell_length_a     9.7935(16)
_cell_length_b     11.2141(18)
_cell_length_c     19.570(3)
_cell_angle_alpha     103.601(4)
_cell_angle_beta     90.867(3)
_cell_angle_gamma     108.240(4)
_cell_volume     1974.8(6)
_cell_formula_units_Z     2
_cell_measurement_reflns_used     1276
_cell_measurement_theta_min     2.48
_cell_measurement_theta_max     18.72
_cell_measurement_temperature     195(2)
_exptl_crystal_description     block
_exptl_crystal_colour     colorless
_exptl_crystal_size_max     0.32
_exptl_crystal_size_mid     0.31
_exptl_crystal_size_min     0.28
_exptl_crystal_density_diffrn     1.202
_exptl_crystal_density_meas     ?
_exptl_crystal_density_method     'not measured'
_exptl_crystal_F_000     760
_exptl_absorpt_coefficient_mu     0.656
_exptl_absorpt_correction_type     multi-scan
_exptl_absorpt_process_details
;
(<i>SADABS</i>; Bruker, 2000)
;
_exptl_absorpt_correction_T_min     0.8175
_exptl_absorpt_correction_T_max     0.8376
_exptl_special_details     ?
_diffrn_ambient_temperature     195(2)
_diffrn_radiation_type     MoK\a
_diffrn_radiation_wavelength     0.71073
_diffrn_radiation_source     'fine-focus sealed tube'
_diffrn_radiation_monochromator     graphite
_diffrn_measurement_device_type     'Bruker APEXII CCD'
_diffrn_measurement_method     '\f and \w scans'
_diffrn_detector_area_resol_mean     ?
_diffrn_reflns_number     11084
_diffrn_reflns_av_R_equivalents     0.0767
_diffrn_reflns_av_sigmaI/netI     0.1738
_diffrn_reflns_theta_min     1.08
_diffrn_reflns_theta_max     25.05
_diffrn_reflns_theta_full     25.05
_diffrn_measured_fraction_theta_max     0.997
_diffrn_measured_fraction_theta_full     0.997
_diffrn_reflns_limit_h_min     -11
_diffrn_reflns_limit_h_max     9
_diffrn_reflns_limit_k_min     -11
_diffrn_reflns_limit_k_max     13
_diffrn_reflns_limit_l_min     -23
_diffrn_reflns_limit_l_max     23
_diffrn_standards_number     ?
_diffrn_standards_interval_count     ?
_diffrn_standards_interval_time     ?
_diffrn_standards_decay_%     ?
_refine_special_details
;
Refinement of <i>F</i>^2^ against ALL reflections. The weighted <i>R</i>-factor
<i>wR</i> and goodness of fit <i>S</i> are based on <i>F</i>^2^, conventional
<i>R</i>-factors <i>R</i> are based on <i>F</i>, with <i>F</i> set to zero for
negative <i>F</i>^2^. The threshold expression of <i>F</i>^2^ >
\s(<i>F</i>^2^) is used only for calculating <i>R</i>-factors(gt) <i>etc</i>.
and is not relevant to the choice of reflections for refinement.
<i>R</i>-factors based on <i>F</i>^2^ are statistically about twice as large
as those based on <i>F</i>, and <i>R</i>- factors based on ALL data will be
even larger.
;
_reflns_number_total     6988
_reflns_number_gt     3246
_reflns_threshold_expression     I>2\s(I)
_refine_ls_structure_factor_coef     Fsqd
_refine_ls_matrix_type     full
_refine_ls_R_factor_all     0.1189
_refine_ls_R_factor_gt     0.0509
_refine_ls_wR_factor_gt     0.0748
_refine_ls_wR_factor_ref     0.0891
_refine_ls_goodness_of_fit_ref     0.749
_refine_ls_restrained_S_all     0.751
_refine_ls_number_reflns     6988
_refine_ls_number_parameters     435
_refine_ls_number_restraints     12
_refine_ls_hydrogen_treatment     constr
_refine_ls_weighting_scheme     calc
_refine_ls_weighting_details
         'calc w=1/[\s^2^(Fo^2^)+(0.0000P)^2^+0.0000P] where P=(Fo^2^+2Fc^2^)/3'
_atom_sites_solution_hydrogens     geom
_atom_sites_solution_primary     direct
_atom_sites_solution_secondary     difmap
_refine_ls_shift/su_max     0.000
_refine_ls_shift/su_mean     0.000
_refine_diff_density_max     0.354
_refine_diff_density_min     -0.238
_refine_ls_extinction_method     none
_refine_ls_extinction_coef     ?
loop_
    _atom_type_symbol
    _atom_type_description
    _atom_type_scat_dispersion_real
    _atom_type_scat_dispersion_imag
    _atom_type_scat_source
    'C' 'C' 0.0033 0.0016
                         'International Tables Vol C Tables 4.2.6.8 and 6.1.1.4'
    'H' 'H' 0.0000 0.0000
                         'International Tables Vol C Tables 4.2.6.8 and 6.1.1.4'
    'N' 'N' 0.0061 0.0033
                         'International Tables Vol C Tables 4.2.6.8 and 6.1.1.4'
    'Cu' 'Cu' 0.3201 1.2651
                         'International Tables Vol C Tables 4.2.6.8 and 6.1.1.4'
    'Si' 'Si' 0.0817 0.0704
                         'International Tables Vol C Tables 4.2.6.8 and 6.1.1.4'
    'P' 'P' 0.1023 0.0942
                         'International Tables Vol C Tables 4.2.6.8 and 6.1.1.4'
_computing_data_collection
;
APEX2 (Bruker, 2000)
;
_computing_cell_refinement
;
SAINT (Bruker, 2000)
;
_computing_data_reduction
;
SAINT (Bruker, 2000)
;
_computing_structure_solution
;
SHELXS97 (Sheldrick, 2008)
;
_computing_structure_refinement
;
SHELXL97 (Sheldrick, 2008)
;
_computing_molecular_graphics
;
SHELXTL (Sheldrick, 2008)
;
_computing_publication_material
;
SHELXTL (Sheldrick, 2008)
;
loop_
    _atom_site_type_symbol
    _atom_site_label
    _atom_site_fract_x
    _atom_site_fract_y
    _atom_site_fract_z
    _atom_site_U_iso_or_equiv
    _atom_site_adp_type
    _atom_site_calc_flag
    _atom_site_refinement_flags
    _atom_site_occupancy
    _atom_site_symmetry_multiplicity
    _atom_site_disorder_assembly
    _atom_site_disorder_group
    Cu Cu1 0.21585(5) 0.98646(5) 0.27053(3) 0.04164(17) Uani d . 1 2 . .
    P P1 0.09334(12) 0.97196(11) 0.17417(6) 0.0438(3) Uani d . 1 2 . .
    N N1 0.3161(3) 0.8786(3) 0.30319(17) 0.0404(9) Uani d . 1 2 . .
    N N2 0.4998(4) 0.8723(4) 0.3817(2) 0.0611(11) Uani d . 1 2 . .
    N N3 0.5058(3) 1.0667(3) 0.36417(17) 0.0472(9) Uani d . 1 2 . .
    N N4 0.5552(4) 1.2786(4) 0.3743(2) 0.0625(11) Uani d . 1 2 . .
    N N5 0.3128(4) 1.1463(3) 0.34393(16) 0.0425(9) Uani d . 1 2 . .
    Si Si1 0.21254(13) 1.22563(12) 0.39437(6) 0.0481(3) Uani d . 1 2 . .
    C C1 0.2675(4) 0.7442(4) 0.2716(2) 0.0368(10) Uani d . 1 2 . .
    C C2 0.3404(5) 0.6878(4) 0.2203(2) 0.0436(11) Uani d . 1 2 . .
    C C3 0.2818(5) 0.5576(4) 0.1869(2) 0.0602(13) Uani d . 1 2 . .
    H H3 0.3326 0.5185 0.1524 0.072 Uiso calc R 1 2 . .
    C C4 0.1516(6) 0.4838(5) 0.2026(3) 0.0649(14) Uani d . 1 2 . .
    H H4 0.1118 0.3947 0.1783 0.078 Uiso calc R 1 2 . .
    C C5 0.0795(5) 0.5377(4) 0.2528(3) 0.0602(14) Uani d . 1 2 . .
    H H5 -0.0098 0.4855 0.2641 0.072 Uiso calc R 1 2 . .
    C C6 0.1343(5) 0.6682(4) 0.2878(2) 0.0496(12) Uani d . 1 2 . .
    C C7 0.0520(5) 0.7255(5) 0.3453(3) 0.0779(17) Uani d . 1 2 . .
    H H7 0.1096 0.8188 0.3657 0.093 Uiso calc R 1 2 . .
    C C8 0.0293(7) 0.6572(7) 0.4055(3) 0.148(3) Uani d . 1 2 . .
    H H8A -0.0164 0.7020 0.4427 0.222 Uiso calc R 1 2 . .
    H H8B 0.1228 0.6589 0.4250 0.222 Uiso calc R 1 2 . .
    H H8C -0.0331 0.5669 0.3873 0.222 Uiso calc R 1 2 . .
    C C9 -0.0938(6) 0.7191(6) 0.3153(3) 0.128(2) Uani d . 1 21 . .
    H H9A -0.1489 0.6290 0.2913 0.192 Uiso calc R 1 2 . .
    H H9B -0.0806 0.7728 0.2814 0.192 Uiso calc R 1 2 . .
    H H9C -0.1464 0.7513 0.3536 0.192 Uiso calc R 1 2 . .
    C C10 0.4816(5) 0.7661(4) 0.1990(3) 0.0612(13) Uani d U 1 2 . .
    H H10 0.5233 0.8474 0.2375 0.073 Uiso calc R 1 2 . .
    C C11 0.5904(6) 0.6964(5) 0.1891(4) 0.153(3) Uani d U 1 2 . .
    H H11A 0.6046 0.6690 0.2319 0.230 Uiso calc R 1 2 . .
    H H11B 0.6823 0.7545 0.1799 0.230 Uiso calc R 1 2 . .
    H H11C 0.5555 0.6199 0.1489 0.230 Uiso calc R 1 2 . .
    C C12 0.4540(6) 0.8046(6) 0.1327(3) 0.137(3) Uani d U 1 2 . .
    H H12A 0.5463 0.8468 0.1161 0.205 Uiso calc R 1 2 . .
    H H12B 0.3987 0.8650 0.1427 0.205 Uiso calc R 1 2 . .
    H H12C 0.3989 0.7271 0.0961 0.205 Uiso calc R 1 2 . .
    C C13 0.4329(5) 0.9383(4) 0.3489(2) 0.0437(11) Uani d . 1 2 . .
    C C14 0.6398(5) 0.9422(5) 0.4222(3) 0.106(2) Uani d . 1 2 . .
    H H14A 0.6997 1.0021 0.3968 0.159 Uiso calc R 1 2 . .
    H H14B 0.6876 0.8801 0.4283 0.159 Uiso calc R 1 2 . .
    H H14C 0.6260 0.9912 0.4685 0.159 Uiso calc R 1 2 . .
    C C15 0.4316(6) 0.7524(5) 0.3966(3) 0.110(2) Uani d . 1 2 . .
    H H15A 0.3271 0.7272 0.3851 0.164 Uiso calc R 1 2 . .
    H H15B 0.4521 0.7599 0.4469 0.164 Uiso calc R 1 2 . .
    H H15C 0.4681 0.6864 0.3683 0.164 Uiso calc R 1 2 . .
    C C16 0.4503(5) 1.1592(4) 0.3590(2) 0.0458(11) Uani d . 1 2 . .
    C C17 0.7011(5) 1.3023(4) 0.4024(3) 0.0821(17) Uani d . 1 2 . .
    H H17A 0.7025 1.2352 0.4264 0.123 Uiso calc R 1 2 . .
    H H17B 0.7363 1.3877 0.4362 0.123 Uiso calc R 1 2 . .
    H H17C 0.7635 1.3002 0.3638 0.123 Uiso calc R 1 2 . .
    C C18 0.5366(5) 1.3833(4) 0.3462(3) 0.0809(17) Uani d . 1 2 . .
    H H18A 0.6148 1.4108 0.3169 0.121 Uiso calc R 1 2 . .
    H H18B 0.5392 1.4569 0.3854 0.121 Uiso calc R 1 2 . .
    H H18C 0.4436 1.3521 0.3176 0.121 Uiso calc R 1 2 . .
    C C19 0.3128(5) 1.3379(4) 0.4780(2) 0.0682(14) Uani d . 1 2 . .
    H H19A 0.3866 1.3053 0.4936 0.102 Uiso calc R 1 2 . .
    H H19B 0.2455 1.3434 0.5143 0.102 Uiso calc R 1 2 . .
    H H19C 0.3592 1.4242 0.4703 0.102 Uiso calc R 1 2 . .
    C C20 0.0592(4) 1.1020(4) 0.4188(2) 0.0745(15) Uani d . 1 2 . .
    H H20A 0.0047 1.0390 0.3759 0.112 Uiso calc R 1 2 . .
    H H20B -0.0043 1.1445 0.4453 0.112 Uiso calc R 1 2 . .
    H H20C 0.0962 1.0571 0.4483 0.112 Uiso calc R 1 2 . .
    C C21 0.1368(5) 1.3199(4) 0.3466(2) 0.0824(17) Uani d . 1 2 . .
    H H21A 0.2157 1.3913 0.3371 0.124 Uiso calc R 1 2 . .
    H H21B 0.0710 1.3551 0.3757 0.124 Uiso calc R 1 2 . .
    H H21C 0.0839 1.2628 0.3018 0.124 Uiso calc R 1 1 . .
    C C22 -0.0030(4) 0.8179(4) 0.1131(2) 0.0485(12) Uani d . 1 2 . .
    C C23 0.0152(5) 0.7052(5) 0.1226(3) 0.0733(16) Uani d . 1 2 . .
    H H23 0.0821 0.7099 0.1596 0.088 Uiso calc R 1 2 . .
    C C24 -0.0622(6) 0.5870(5) 0.0792(3) 0.103(2) Uani d . 1 2 . .
    H H24 -0.0520 0.5104 0.0881 0.124 Uiso calc R 1 2 . .
    C C25 -0.1539(6) 0.5771(5) 0.0233(3) 0.098(2) Uani d . 1 2 . .
    H H25 -0.2046 0.4949 -0.0074 0.117 Uiso calc R 1 2 . .
    C C26 -0.1713(6) 0.6880(5) 0.0125(3) 0.0842(17) Uani d . 1 2 . .
    H H26 -0.2359 0.6826 -0.0256 0.101 Uiso calc R 1 2 . .
    C C27 -0.0970(5) 0.8055(5) 0.0559(2) 0.0651(14) Uani d . 1 2 . .
    H H27 -0.1096 0.8813 0.0470 0.078 Uiso calc R 1 2 . .
    C C28 -0.0413(4) 1.0544(4) 0.1788(2) 0.0423(11) Uani d . 1 2 . .
    C C29 -0.1412(5) 1.0359(4) 0.2284(2) 0.0566(13) Uani d . 1 2 . .
    H H29 -0.1351 0.9835 0.2593 0.068 Uiso calc R 1 2 . .
    C C30 -0.2476(5) 1.0912(5) 0.2337(3) 0.0728(15) Uani d . 1 2 . .
    H H30 -0.3143 1.0777 0.2681 0.087 Uiso calc R 1 2 . .
    C C31 -0.2577(5) 1.1664(5) 0.1893(3) 0.0782(17) Uani d . 1 2 . .
    H H31 -0.3317 1.2051 0.1927 0.094 Uiso calc R 1 2 . .
    C C32 -0.1605(6) 1.1860(4) 0.1393(3) 0.0721(16) Uani d . 1 2 . .
    H H32 -0.1671 1.2388 0.1087 0.087 Uiso calc R 1 2 . .
    C C33 -0.0545(5) 1.1292(4) 0.1340(2) 0.0505(12) Uani d . 1 2 . .
    H H33 0.0107 1.1415 0.0988 0.061 Uiso calc R 1 2 . .
    C C34 0.2300(4) 1.0584(5) 0.1248(2) 0.0475(12) Uani d . 1 2 . .
    C C35 0.3147(5) 1.1830(5) 0.1584(2) 0.0566(13) Uani d . 1 2 . .
    H H35 0.2973 1.2218 0.2046 0.068 Uiso calc R 1 2 . .
    C C36 0.4241(5) 1.2518(5) 0.1258(3) 0.0685(15) Uani d . 1 2 . .
    H H36 0.4825 1.3370 0.1500 0.082 Uiso calc R 1 2 . .
    C C37 0.4500(6) 1.1987(6) 0.0585(3) 0.0771(18) Uani d . 1 2 . .
    H H37 0.5257 1.2464 0.0360 0.093 Uiso calc R 1 2 . .
    C C38 0.3649(6) 1.0763(6) 0.0250(3) 0.0772(17) Uani d . 1 2 . .
    H H38 0.3819 1.0386 -0.0215 0.093 Uiso calc R 1 2 . .
    C C39 0.2543(5) 1.0056(5) 0.0570(3) 0.0612(14) Uani d . 1 2 . .
    H H39 0.1953 0.9209 0.0323 0.073 Uiso calc R 1 2 . .
loop_
    _atom_site_aniso_label
    _atom_site_aniso_U_11
    _atom_site_aniso_U_22
    _atom_site_aniso_U_33
    _atom_site_aniso_U_12
    _atom_site_aniso_U_13
    _atom_site_aniso_U_23
    Cu1 0.0472(3) 0.0362(3) 0.0419(3) 0.0148(3) -0.0030(3) 0.0093(3)
    P1 0.0514(8) 0.0412(7) 0.0408(7) 0.0192(6) -0.0039(6) 0.0088(6)
    N1 0.045(2) 0.026(2) 0.050(2) 0.0119(18) -0.0095(18) 0.0103(19)
    N2 0.058(3) 0.049(3) 0.078(3) 0.020(2) -0.021(2) 0.018(2)
    N3 0.039(2) 0.041(2) 0.055(3) 0.011(2) -0.0054(18) 0.004(2)
    N4 0.053(3) 0.040(3) 0.081(3) 0.003(2) -0.006(2) 0.009(2)
    N5 0.039(2) 0.038(2) 0.044(2) 0.0099(18) -0.0058(18) 0.0034(19)
    Si1 0.0529(8) 0.0398(8) 0.0497(9) 0.0188(7) -0.0053(7) 0.0034(7)
    C1 0.035(3) 0.033(3) 0.048(3) 0.013(2) -0.004(2) 0.016(2)
    C2 0.045(3) 0.042(3) 0.048(3) 0.019(2) 0.001(2) 0.013(3)
    C3 0.071(4) 0.045(3) 0.066(4) 0.026(3) 0.005(3) 0.008(3)
    C4 0.081(4) 0.036(3) 0.076(4) 0.022(3) -0.001(3) 0.009(3)
    C5 0.057(3) 0.041(3) 0.083(4) 0.009(3) 0.006(3) 0.025(3)
    C6 0.047(3) 0.043(3) 0.064(3) 0.019(3) 0.001(3) 0.017(3)
    C7 0.064(4) 0.049(3) 0.126(5) 0.019(3) 0.036(4) 0.031(4)
    C8 0.187(7) 0.198(8) 0.106(6) 0.102(6) 0.073(5) 0.069(6)
    C9 0.093(5) 0.145(6) 0.187(7) 0.072(5) 0.050(5) 0.072(6)
    C10 0.058(3) 0.058(3) 0.071(4) 0.021(3) 0.014(3) 0.018(3)
    C11 0.076(5) 0.116(6) 0.289(10) 0.050(4) 0.067(5) 0.066(6)
    C12 0.118(5) 0.187(7) 0.098(5) 0.003(5) 0.015(4) 0.085(5)
    C13 0.042(3) 0.046(3) 0.046(3) 0.019(3) 0.009(2) 0.011(3)
    C14 0.082(4) 0.087(5) 0.149(6) 0.030(4) -0.054(4) 0.029(4)
    C15 0.120(5) 0.078(4) 0.122(5) 0.006(4) -0.054(4) 0.046(4)
    C16 0.052(3) 0.038(3) 0.037(3) 0.005(3) 0.007(2) 0.003(2)
    C17 0.053(3) 0.062(4) 0.101(4) -0.008(3) -0.012(3) 0.001(3)
    C18 0.093(4) 0.045(3) 0.085(4) -0.005(3) 0.003(3) 0.017(3)
    C19 0.078(4) 0.064(3) 0.058(3) 0.028(3) 0.000(3) 0.002(3)
    C20 0.060(3) 0.075(4) 0.078(4) 0.017(3) 0.011(3) 0.006(3)
    C21 0.099(4) 0.064(4) 0.093(4) 0.047(3) -0.019(3) 0.011(3)
    C22 0.058(3) 0.048(3) 0.041(3) 0.024(3) -0.010(2) 0.006(2)
    C23 0.096(4) 0.051(3) 0.073(4) 0.030(3) -0.031(3) 0.009(3)
    C24 0.151(6) 0.046(4) 0.100(5) 0.035(4) -0.059(4) -0.004(3)
    C25 0.122(5) 0.052(4) 0.097(5) 0.025(4) -0.055(4) -0.014(4)
    C26 0.100(4) 0.069(4) 0.076(4) 0.039(4) -0.042(3) -0.008(3)
    C27 0.082(4) 0.052(3) 0.057(3) 0.030(3) -0.023(3) -0.001(3)
    C28 0.043(3) 0.036(3) 0.047(3) 0.014(2) -0.004(2) 0.006(2)
    C29 0.054(3) 0.057(3) 0.061(3) 0.022(3) 0.004(3) 0.014(3)
    C30 0.058(4) 0.074(4) 0.086(4) 0.028(3) 0.018(3) 0.010(4)
    C31 0.057(4) 0.064(4) 0.114(5) 0.035(3) -0.008(4) 0.004(4)
    C32 0.070(4) 0.062(4) 0.095(4) 0.033(3) -0.010(3) 0.024(3)
    C33 0.057(3) 0.046(3) 0.053(3) 0.025(3) 0.000(2) 0.012(3)
    C34 0.046(3) 0.062(3) 0.047(3) 0.033(3) 0.002(2) 0.018(3)
    C35 0.050(3) 0.062(4) 0.053(3) 0.015(3) 0.003(3) 0.010(3)
    C36 0.052(3) 0.070(4) 0.085(4) 0.013(3) 0.000(3) 0.033(4)
    C37 0.067(4) 0.101(5) 0.084(5) 0.034(4) 0.020(4) 0.053(4)
    C38 0.083(4) 0.114(5) 0.055(4) 0.051(4) 0.024(3) 0.032(4)
    C39 0.073(4) 0.068(4) 0.054(3) 0.036(3) 0.008(3) 0.017(3)
_geom_special_details
;
All e.s.d.'s (except the e.s.d. in the dihedral angle between two l.s. planes)
are estimated using the full covariance matrix. The cell e.s.d.'s are taken
into account individually in the estimation of e.s.d.'s in distances, angles
and torsion angles; correlations between e.s.d.'s in cell parameters are only
used when they are defined by crystal symmetry. An approximate (isotropic)
treatment of cell e.s.d.'s is used for estimating e.s.d.'s involving l.s.
planes.
;
loop_
    _geom_bond_atom_site_label_1
    _geom_bond_atom_site_label_2
    _geom_bond_site_symmetry_2
    _geom_bond_distance
    _geom_bond_publ_flag
    Cu1 N5 . 1.964(3) ?
    Cu1 N1 . 1.980(3) ?
    Cu1 P1 . 2.1651(12) ?
    P1 C22 . 1.811(4) ?
    P1 C28 . 1.824(4) ?
    P1 C34 . 1.824(4) ?
    N1 C13 . 1.328(5) ?
    N1 C1 . 1.409(4) ?
    N2 C13 . 1.379(5) ?
    N2 C15 . 1.403(5) ?
    N2 C14 . 1.457(5) ?
    N3 C16 . 1.335(5) ?
    N3 C13 . 1.349(5) ?
    N4 C16 . 1.371(5) ?
    N4 C17 . 1.444(5) ?
    N4 C18 . 1.464(5) ?
    N5 C16 . 1.329(5) ?
    N5 Si1 . 1.702(3) ?
    Si1 C19 . 1.853(4) ?
    Si1 C20 . 1.854(4) ?
    Si1 C21 . 1.865(4) ?
    C1 C2 . 1.387(5) ?
    C1 C6 . 1.404(5) ?
    C2 C3 . 1.379(5) ?
    C2 C10 . 1.512(5) ?
    C3 C4 . 1.370(6) ?
    C3 H3 . 0.9500 ?
    C4 C5 . 1.356(6) ?
    C4 H4 . 0.9500 ?
    C5 C6 . 1.386(5) ?
    C5 H5 . 0.9500 ?
    C6 C7 . 1.531(6) ?
    C7 C9 . 1.510(6) ?
    C7 C8 . 1.533(6) ?
    C7 H7 . 1.0000 ?
    C8 H8A . 0.9800 ?
    C8 H8B . 0.9800 ?
    C8 H8C . 0.9800 ?
    C9 H9A . 0.9800 ?
    C9 H9B . 0.9800 ?
    C9 H9C . 0.9800 ?
    C10 C11 . 1.497(6) ?
    C10 C12 . 1.506(6) ?
    C10 H10 . 1.0000 ?
    C11 H11A . 0.9800 ?
    C11 H11B . 0.9800 ?
    C11 H11C . 0.9800 ?
    C12 H12A . 0.9800 ?
    C12 H12B . 0.9800 ?
    C12 H12C . 0.9800 ?
    C14 H14A . 0.9800 ?
    C14 H14B . 0.9800 ?
    C14 H14C . 0.9800 ?
    C15 H15A . 0.9800 ?
    C15 H15B . 0.9800 ?
    C15 H15C . 0.9800 ?
    C17 H17A . 0.9800 ?
    C17 H17B . 0.9800 ?
    C17 H17C . 0.9800 ?
    C18 H18A . 0.9800 ?
    C18 H18B . 0.9800 ?
    C18 H18C . 0.9800 ?
    C19 H19A . 0.9800 ?
    C19 H19B . 0.9800 ?
    C19 H19C . 0.9800 ?
    C20 H20A . 0.9800 ?
    C20 H20B . 0.9800 ?
    C20 H20C . 0.9800 ?
    C21 H21A . 0.9800 ?
    C21 H21B . 0.9800 ?
    C21 H21C . 0.9800 ?
    C22 C23 . 1.384(5) ?
    C22 C27 . 1.390(5) ?
    C23 C24 . 1.369(6) ?
    C23 H23 . 0.9500 ?
    C24 C25 . 1.365(6) ?
    C24 H24 . 0.9500 ?
    C25 C26 . 1.369(6) ?
    C25 H25 . 0.9500 ?
    C26 C27 . 1.357(6) ?
    C26 H26 . 0.9500 ?
    C27 H27 . 0.9500 ?
    C28 C33 . 1.380(5) ?
    C28 C29 . 1.392(5) ?
    C29 C30 . 1.363(5) ?
    C29 H29 . 0.9500 ?
    C30 C31 . 1.368(6) ?
    C30 H30 . 0.9500 ?
    C31 C32 . 1.382(6) ?
    C31 H31 . 0.9500 ?
    C32 C33 . 1.371(5) ?
    C32 H32 . 0.9500 ?
    C33 H33 . 0.9500 ?
    C34 C35 . 1.378(5) ?
    C34 C39 . 1.378(5) ?
    C35 C36 . 1.372(5) ?
    C35 H35 . 0.9500 ?
    C36 C37 . 1.374(6) ?
    C36 H36 . 0.9500 ?
    C37 C38 . 1.362(6) ?
    C37 H37 . 0.9500 ?
    C38 C39 . 1.382(6) ?
    C38 H38 . 0.9500 ?
    C39 H39 . 0.9500 ?
loop_
    _geom_angle_atom_site_label_1
    _geom_angle_atom_site_label_2
    _geom_angle_atom_site_label_3
    _geom_angle_site_symmetry_1
    _geom_angle_site_symmetry_3
    _geom_angle
    _geom_angle_publ_flag
    N5 Cu1 N1 . . 95.88(14) ?
    N5 Cu1 P1 . . 126.26(10) ?
    N1 Cu1 P1 . . 135.59(11) ?
    C22 P1 C28 . . 100.94(18) ?
    C22 P1 C34 . . 105.5(2) ?
    C28 P1 C34 . . 103.48(19) ?
    C22 P1 Cu1 . . 122.58(14) ?
    C28 P1 Cu1 . . 119.03(14) ?
    C34 P1 Cu1 . . 103.22(14) ?
    C13 N1 C1 . . 123.6(3) ?
    C13 N1 Cu1 . . 118.2(3) ?
    C1 N1 Cu1 . . 118.0(2) ?
    C13 N2 C15 . . 125.5(4) ?
    C13 N2 C14 . . 119.3(4) ?
    C15 N2 C14 . . 112.9(4) ?
    C16 N3 C13 . . 125.8(4) ?
    C16 N4 C17 . . 123.6(4) ?
    C16 N4 C18 . . 120.5(4) ?
    C17 N4 C18 . . 114.1(4) ?
    C16 N5 Si1 . . 126.4(3) ?
    C16 N5 Cu1 . . 111.5(3) ?
    Si1 N5 Cu1 . . 119.71(19) ?
    N5 Si1 C19 . . 113.54(19) ?
    N5 Si1 C20 . . 107.65(19) ?
    C19 Si1 C20 . . 106.9(2) ?
    N5 Si1 C21 . . 112.7(2) ?
    C19 Si1 C21 . . 107.8(2) ?
    C20 Si1 C21 . . 107.9(2) ?
    C2 C1 C6 . . 119.4(4) ?
    C2 C1 N1 . . 121.7(4) ?
    C6 C1 N1 . . 118.6(4) ?
    C3 C2 C1 . . 119.4(4) ?
    C3 C2 C10 . . 119.0(4) ?
    C1 C2 C10 . . 121.6(4) ?
    C4 C3 C2 . . 121.1(5) ?
    C4 C3 H3 . . 119.4 ?
    C2 C3 H3 . . 119.4 ?
    C5 C4 C3 . . 120.0(5) ?
    C5 C4 H4 . . 120.0 ?
    C3 C4 H4 . . 120.0 ?
    C4 C5 C6 . . 120.8(5) ?
    C4 C5 H5 . . 119.6 ?
    C6 C5 H5 . . 119.6 ?
    C5 C6 C1 . . 119.3(4) ?
    C5 C6 C7 . . 119.6(4) ?
    C1 C6 C7 . . 121.1(4) ?
    C9 C7 C6 . . 111.2(5) ?
    C9 C7 C8 . . 108.4(5) ?
    C6 C7 C8 . . 112.8(4) ?
    C9 C7 H7 . . 108.1 ?
    C6 C7 H7 . . 108.1 ?
    C8 C7 H7 . . 108.1 ?
    C7 C8 H8A . . 109.5 ?
    C7 C8 H8B . . 109.5 ?
    H8A C8 H8B . . 109.5 ?
    C7 C8 H8C . . 109.5 ?
    H8A C8 H8C . . 109.5 ?
    H8B C8 H8C . . 109.5 ?
    C7 C9 H9A . . 109.5 ?
    C7 C9 H9B . . 109.5 ?
    H9A C9 H9B . . 109.5 ?
    C7 C9 H9C . . 109.5 ?
    H9A C9 H9C . . 109.5 ?
    H9B C9 H9C . . 109.5 ?
    C11 C10 C12 . . 110.3(5) ?
    C11 C10 C2 . . 113.1(4) ?
    C12 C10 C2 . . 109.7(4) ?
    C11 C10 H10 . . 107.9 ?
    C12 C10 H10 . . 107.9 ?
    C2 C10 H10 . . 107.9 ?
    C10 C11 H11A . . 109.5 ?
    C10 C11 H11B . . 109.5 ?
    H11A C11 H11B . . 109.5 ?
    C10 C11 H11C . . 109.5 ?
    H11A C11 H11C . . 109.5 ?
    H11B C11 H11C . . 109.5 ?
    C10 C12 H12A . . 109.5 ?
    C10 C12 H12B . . 109.5 ?
    H12A C12 H12B . . 109.5 ?
    C10 C12 H12C . . 109.5 ?
    H12A C12 H12C . . 109.5 ?
    H12B C12 H12C . . 109.5 ?
    N1 C13 N3 . . 124.6(4) ?
    N1 C13 N2 . . 122.7(4) ?
    N3 C13 N2 . . 112.5(4) ?
    N2 C14 H14A . . 109.5 ?
    N2 C14 H14B . . 109.5 ?
    H14A C14 H14B . . 109.5 ?
    N2 C14 H14C . . 109.5 ?
    H14A C14 H14C . . 109.5 ?
    H14B C14 H14C . . 109.5 ?
    N2 C15 H15A . . 109.5 ?
    N2 C15 H15B . . 109.5 ?
    H15A C15 H15B . . 109.5 ?
    N2 C15 H15C . . 109.5 ?
    H15A C15 H15C . . 109.5 ?
    H15B C15 H15C . . 109.5 ?
    N5 C16 N3 . . 127.8(4) ?
    N5 C16 N4 . . 121.1(4) ?
    N3 C16 N4 . . 111.1(4) ?
    N4 C17 H17A . . 109.5 ?
    N4 C17 H17B . . 109.5 ?
    H17A C17 H17B . . 109.5 ?
    N4 C17 H17C . . 109.5 ?
    H17A C17 H17C . . 109.5 ?
    H17B C17 H17C . . 109.5 ?
    N4 C18 H18A . . 109.5 ?
    N4 C18 H18B . . 109.5 ?
    H18A C18 H18B . . 109.5 ?
    N4 C18 H18C . . 109.5 ?
    H18A C18 H18C . . 109.5 ?
    H18B C18 H18C . . 109.5 ?
    Si1 C19 H19A . . 109.5 ?
    Si1 C19 H19B . . 109.5 ?
    H19A C19 H19B . . 109.5 ?
    Si1 C19 H19C . . 109.5 ?
    H19A C19 H19C . . 109.5 ?
    H19B C19 H19C . . 109.5 ?
    Si1 C20 H20A . . 109.5 ?
    Si1 C20 H20B . . 109.5 ?
    H20A C20 H20B . . 109.5 ?
    Si1 C20 H20C . . 109.5 ?
    H20A C20 H20C . . 109.5 ?
    H20B C20 H20C . . 109.5 ?
    Si1 C21 H21A . . 109.5 ?
    Si1 C21 H21B . . 109.5 ?
    H21A C21 H21B . . 109.5 ?
    Si1 C21 H21C . . 109.5 ?
    H21A C21 H21C . . 109.5 ?
    H21B C21 H21C . . 109.5 ?
    C23 C22 C27 . . 117.0(4) ?
    C23 C22 P1 . . 119.7(3) ?
    C27 C22 P1 . . 123.3(4) ?
    C24 C23 C22 . . 120.6(4) ?
    C24 C23 H23 . . 119.7 ?
    C22 C23 H23 . . 119.7 ?
    C25 C24 C23 . . 121.3(5) ?
    C25 C24 H24 . . 119.4 ?
    C23 C24 H24 . . 119.4 ?
    C24 C25 C26 . . 118.7(5) ?
    C24 C25 H25 . . 120.6 ?
    C26 C25 H25 . . 120.6 ?
    C27 C26 C25 . . 120.5(5) ?
    C27 C26 H26 . . 119.7 ?
    C25 C26 H26 . . 119.7 ?
    C26 C27 C22 . . 121.8(4) ?
    C26 C27 H27 . . 119.1 ?
    C22 C27 H27 . . 119.1 ?
    C33 C28 C29 . . 117.8(4) ?
    C33 C28 P1 . . 123.9(4) ?
    C29 C28 P1 . . 118.2(3) ?
    C30 C29 C28 . . 121.6(4) ?
    C30 C29 H29 . . 119.2 ?
    C28 C29 H29 . . 119.2 ?
    C29 C30 C31 . . 119.7(5) ?
    C29 C30 H30 . . 120.2 ?
    C31 C30 H30 . . 120.2 ?
    C30 C31 C32 . . 120.1(5) ?
    C30 C31 H31 . . 120.0 ?
    C32 C31 H31 . . 120.0 ?
    C33 C32 C31 . . 119.9(5) ?
    C33 C32 H32 . . 120.1 ?
    C31 C32 H32 . . 120.1 ?
    C32 C33 C28 . . 121.0(4) ?
    C32 C33 H33 . . 119.5 ?
    C28 C33 H33 . . 119.5 ?
    C35 C34 C39 . . 118.6(4) ?
    C35 C34 P1 . . 117.5(4) ?
    C39 C34 P1 . . 123.9(4) ?
    C36 C35 C34 . . 120.8(5) ?
    C36 C35 H35 . . 119.6 ?
    C34 C35 H35 . . 119.6 ?
    C35 C36 C37 . . 120.8(5) ?
    C35 C36 H36 . . 119.6 ?
    C37 C36 H36 . . 119.6 ?
    C38 C37 C36 . . 118.5(5) ?
    C38 C37 H37 . . 120.8 ?
    C36 C37 H37 . . 120.8 ?
    C37 C38 C39 . . 121.6(5) ?
    C37 C38 H38 . . 119.2 ?
    C39 C38 H38 . . 119.2 ?
    C34 C39 C38 . . 119.8(5) ?
    C34 C39 H39 . . 120.1 ?
    C38 C39 H39 . . 120.1 ?
_shelx_res_checksum
;
   0   0  -1    0.06    0.15
   0   0   1   -0.02    0.11
   0   0   2 1003.31    8.82
   0   0  -3  100.31    3.40
   0   0  -3  107.18    3.67
   0   0   3   88.34    3.42
   0   0  -4  525.02    8.59
   0   0  -4  536.91    9.14
   0   0   4  421.01    8.27
   0   0  -5  271.54    7.14
   0   0  -5  273.55    7.49
   0   0   5  230.63    7.07
   0   0  -6    0.45    1.51
   0   0  -6    1.67    1.70
   0   0   6    0.79    1.47
   0   0  -7   20.95    3.31
   0   0  -7   25.34    3.72
   0   0   7   19.51    3.39
   0   0  -8  129.26    6.45
   0   0  -8  145.09    7.21
   0   0   8  114.58    6.52
   0   0  -9  236.26    9.01
   0   0  -9  271.21   10.18
   0   0   9  214.55    9.19
   0   0 -10    3.32    2.48
   0   0 -10    4.02    2.55
   0   0  10    3.73    2.40
   0   0 -11   58.86    5.68
   0   0 -11   61.17    6.27
   0   0  11   52.97    5.65
   0   0 -12    6.59    3.29
   0   0 -12    3.92    3.08
   0   0  12    4.34    2.92
   0   0 -13   89.25    7.39
   0   0 -13  100.14    8.44
   0   0  13   85.80    7.61
   0   0 -14    2.19    3.26
   0   0  14    0.14    2.69
   0   0 -15   43.23    7.32
   0   0  15   42.04    7.01
   0   0 -16    3.79    3.87
   0   0  16    4.00    3.65
   0   0 -17    5.27    4.12
   0   0  17   -0.28    2.99
   0   0 -18   15.35    5.66
   0   0  18   17.69    5.62
   0   0  19   -1.08    3.19
   0   0  20    7.26    4.49
   0   0  21    6.78    4.80
   0   0  22    0.90    4.10
   0   0  23    8.52    5.41
   0   0  24    5.44    5.24
   0   0  25    1.78    5.12
   0  -1  24   -1.00    4.05
   0  -1  23    2.14    4.34
   0  -1  22    2.73    4.33
   0   1 -22   13.01    6.06
   0  -1  21    2.72    4.11
   0   1 -21    0.80    3.92
   0  -1  20   31.86    7.13
   0   1 -20   28.02    7.05
   0  -1  19    0.48    3.26
   0   1 -19    0.60    3.65
   0  -1  18   19.68    5.62
   0   1 -18   26.99    6.82
   0  -1  17   -1.41    2.78
   0   1 -17   -0.36    3.05
   0   1 -17   -2.10    3.01
   0  -1  16   -1.92    2.50
   0   1 -16    0.31    3.23
   0   1 -16    0.20    3.30
   0  -1  15    3.80    3.28
   0   1 -15    0.41    3.30
   0   1 -15    3.03    3.58
   0  -1  14    2.66    2.82
   0   1 -14    0.16    2.85
   0   1 -14   -2.34    2.69
   0  -1  13   34.54    5.60
   0   1 -13   42.50    5.30
   0   1 -13   37.15    6.18
   0  -1  12    8.71    3.20
   0   1 -12   20.87    4.31
   0   1 -12   12.34    3.93
   0  -1  11   21.94    4.16
   0   1 -11   20.99    3.97
   0   1 -11   25.23    4.71
   0  -1  10   79.18    5.96
   0   1 -10   88.24    5.79
   0   1 -10   97.91    6.97
   0  -1   9   23.52    3.81
   0   1  -9   27.53    3.85
   0   1  -9   22.73    4.04
   0  -1   8    3.75    1.87
   0   1  -8    2.28    1.98
   0   1  -8    3.38    2.04
   0  -1   7   77.93    4.75
   0   1  -7  104.10    4.92
   0   1  -7  105.90    6.01
   0  -1   6    8.90    2.07
   0   1  -6    8.44    2.18
   0   1  -6    7.14    2.19
   0  -1   5  192.59    5.79
   0   1  -5  229.06    5.88
   0   1  -5  240.44    7.39
   0  -1   4  129.64    4.17
   0   1  -4  155.51    4.23
   0   1  -4  159.97    5.45
   0  -1   3  231.31    4.52
   0   1  -3  258.36    4.60
   0   1  -3  295.33    6.40
   0  -1   2  601.10    5.81
   0   1  -2  764.87    8.87
   0  -1   1    9.88    0.82
   0   1   1   40.86    2.23
   0   1   2   47.71    2.79
   0   1   3  186.35    5.86
   0   1   4   15.90    2.68
   0   1   5  109.87    5.66
   0   1   6  136.84    6.71
   0   1   7  114.01    6.58
   0   1   8   36.31    4.41
   0   1   9  323.07   12.00
   0   1  10   28.86    5.05
   0   1  11   70.52    6.81
   0   1  12   20.93    5.01
   0   1  13   51.28    7.40
   0   1  14    1.12    3.08
   0   1  15    1.83    3.31
   0   1  16    0.69    3.35
   0   1  17    0.60    3.16
   0   1  18    8.12    4.69
   0   1  19   11.13    5.12
   0   1  20    4.70    4.43
   0   1  21   10.02    5.35
   0   1  22    8.95    5.46
   0   1  23    0.80    4.40
   0   1  24    2.19    5.01
   0   2 -25    1.77    4.71
   0   2 -24    7.78    5.51
   0   2 -23    2.96    4.67
   0  -2  22   16.19    5.81
   0   2 -22   15.80    6.28
   0  -2  21    5.23    4.12
   0   2 -21    5.94    4.87
   0  -2  20   32.06    6.71
   0   2 -20   29.82    7.13
   0  -2  19    1.58    3.49
   0   2 -19    2.17    3.32
   0   2 -19    3.15    3.96
   0  -2  18    6.81    3.97
   0   2 -18   10.81    4.37
   0   2 -18   10.52    4.98
   0  -2  17    1.07    3.00
   0   2 -17    1.85    3.19
   0   2 -17   -1.47    3.06
   0  -2  16   -0.89    2.74
   0   2 -16    1.11    3.20
   0   2 -16   -2.83    2.99
   0  -2  15    1.35    2.75
   0   2 -15    0.05    3.16
   0   2 -15    3.36    3.75
   0  -2  14    1.90    2.73
   0   2 -14    1.39    3.00
   0   2 -14    0.32    3.08
   0  -2  13   76.13    6.58
   0   2 -13   80.60    6.42
   0   2 -13   78.15    7.79
   0  -2  12   31.73    4.88
   0   2 -12   40.22    4.81
   0   2 -12   46.11    6.70
   0  -2  11  174.95    8.40
   0   2 -11  192.64    8.14
   0   2 -11  209.25   10.42
   0  -2  10    7.92    2.64
   0   2 -10   10.91    2.87
   0   2 -10    7.75    3.03
   0  -2   9   36.26    3.91
   0   2  -9   43.03    3.88
   0   2  -9   42.82    5.02
   0  -2   8    5.67    1.94
   0   2  -8    6.82    2.21
   0   2  -8    5.95    2.54
   0  -2   7   16.75    2.68
   0   2  -7   21.15    2.88
   0   2  -7   22.40    3.83
   0  -2   6    1.75    1.31
   0   2  -6    2.68    1.65
   0   2  -6    3.19    1.83
   0  -2   5    0.63    1.22
   0   2  -5    2.29    1.52
   0   2  -5    0.88    1.53
   0  -2   4  531.41    7.84
   0   2  -4  569.72    8.49
   0   2  -4  651.65   11.85
   0  -2   3    8.24    1.42
   0   2  -3    8.49    1.64
   0   2  -3   12.21    2.36
   0  -2   2    1.91    0.94
   0   2  -2    1.64    1.05
   0  -2   1  462.93    7.15
   0  -2   0   61.59    3.14
   0   2   1   17.55    2.38
   0   2   2  789.85   12.63
   0   2   3   21.18    3.24
   0   2   4  923.12   15.97
   0   2   5   13.81    3.02
   0   2   6   85.27    5.99
   0   2   7   40.49    4.77
   0   2   8   23.32    4.46
   0   2   9   72.29    6.64
   0   2  10  116.97    8.50
   0   2  11  152.28   10.09
   0   2  12   24.00    5.40
   0   2  13   40.93    7.38
   0   2  14    1.79    3.51
   0   2  15    4.01    3.97
   0   2  16    0.63    3.49
   0   2  17    2.33    3.62
   0   2  18   -0.51    3.22
   0   2  19    3.36    4.25
   0   2  20   12.80    6.06
   0   2  21    0.54    4.18
   0   2  22    7.81    5.72
   0   2  23   -1.03    4.44
   0   3 -26    0.24    5.07
   0   3 -25   -1.86    4.30
   0   3 -24    8.93    6.12
   0   3 -23    0.18    4.31
   0   3 -22   20.14    6.87
   0   3 -21    6.30    4.96
   0  -3  20   31.33    6.67
   0   3 -20   32.67    7.71
   0  -3  19    4.72    3.55
   0   3 -19    0.95    3.80
   0  -3  18   16.24    4.79
   0   3 -18   17.72    5.82
   0  -3  17    0.68    3.00
   0   3 -17   -2.50    2.96
   0   3 -17    2.05    3.96
   0  -3  16   24.03    5.28
   0   3 -16   36.83    5.82
   0   3 -16   24.38    6.22
   0  -3  15   12.28    3.98
   0   3 -15   18.54    4.52
   0   3 -15   20.77    5.68
   0  -3  14   -1.23    2.23
   0   3 -14    0.75    2.72
   0   3 -14    2.92    3.25
   0  -3  13   98.13    7.02
   0   3 -13  109.76    7.00
   0   3 -13   94.65    8.51
   0  -3  12   28.98    4.54
   0   3 -12   35.05    4.76
   0   3 -12   43.93    6.84
   0  -3  11  102.22    6.31
   0   3 -11  102.64    6.22
   0   3 -11  103.38    8.00
   0  -3  10   54.09    4.55
   0   3 -10   63.20    4.86
   0   3 -10   65.25    6.40
   0  -3   9   18.01    3.10
   0   3  -9   21.91    3.44
   0   3  -9   21.89    4.25
   0  -3   8   61.21    4.14
   0   3  -8   74.46    4.61
   0   3  -8   84.06    6.41
   0  -3   7  101.16    4.74
   0   3  -7  105.30    5.01
   0   3  -7  123.28    7.07
   0  -3   6   16.05    2.33
   0   3  -6   18.97    2.76
   0   3  -6   21.52    3.79
   0  -3   5   31.26    2.63
   0   3  -5   32.80    2.95
   0   3  -5   35.68    4.03
   0  -3   4  258.95    6.19
   0   3  -4  276.18    7.21
   0  -3   3    3.52    1.38
   0   3  -3    4.74    1.77
   0  -3   2   49.26    3.14
   0   3  -2   52.25    3.77
   0  -3   1   35.29    2.98
   0  -3   0  265.35    7.51
   0   3   1  105.07    5.35
   0   3   2  152.82    6.72
   0   3   3  106.91    6.11
   0   3   4  234.27    9.25
   0   3   5    3.59    2.12
   0   3   6    1.05    1.92
   0   3   7   17.54    4.11
   0   3   8  110.59    8.19
   0   3   9   96.91    8.05
   0   3  10   61.65    7.18
   0   3  11   82.84    8.45
   0   3  12    5.13    3.77
   0   3  13    2.73    3.62
   0   3  14    3.10    3.86
   0   3  15    4.49    3.96
   0   3  16    2.17    3.76
   0   3  17   -0.13    3.68
   0   3  18    8.78    5.51
   0   3  19    5.93    4.83
   0   3  20   25.66    7.66
   0   3  21   -0.04    4.36
   0   3  22    1.11    4.88
   0   3  23   -0.32    4.79
   0   4 -26   -3.58    4.77
   0   4 -25    0.22    4.97
   0   4 -24    8.61    6.07
   0   4 -23    3.78    4.85
   0   4 -22   24.58    7.52
   0   4 -21    6.46    4.66
   0   4 -20   12.45    5.70
   0   4 -19    1.63    3.92
   0  -4  18   30.87    5.82
   0   4 -18   39.38    7.94
   0  -4  17   -2.47    2.31
   0   4 -17    2.18    3.91
   0  -4  16    8.28    3.63
   0   4 -16    5.70    3.64
   0   4 -16    4.85    4.18
   0  -4  15   19.01    4.50
   0   4 -15   22.58    4.67
   0   4 -15   21.16    5.83
   0  -4  14    3.54    2.71
   0   4 -14    2.29    3.18
   0   4 -14    3.07    3.58
   0  -4  13   39.05    4.78
   0   4 -13   48.98    5.36
   0   4 -13   56.91    7.91
   0  -4  12    0.93    2.08
   0   4 -12    0.06    2.44
   0   4 -12    0.96    2.73
   0  -4  11  109.90    6.30
   0   4 -11  132.78    6.99
   0   4 -11  136.58    9.49
   0  -4  10   23.16    3.61
   0   4 -10   25.15    3.92
   0   4 -10   21.58    4.62
   0  -4   9   97.96    5.38
   0   4  -9  110.84    5.96
   0   4  -9  121.10    8.32
   0  -4   8    6.18    1.98
   0   4  -8    9.70    2.58
   0   4  -8   10.27    3.27
   0  -4   7    7.83    2.01
   0   4  -7    9.41    2.55
   0   4  -7    5.60    2.50
   0  -4   6   61.29    3.80
   0   4  -6   67.56    4.57
   0   4  -6   69.15    5.76
   0  -4   5   51.68    3.53
   0   4  -5   57.03    4.33
   0  -4   4  108.25    4.81
   0   4  -4  107.08    5.45
   0  -4   3    8.65    1.96
   0   4  -3    8.67    2.37
   0  -4   2  112.98    5.24
   0   4  -2  124.81    6.17
   0  -4   1   19.24    3.05
   0   4   0  306.44    9.39
   0   4   1  109.52    6.22
   0   4   2  279.02   10.00
   0   4   3   85.51    6.16
   0   4   4   19.78    4.10
   0   4   5    0.16    1.97
   0   4   6  130.43    8.64
   0   4   7   50.52    6.15
   0   4   8   54.33    6.72
   0   4   9  170.41   11.02
   0   4  10    5.30    3.69
   0   4  11   23.51    5.89
   0   4  12    0.69    3.43
   0   4  13   24.05    6.47
   0   4  14   11.15    5.29
   0   4  15   41.65    8.41
   0   4  16   -0.18    3.82
   0   4  17   21.77    6.92
   0   4  18   14.73    6.43
   0   4  19    5.24    5.05
   0   4  20    0.68    4.51
   0   4  21    1.49    5.05
   0   4  22    0.64    5.04
   0   5 -25    3.90    5.57
   0   5 -24    6.25    5.89
   0   5 -23   -0.33    4.38
   0   5 -22    9.83    6.02
   0   5 -21   -2.56    3.68
   0   5 -20    6.63    5.02
   0   5 -19    1.13    3.94
   0   5 -18   36.37    7.82
   0   5 -17    0.09    3.25
   0  -5  16    2.55    2.76
   0   5 -16    2.03    3.61
   0  -5  15    8.44    3.45
   0   5 -15    3.14    3.25
   0   5 -15   10.13    4.85
   0  -5  14   10.64    3.44
   0   5 -14    8.99    3.71
   0   5 -14   14.70    5.37
   0  -5  13   54.02    5.23
   0   5 -13   60.04    5.89
   0   5 -13   61.41    8.60
   0  -5  12   36.01    4.77
   0   5 -12   35.37    5.13
   0   5 -12   36.72    6.67
   0  -5  11  219.02    8.57
   0   5 -11  268.18    9.88
   0   5 -11  277.11   13.48
   0  -5  10    4.91    2.22
   0   5 -10    5.48    2.80
   0   5 -10    5.93    3.35
   0  -5   9  235.50    8.10
   0   5  -9  269.72    9.52
   0   5  -9  303.06   13.09
   0  -5   8    0.95    1.45
   0   5  -8    1.19    1.99
   0   5  -8    0.35    2.22
   0  -5   7    9.97    2.43
   0   5  -7   10.53    2.83
   0   5  -7    9.66    3.37
   0  -5   6    5.95    2.02
   0   5  -6   10.28    2.89
   0   5  -6    8.50    3.09
   0  -5   5   17.35    2.88
   0   5  -5   15.78    3.20
   0  -5   4   13.32    2.68
   0   5  -4   13.37    3.00
   0  -5   3   11.04    2.61
   0   5  -3    8.19    2.66
   0  -5   2   18.31    3.28
   0  -5   1    1.45    1.63
   0   5   0   25.94    4.18
   0   5   1  202.46    9.12
   0   5   2    6.86    2.83
   0   5   3   69.86    6.30
   0   5   4   18.83    4.35
   0   5   5   23.41    5.04
   0   5   6   57.90    6.85
   0   5   7   97.58    8.73
   0   5   8    1.38    3.01
   0   5   9   62.87    8.99
   0   5  10   36.77    7.23
   0   5  11    1.42    3.63
   0   5  12   61.17    9.64
   0   5  13    2.00    4.11
   0   5  14   25.06    6.96
   0   5  15   25.11    7.38
   0   5  16    0.17    3.97
   0   5  17    2.24    4.78
   0   5  18    4.73    5.42
   0   5  19   -1.48    4.42
   0   5  20    1.62    5.14
   0   5  21    4.05    5.46
   0   6 -25   -0.69    4.90
   0   6 -24    1.31    4.92
   0   6 -23   -1.39    4.37
   0   6 -22    2.32    5.04
   0   6 -21    8.19    5.41
   0   6 -20    7.23    5.45
   0   6 -19    2.77    4.25
   0   6 -18   17.73    6.11
   0   6 -17   -0.47    3.51
   0   6 -16    4.77    4.20
   0   6 -15   -1.91    2.87
   0  -6  14   35.64    5.12
   0   6 -14   37.89    5.80
   0   6 -14   45.70    8.37
   0  -6  13   15.81    3.64
   0   6 -13   24.38    4.76
   0   6 -13   21.54    5.91
   0  -6  12   35.51    4.76
   0   6 -12   36.99    5.45
   0   6 -12   34.15    6.73
   0  -6  11   88.38    5.85
   0   6 -11   85.37    6.85
   0   6 -11  106.17    9.54
   0  -6  10   -0.07    1.81
   0   6 -10   -2.23    2.23
   0   6 -10    1.16    2.89
   0  -6   9   38.73    4.10
   0   6  -9   40.08    5.33
   0   6  -9   46.12    7.30
   0  -6   8    4.79    2.17
   0   6  -8    5.06    2.82
   0   6  -8    7.64    3.69
   0  -6   7   20.25    3.38
   0   6  -7   18.46    3.96
   0   6  -7   23.20    4.90
   0  -6   6   11.66    2.82
   0   6  -6    8.96    3.09
   0  -6   5   77.78    5.27
   0   6  -5   67.65    5.79
   0  -6   4   75.52    5.36
   0   6  -4   74.17    5.92
   0  -6   3    0.71    1.78
   0   6  -3    1.29    2.21
   0  -6   2  104.25    6.51
   0   6  -2   89.82    6.80
   0   6  -1   14.40    3.69
   0   6   0   49.68    5.37
   0   6   1    5.65    2.81
   0   6   2   48.65    5.82
   0   6   3   17.91    4.63
   0   6   4   51.05    7.13
   0   6   5   10.92    4.11
   0   6   6    4.54    3.46
   0   6   7   12.01    4.73
   0   6   8    4.85    3.97
   0   6   9   11.12    4.97
   0   6  10   31.75    7.13
   0   6  11   -2.01    2.95
   0   6  12   20.88    6.64
   0   6  13   14.96    6.17
   0   6  14   -0.57    3.90
   0   6  15   11.49    6.09
   0   6  16    1.74    4.76
   0   6  17   -1.03    4.19
   0   6  18    5.85    5.69
   0   6  19    8.25    6.75
   0   6  20   -1.75    5.26
   0   7 -25   -0.31    5.15
   0   7 -24    0.67    5.17
   0   7 -23   -4.33    3.96
   0   7 -22   11.68    6.47
   0   7 -21    1.08    4.64
   0   7 -20    6.34    5.00
   0   7 -19    0.73    4.11
   0   7 -18    3.18    4.63
   0   7 -17    1.10    3.75
   0   7 -16    1.68    3.98
   0   7 -15    4.85    4.24
   0   7 -14   16.12    5.62
   0   7 -13   35.64    5.82
   0   7 -13   35.24    7.37
   0   7 -12   11.62    4.20
   0   7 -12   12.97    5.04
   0  -7  11   48.37    4.85
   0   7 -11   68.65    6.81
   0   7 -11   57.51    8.58
   0  -7  10   -0.19    1.91
   0   7 -10    1.00    2.92
   0   7 -10    0.95    3.23
   0  -7   9   29.88    4.39
   0   7  -9   24.54    4.84
   0   7  -9   29.58    6.47
   0  -7   8    8.31    2.83
   0   7  -8    8.62    3.59
   0   7  -8    8.07    3.87
   0  -7   7   47.12    4.71
   0   7  -7   52.70    5.95
   0   7  -7   56.65    7.87
   0  -7   6    8.01    2.98
   0   7  -6   10.90    3.65
   0  -7   5   74.68    5.80
   0   7  -5   67.56    6.47
   0  -7   4   29.73    4.60
   0   7  -4   25.43    5.09
   0  -7   3   40.76    4.85
   0   7  -3   39.07    6.05
   0   7  -2   87.06    7.03
   0   7  -2   72.62    6.94
   0   7  -1   11.29    3.64
   0   7   0   40.93    6.26
   0   7   1   34.29    5.92
   0   7   2   28.52    5.79
   0   7   3   -0.29    2.66
   0   7   4   10.53    4.40
   0   7   5    1.42    3.34
   0   7   6    3.57    3.59
   0   7   7    0.25    3.28
   0   7   8   30.05    7.05
   0   7   9    2.77    3.90
   0   7  10   16.01    5.94
   0   7  11   11.38    5.31
   0   7  12    7.84    5.20
   0   7  13    2.21    4.52
   0   7  14    4.30    4.73
   0   7  15    0.58    4.33
   0   7  16   -5.58    3.96
   0   7  17    2.59    5.44
   0   7  18    0.99    5.15
   0   8 -24   -5.22    4.38
   0   8 -23   -1.16    4.87
   0   8 -22   12.13    6.84
   0   8 -21   -2.28    4.05
   0   8 -20   -0.83    4.11
   0   8 -19    1.33    4.55
   0   8 -18    4.51    4.87
   0   8 -17   -0.74    3.59
   0   8 -16   15.73    6.23
   0   8 -15   29.37    7.64
   0   8 -14    2.14    3.89
   0   8 -13   24.24    6.59
   0   8 -12    5.59    3.79
   0   8 -12    6.93    4.58
   0   8 -11    6.09    3.82
   0   8 -11    5.31    4.11
   0   8 -10   29.98    5.75
   0   8 -10   37.17    7.81
   0  -8   9   27.42    4.56
   0   8  -9   27.46    5.59
   0   8  -9   31.29    7.04
   0  -8   8   17.05    3.90
   0   8  -8   11.72    4.30
   0   8  -8   21.49    5.96
   0  -8   7   34.24    5.07
   0   8  -7   30.61    5.66
   0  -8   6   12.39    3.51
   0   8  -6   11.57    4.16
   0  -8   5   44.72    5.22
   0   8  -5   37.96    6.25
   0  -8   4   22.42    4.54
   0   8  -4   23.55    5.29
   0   8  -3   19.89    4.73
   0   8  -3   20.14    5.27
   0   8  -2   33.37    5.83
   0   8  -2   35.47    6.54
   0   8  -1   83.17    7.59
   0   8   0    2.30    2.97
   0   8   1    2.16    2.97
   0   8   2   17.90    5.14
   0   8   3    2.72    3.42
   0   8   4    1.55    3.32
   0   8   5   -1.96    2.71
   0   8   6   25.78    6.52
   0   8   7   -0.36    3.31
   0   8   8   24.39    6.91
   0   8   9   17.50    6.24
   0   8  10    5.95    4.71
   0   8  11    7.19    5.54
   0   8  12   -0.12    4.09
   0   8  13   -0.22    4.37
   0   8  14    0.94    4.50
   0   8  15   -0.27    4.61
   0   8  16    0.02    5.31
   0   8  17   14.54    7.57
   0   9 -23    4.61    5.76
   0   9 -22    1.63    5.39
   0   9 -21    3.41    5.28
   0   9 -20    0.18    4.84
   0   9 -19   -0.48    4.23
   0   9 -18    5.26    5.26
   0   9 -17    1.14    4.33
   0   9 -16    5.25    4.80
   0   9 -15   11.31    5.76
   0   9 -14   -2.29    3.55
   0   9 -13    8.34    5.30
   0   9 -12   11.85    5.42
   0   9 -11    4.95    4.05
   0   9 -11    8.50    4.98
   0   9 -10   87.60    8.40
   0   9 -10   92.68   10.26
   0   9  -9   44.10    7.15
   0   9  -9   46.74    8.34
   0   9  -8   40.61    7.05
   0   9  -8   49.49    8.60
   0  -9   7   33.22    5.40
   0   9  -7   32.28    6.24
   0  -9   6   16.34    4.18
   0   9  -6   10.71    4.35
   0   9  -5    7.39    3.71
   0   9  -5    9.43    4.37
   0   9  -4   44.19    6.61
   0   9  -4   39.97    7.09
   0   9  -3   39.40    6.46
   0   9  -3   43.76    7.43
   0   9  -2    1.79    3.02
   0   9  -2    1.46    3.43
   0   9  -1   35.72    6.47
   0   9  -1   35.94    7.09
   0   9   0    4.57    3.52
   0   9   1    6.72    3.87
   0   9   2   12.68    4.86
   0   9   3   10.88    4.72
   0   9   4   13.70    5.25
   0   9   5   -1.41    3.09
   0   9   6   31.22    7.51
   0   9   7    8.40    4.90
   0   9   8   21.35    6.87
   0   9   9   20.20    7.05
   0   9  10    0.13    4.00
   0   9  11    4.43    5.05
   0   9  12    4.51    4.98
   0   9  13    1.05    4.80
   0   9  14    3.78    5.56
   0   9  15    4.09    6.05
   0  10 -22    2.99    5.48
   0  10 -21    8.37    6.52
   0  10 -20    0.09    4.70
   0  10 -19   -0.03    4.45
   0  10 -18    4.02    5.24
   0  10 -17   -0.47    4.35
   0  10 -16   -2.93    3.80
   0  10 -15    0.68    4.12
   0  10 -14    1.43    4.31
   0  10 -13   -0.72    3.82
   0  10 -12   21.39    6.75
   0  10 -11   -0.89    3.52
   0  10 -11    0.39    3.87
   0  10 -10   20.02    5.73
   0  10 -10   23.91    6.79
   0  10  -9    0.52    3.62
   0  10  -9    2.35    3.87
   0  10  -8    5.69    4.06
   0  10  -8    3.80    3.99
   0  10  -7   -0.89    2.94
   0  10  -6    4.53    3.81
   0  10  -5    8.05    3.89
   0  10  -5    7.44    4.28
   0  10  -4    4.33    3.34
   0  10  -4    3.00    3.73
   0  10  -3   35.54    6.67
   0  10  -3   35.92    7.27
   0  10  -2    4.21    3.55
   0  10  -2    5.24    4.28
   0  10  -1   13.55    4.79
   0  10  -1   12.85    5.27
   0  10   0    5.35    3.73
   0  10   0    5.26    4.38
   0  10   1   35.76    7.41
   0  10   2    1.26    3.52
   0  10   3    4.05    4.16
   0  10   4    6.94    4.72
   0  10   5   -0.21    3.43
   0  10   6   11.18    5.61
   0  10   7   20.00    7.17
   0  10   8    9.20    5.69
   0  10   9    2.16    4.68
   0  10  10    7.18    5.91
   0  10  11   -2.04    4.32
   0  10  12    8.03    6.37
   0  10  13   -2.34    4.63
   0  11 -21    5.34    6.09
   0  11 -20    5.90    5.88
   0  11 -19   -0.25    4.81
   0  11 -18   -3.66    4.21
   0  11 -17    5.65    5.45
   0  11 -16    1.21    4.39
   0  11 -15    7.65    5.75
   0  11 -14    0.85    4.36
   0  11 -13   16.62    6.57
   0  11 -12    2.96    4.56
   0  11 -11    6.68    5.04
   0  11 -10   -0.68    3.53
   0  11 -10    1.07    4.00
   0  11  -9    6.74    4.67
   0  11  -9    9.43    5.48
   0  11  -8    1.37    3.65
   0  11  -8   -2.70    3.09
   0  11  -7    2.19    3.67
   0  11  -7    7.60    4.60
   0  11  -6   -2.83    3.04
   0  11  -5    7.41    4.48
   0  11  -4    1.71    3.81
   0  11  -3    7.55    4.23
   0  11  -3   12.46    5.26
   0  11  -2    6.53    4.21
   0  11  -2    5.43    4.39
   0  11  -1    9.50    4.61
   0  11  -1    5.56    4.71
   0  11   0    0.83    3.52
   0  11   0   -1.23    3.41
   0  11   1   14.49    5.53
   0  11   1    8.41    5.41
   0  11   2    3.58    4.11
   0  11   2   -0.08    4.13
   0  11   3    2.48    4.13
   0  11   4    6.66    4.79
   0  11   5    5.53    5.24
   0  11   6    9.52    5.51
   0  11   7   -0.12    4.31
   0  11   8    0.89    4.53
   0  11   9   -1.40    4.28
   0  11  10   12.94    7.08
   0  12 -19   -2.78    4.92
   0  12 -18   -3.13    4.40
   0  12 -17    0.26    4.97
   0  12 -16    5.35    5.94
   0  12 -15    8.05    6.11
   0  12 -14   11.11    6.49
   0  12 -13    5.55    5.43
   0  12 -12   11.31    6.10
   0  12 -11    0.73    4.51
   0  12 -10   11.43    5.83
   0  12  -9    0.55    3.83
   0  12  -8    0.18    3.81
   0  12  -8    0.09    3.89
   0  12  -7    0.22    3.64
   0  12  -7    0.87    3.59
   0  12  -6   -0.36    3.57
   0  12  -5    3.46    4.23
   0  12  -4    1.62    3.89
   0  12  -3    2.23    4.50
   0  12  -2    3.27    4.28
   0  12  -1   27.10    7.56
   0  12   0    2.59    4.10
   0  12   0    0.23    4.13
   0  12   1   15.61    6.06
   0  12   1   14.33    6.51
   0  12   2    3.44    4.49
   0  12   2    1.72    4.67
   0  12   3    1.93    4.30
   0  12   3    4.42    4.84
   0  12   4    2.72    4.52
   0  12   4    4.27    5.15
   0  12   5   -0.69    4.32
   0  12   6   -2.15    4.26
   0  12   7   -0.81    4.70
   0  13 -16    2.83    5.72
   0  13 -15    6.99    6.64
   0  13 -14    2.29    5.16
   0  13 -13   -2.77    4.47
   0  13 -12    5.74    5.64
   0  13 -11   -2.12    4.04
   0  13 -10    3.58    5.04
   0  13  -9   -0.38    3.91
   0  13  -8    0.08    4.25
   0  13  -7    0.76    4.30
   0  13  -7    3.04    4.43
   0  13  -6   -3.90    3.73
   0  13  -6    0.17    3.93
   0  13  -5    2.64    4.51
   0  13  -4    1.53    4.50
   0  13  -3    4.30    5.05
   0  13  -2    0.06    4.40
   0  13  -1   14.71    6.69
   0  13   0    0.26    4.66
   0  13   1    0.87    4.80
   0  13   2    3.06    5.27
   0  13   3    1.46    5.31
   0  13   4    1.14    4.97
   0  13   4   -0.59    5.01
   0  14 -10    3.91    5.07
   0  14  -9    0.04    4.60
   0  14  -8   -1.34    4.16
   0  14  -7    1.66    4.42
   0  14  -6    0.49    4.49
   0  14  -6    1.08    4.56
   0  14  -5    0.65    4.94
   0  14  -5    1.89    4.29
   0  14  -4    1.95    5.02
   0  14  -3   11.92    6.73
  -1  14   0    6.97    5.86
  -1  14  -1    5.25    5.50
  -1  14  -2    7.80    6.22
  -1  14  -3    1.05    4.55
  -1  14  -4    0.00    4.43
  -1  14  -5    2.07    4.84
  -1  14  -6    0.22    4.41
  -1  14  -7    1.68    5.27
  -1  14  -8   -0.74    5.00
  -1  14  -8    3.04    4.68
  -1  14  -9    0.92    4.29
  -1  14 -10    2.47    5.09
  -1  14 -11    7.17    6.07
  -1  14 -12    0.37    5.06
  -1  13   5   -1.22    4.46
  -1  13   5   -0.23    5.60
  -1  13   4    6.55    6.08
  -1  13   3   -1.75    5.15
  -1  13   2    5.69    5.59
  -1  13   1    5.31    5.49
  -1  13   0   11.45    6.14
  -1  13  -1    5.73    5.55
  -1  13  -2    7.75    5.56
  -1  13  -3    4.75    4.55
  -1  13  -4    4.27    4.55
  -1  13  -5    0.16    4.08
  -1  13  -6    0.75    4.29
  -1  13  -7   -0.02    4.27
  -1  13  -8    8.01    5.85
  -1  13  -8    5.09    4.76
  -1  13  -9    0.39    4.51
  -1  13  -9    1.98    4.21
  -1  13 -10    3.31    4.50
  -1  13 -11    8.19    5.76
  -1  13 -12    3.31    5.27
  -1  13 -13    5.39    5.58
  -1  13 -14    1.32    5.36
  -1  13 -15   -2.57    4.38
  -1  13 -16    0.77    5.26
  -1  13 -17    2.30    5.54
  -1  12   8   -4.82    3.79
  -1  12   8    4.03    5.71
  -1  12   7   -1.21    4.21
  -1  12   7    3.01    5.65
  -1  12   6   -2.61    3.97
  -1  12   6    1.71    5.07
  -1  12   5   -2.57    3.85
  -1  12   5    3.49    5.31
  -1  12   4    3.79    4.52
  -1  12   4    1.52    5.28
  -1  12   3   -0.12    4.21
  -1  12   3   -0.38    4.37
  -1  12   2   12.39    5.58
  -1  12   2   11.73    6.27
  -1  12   1    9.25    5.13
  -1  12   1   10.49    6.05
  -1  12   0   22.71    7.44
  -1  12  -1   14.78    6.43
  -1  12  -2   11.63    5.63
  -1  12  -3    4.68    4.55
  -1  12  -4   -1.45    3.68
  -1  12  -5    1.80    4.17
  -1  12  -6   -1.21    3.27
  -1  12  -7    3.35    4.34
  -1  12  -8   17.77    6.32
  -1  12  -9    5.70    5.02
  -1  12  -9    6.60    5.07
  -1  12 -10   -0.71    4.03
  -1  12 -10    6.93    5.09
  -1  12 -11    4.20    4.72
  -1  12 -11    4.55    4.89
  -1  12 -12   11.53    6.07
  -1  12 -13   11.57    6.47
  -1  12 -14   19.20    7.59
  -1  12 -15   11.77    6.57
  -1  12 -16    1.40    4.95
  -1  12 -17   -0.12    4.80
  -1  12 -18   -3.70    4.04
  -1  12 -19   -1.13    5.03
  -1  11  11    8.45    6.48
  -1  11  10    2.66    5.38
  -1  11   9    2.90    5.29
  -1  11   8    2.49    4.74
  -1  11   7    1.06    4.45
  -1  11   6    4.99    5.09
  -1  11   5    9.12    5.15
  -1  11   4    1.27    3.80
  -1  11   4    0.40    4.05
  -1  11   3   10.18    5.09
  -1  11   3    5.98    5.07
  -1  11   2   21.05    6.40
  -1  11   2   13.01    6.06
  -1  11   1    1.05    3.53
  -1  11   1    1.88    4.35
  -1  11   0    3.04    3.83
  -1  11   0   16.16    6.17
  -1  11  -1    6.16    4.16
  -1  11  -1    0.77    3.89
  -1  11  -2    1.06    3.22
  -1  11  -2    0.79    3.66
  -1  11  -3   14.05    5.54
  -1  11  -4    1.80    3.82
  -1  11  -5    5.12    4.03
  -1  11  -6    8.30    4.64
  -1  11  -7    9.02    4.73
  -1  11  -8   17.22    5.98
  -1  11  -9    1.10    3.75
  -1  11  -9    3.64    4.20
  -1  11 -10   17.37    5.96
  -1  11 -10   20.10    6.68
  -1  11 -11    1.30    4.24
  -1  11 -11    1.51    4.02
  -1  11 -12   18.97    6.27
  -1  11 -12   16.64    6.51
  -1  11 -13    1.33    4.10
  -1  11 -14    5.03    5.50
  -1  11 -15    1.10    4.36
  -1  11 -16    0.50    4.79
  -1  11 -17    1.03    4.53
  -1  11 -18    3.82    5.30
  -1  11 -19    2.56    5.01
  -1  11 -20    1.15    5.16
  -1  11 -21    7.45    6.65
  -1  10  13    1.19    5.15
  -1  10  12    1.47    5.02
  -1  10  11    4.49    5.81
  -1  10  10    1.81    4.72
  -1  10   9   -2.32    3.71
  -1  10   8   23.00    7.49
  -1  10   7    2.81    4.52
  -1  10   6    2.90    4.02
  -1  10   5   28.30    7.39
  -1  10   4   22.75    6.48
  -1  10   3    3.36    3.77
  -1  10   3   10.91    5.55
  -1  10   2   62.90    9.32
  -1  10   2   59.09    9.94
  -1  10   1    0.22    3.07
  -1  10   1    2.12    4.21
  -1  10   0    1.16    2.97
  -1  10   0    3.29    3.98
  -1  10  -1    1.35    3.10
  -1  10  -1    2.52    3.78
  -1  10  -2   11.45    4.28
  -1  10  -2   11.43    4.95
  -1  10  -3   55.31    6.65
  -1  10  -3   59.58    9.06
  -1  10  -4   22.29    5.01
  -1  10  -4   25.77    6.33
  -1  10  -5    3.85    3.80
  -1  10  -6    2.53    3.87
  -1  10  -7   23.31    5.98
  -1  10  -8    5.23    4.20
  -1  10  -9   23.94    6.35
  -1  10  -9   18.68    6.16
  -1  10 -10   18.46    5.60
  -1  10 -10   20.52    6.43
  -1  10 -11    0.58    3.76
  -1  10 -11   -3.48    2.96
  -1  10 -12    9.02    4.69
  -1  10 -12    4.93    4.75
  -1  10 -13    1.49    3.75
  -1  10 -13   -0.31    3.46
  -1  10 -14    0.56    3.87
  -1  10 -15    2.68    4.48
  -1  10 -16    0.96    4.05
  -1  10 -17    1.32    4.30
  -1  10 -18   -1.45    3.87
  -1  10 -19    6.85    5.64
  -1  10 -20    5.48    5.45
  -1  10 -21   10.84    6.56
  -1  10 -22   -0.99    5.07
  -1   9  15    1.33    4.84
  -1   9  14   -0.03    4.64
  -1   9  13    8.88    5.97
  -1   9  12   -1.54    3.76
  -1   9  11    6.78    5.47
  -1   9  10   32.46    8.30
  -1   9   9    1.39    3.99
  -1   9   8   33.81    7.94
  -1   9   7   18.65    6.42
  -1   9   6    0.67    3.62
  -1   9   5   12.84    5.17
  -1   9   4   31.10    6.85
  -1   9   3    3.52    3.54
  -1   9   2    1.15    2.96
  -1   9   1    4.76    3.57
  -1   9   1   12.31    5.16
  -1   9   0   11.57    4.34
  -1   9   0    9.97    4.79
  -1   9  -1  143.70    9.71
  -1   9  -1  147.18   11.27
  -1   9  -2   52.83    7.21
  -1   9  -2   48.73    8.08
  -1   9  -3   60.59    6.39
  -1   9  -3   60.64    8.77
  -1   9  -4   18.15    4.37
  -1   9  -4   17.85    5.43
  -1   9  -5    0.09    2.44
  -1   9  -5    2.21    3.46
  -1   9  -6    7.04    3.12
  -1   9  -6    3.07    3.73
  -1   9  -7   13.17    4.97
  -1   9  -8   14.11    5.06
  -1   9  -9   28.46    6.27
  -1   9  -9   28.68    6.78
  -1   9 -10   31.38    6.57
  -1   9 -10   24.79    6.52
  -1   9 -11    3.39    3.87
  -1   9 -11    3.95    4.01
  -1   9 -12   13.06    4.94
  -1   9 -12   19.66    6.26
  -1   9 -13   -1.26    3.40
  -1   9 -13    0.22    3.55
  -1   9 -14   21.55    5.76
  -1   9 -14   18.99    6.55
  -1   9 -15    2.77    4.19
  -1   9 -16    2.91    4.32
  -1   9 -17    8.64    5.64
  -1   9 -18    3.35    4.54
  -1   9 -19    6.23    5.24
  -1   9 -20    2.71    4.77
  -1   9 -21    9.88    6.51
  -1   9 -22    0.65    4.92
  -1   9 -23    1.00    5.00
  -1   8  17   -4.48    4.66
  -1   8  16   -1.48    4.37
  -1   8  15    2.25    5.03
  -1   8  14   -1.03    4.27
  -1   8  13    6.10    5.44
  -1   8  12    6.71    5.51
  -1   8  11    2.28    4.20
  -1   8  10   55.66   10.20
  -1   8   9    9.44    5.33
  -1   8   8   15.46    5.78
  -1   8   7   10.64    5.06
  -1   8   6    3.42    3.66
  -1   8   5   -0.82    3.09
  -1   8   4    2.89    3.37
  -1   8   3    1.43    3.00
  -1   8   2   -1.50    2.67
  -1   8   1  124.20    9.27
  -1   8   0   55.59    6.48
  -1   8   0   55.70    8.27
  -1   8  -1  106.78    7.84
  -1   8  -1  104.29    9.08
  -1   8  -2   30.32    5.08
  -1   8  -2   29.80    6.12
  -1   8  -3    4.40    2.73
  -1   8  -3    8.06    3.82
  -1   8  -4    2.87    2.52
  -1   8  -4    2.27    3.27
  -1   8  -5    6.23    2.69
  -1   8  -5    6.40    3.78
  -1   8  -6   14.62    3.29
  -1   8  -6   14.58    4.45
  -1   8  -7    0.63    3.13
   1  -8   7    1.64    1.96
  -1   8  -8   79.67    7.90
  -1   8  -9   45.24    7.00
  -1   8  -9   41.64    7.74
  -1   8 -10   14.73    4.94
  -1   8 -10   16.58    5.33
  -1   8 -11    5.56    3.86
  -1   8 -11    2.54    3.77
  -1   8 -12   24.41    5.80
  -1   8 -12   25.98    6.61
  -1   8 -13    1.93    3.65
  -1   8 -13   -0.14    3.23
  -1   8 -14   57.85    7.93
  -1   8 -14   50.67    9.04
  -1   8 -15   14.51    4.87
  -1   8 -15   12.68    5.44
  -1   8 -16    0.51    3.69
  -1   8 -17    7.39    5.11
  -1   8 -18    1.45    4.17
  -1   8 -19    7.40    5.37
  -1   8 -20   -2.07    3.58
  -1   8 -21    9.97    5.94
  -1   8 -22    3.08    5.25
  -1   8 -23    5.95    5.57
  -1   8 -24    0.89    5.15
  -1   7  19    3.57    5.97
  -1   7  18    7.21    6.31
  -1   7  17   -1.72    4.39
  -1   7  16    6.03    4.82
  -1   7  15   -3.93    3.37
  -1   7  14    2.54    4.70
  -1   7  13   -0.11    3.98
  -1   7  12   29.38    7.60
  -1   7  11   15.51    6.01
  -1   7  10   64.77   10.28
  -1   7   9   25.27    6.63
  -1   7   8   22.51    6.35
  -1   7   7   -0.95    3.09
  -1   7   6    6.61    3.93
  -1   7   5   -1.71    2.49
  -1   7   4    8.77    3.90
  -1   7   3   28.88    5.71
  -1   7   2   30.15    5.59
  -1   7   1  144.67    8.97
  -1   7   0    8.29    3.13
  -1   7   0    8.38    3.81
  -1   7  -1   46.90    5.16
  -1   7  -1   44.27    6.73
  -1   7  -2   31.59    4.76
  -1   7  -2   29.32    5.54
  -1   7  -3  124.86    6.96
  -1   7  -3  124.72    8.65
  -1   7  -4   20.10    3.65
  -1   7  -4   19.71    4.67
  -1   7  -5  133.72    6.59
  -1   7  -5  126.04    8.50
  -1   7  -6  135.46    8.93
   1  -7   6  130.93    6.14
  -1   7  -7    0.72    2.77
   1  -7   7   -0.64    1.52
  -1   7  -8   78.41    7.16
   1  -7   8   83.25    4.77
  -1   7  -9   35.65    6.04
  -1   7  -9   29.29    6.37
   1  -7   9   38.64    3.59
  -1   7 -10   42.81    6.43
  -1   7 -10   44.44    7.70
  -1   7 -11    8.42    3.93
  -1   7 -11    8.31    4.30
  -1   7 -12   46.47    6.74
  -1   7 -12   48.59    8.46
  -1   7 -13   -0.74    3.15
  -1   7 -13   -0.14    3.24
  -1   7 -14   42.90    6.69
  -1   7 -14   35.32    7.54
  -1   7 -15    0.63    3.44
  -1   7 -15    3.42    3.80
  -1   7 -16    3.48    3.72
  -1   7 -16    0.73    3.61
  -1   7 -17    8.82    4.97
  -1   7 -18    1.64    3.94
  -1   7 -19    2.49    4.53
  -1   7 -20   -0.08    4.00
  -1   7 -21    3.80    4.59
  -1   7 -22   -0.30    4.39
  -1   7 -23    7.66    5.98
  -1   7 -24    3.15    5.09
  -1   7 -25   -0.24    5.37
  -1   6  20    1.90    5.40
  -1   6  19   -1.39    4.73
  -1   6  18    4.61    5.17
  -1   6  17   -0.48    4.12
  -1   6  16    2.95    4.84
  -1   6  15    4.71    5.16
  -1   6  14    9.66    5.34
  -1   6  13    1.27    3.64
  -1   6  12    2.07    3.92
  -1   6  11   28.71    6.98
  -1   6  10    7.13    4.54
  -1   6   9   -1.04    3.13
  -1   6   8   18.77    5.41
  -1   6   7    4.25    3.46
  -1   6   6   33.95    6.40
  -1   6   5   55.54    6.66
  -1   6   4    2.12    2.73
  -1   6   3   52.04    5.96
  -1   6   2    5.74    2.84
  -1   6   1   82.58    6.47
  -1   6   0   45.31    4.77
  -1   6   0   47.03    5.54
  -1   6  -1  150.77    7.44
  -1   6  -1  155.04    8.88
  -1   6  -2    1.47    1.66
  -1   6  -2   -0.43    2.09
  -1   6  -3   74.38    4.92
  -1   6  -3   78.88    6.40
  -1   6  -4  149.03    6.30
  -1   6  -4  124.88    7.81
  -1   6  -5   15.21    3.78
   1  -6   5   18.30    2.80
  -1   6  -6    0.40    2.29
   1  -6   6    0.72    1.27
  -1   6  -7    3.54    2.68
   1  -6   7    4.67    1.71
  -1   6  -8    0.09    2.26
  -1   6  -8    2.85    2.92
   1  -6   8    3.41    1.64
  -1   6  -9    5.15    3.08
  -1   6  -9   12.71    4.14
   1  -6   9    5.04    1.86
  -1   6 -10  224.50   10.53
  -1   6 -10  214.01   12.09
   1  -6  10  211.91    6.76
  -1   6 -11    1.41    3.11
  -1   6 -11    0.30    2.89
   1  -6  11    0.45    1.60
  -1   6 -12   94.56    7.58
  -1   6 -12   95.10    9.15
  -1   6 -13   10.33    4.16
  -1   6 -13    9.94    4.39
  -1   6 -14    2.77    3.49
  -1   6 -14   -2.15    2.85
  -1   6 -15    6.69    3.70
  -1   6 -15    3.15    3.94
  -1   6 -16    7.01    4.16
  -1   6 -16    4.69    4.05
  -1   6 -17   14.71    4.81
  -1   6 -17   15.86    5.97
  -1   6 -18    5.70    4.43
  -1   6 -19   27.63    7.15
  -1   6 -20   -0.96    3.54
  -1   6 -21    4.04    4.59
  -1   6 -22    1.83    4.38
  -1   6 -23    5.87    5.46
  -1   6 -24    2.87    4.85
  -1   6 -25   -0.60    4.66
  -1   5  21    6.03    6.13
  -1   5  20    2.59    5.06
  -1   5  19    8.45    6.05
  -1   5  18   -1.26    3.97
  -1   5  17    4.99    5.10
  -1   5  16   10.10    5.76
  -1   5  15    9.88    5.34
  -1   5  14    9.90    5.07
  -1   5  13   41.07    8.30
  -1   5  12   -1.10    3.36
  -1   5  11   15.96    5.52
  -1   5  10   12.95    4.97
  -1   5   9   -0.36    2.84
  -1   5   8  106.06    9.20
  -1   5   7   55.48    6.85
  -1   5   6   54.01    7.42
  -1   5   5   47.87    5.72
  -1   5   4   24.80    4.72
  -1   5   3   12.51    3.44
  -1   5   2   36.86    5.02
  -1   5   1  130.01    7.00
  -1   5   0    2.14    1.71
  -1   5   0   -0.64    1.72
  -1   5  -1   62.26    4.50
  -1   5  -1   72.61    5.72
  -1   5  -2   53.52    3.89
  -1   5  -2   54.82    4.95
  -1   5  -3   14.63    2.41
  -1   5  -3   11.02    2.99
  -1   5  -4   82.72    5.73
   1  -5   4   82.24    3.96
  -1   5  -5    5.98    2.55
   1  -5   5    6.64    1.61
  -1   5  -6    0.37    2.01
   1  -5   6    0.27    1.08
  -1   5  -7   99.55    6.48
   1  -5   7   99.15    3.99
  -1   5  -8  162.04    8.10
  -1   5  -8  169.80    9.60
   1  -5   8  157.13    5.09
  -1   5  -9   84.44    6.46
  -1   5  -9   76.94    7.11
   1  -5   9   68.59    3.83
  -1   5 -10  424.41   13.14
  -1   5 -10  399.84   15.19
   1  -5  10  351.55    8.51
  -1   5 -11    3.47    2.99
  -1   5 -11    4.04    3.15
   1  -5  11    2.67    1.86
  -1   5 -12   76.47    6.66
  -1   5 -12   82.74    8.30
   1  -5  12   67.15    4.78
  -1   5 -13   15.29    4.33
  -1   5 -13   16.97    5.16
   1  -5  13   13.01    3.10
  -1   5 -14   -3.44    2.71
  -1   5 -14   -2.37    2.72
   1  -5  14   -0.46    1.97
  -1   5 -15   -2.49    3.01
  -1   5 -15   -0.92    3.14
  -1   5 -16    8.37    4.01
  -1   5 -16    9.00    4.71
  -1   5 -17    4.72    3.93
  -1   5 -17    3.36    3.83
  -1   5 -18    9.38    4.35
  -1   5 -18    7.96    4.59
  -1   5 -19   42.54    8.69
  -1   5 -20   -0.75    3.66
  -1   5 -21    9.64    5.50
  -1   5 -22   -1.43    4.05
  -1   5 -23    1.44    4.72
  -1   5 -24    0.25    4.58
  -1   5 -25   -0.65    4.57
  -1   4  22    0.24    4.78
  -1   4  21    4.28    5.28
  -1   4  20   -1.89    4.17
  -1   4  19    8.00    5.59
  -1   4  18    9.48    5.44
  -1   4  17    2.83    4.26
  -1   4  16   56.69   10.20
  -1   4  15    5.16    4.54
  -1   4  14   37.27    8.06
  -1   4  13    1.39    3.62
  -1   4  12   31.05    7.12
  -1   4  11   24.51    6.18
  -1   4  10  118.29    9.68
  -1   4   9   27.79    5.74
  -1   4   8  163.76   10.16
  -1   4   7   66.18    6.66
  -1   4   6   48.78    6.50
  -1   4   5    0.33    1.87
  -1   4   4   13.25    3.33
  -1   4   3   80.76    5.80
  -1   4   2    2.01    1.71
  -1   4   1  204.96    7.55
  -1   4   0    1.49    1.39
  -1   4   0    2.26    1.84
  -1   4  -1  251.85    7.05
  -1   4  -1  265.41    9.03
  -1   4  -2   21.55    2.39
  -1   4  -2   19.70    3.31
  -1   4  -3   66.32    4.83
  -1   4  -4   37.88    4.01
   1  -4   4   48.15    2.50
  -1   4  -5   44.29    4.20
   1  -4   5   53.09    2.50
  -1   4  -6  421.66   11.10
   1  -4   6  436.69    6.68
  -1   4  -7  110.22    6.23
  -1   4  -7  121.61    7.43
   1  -4   7   99.81    3.71
  -1   4  -8  369.94   11.05
  -1   4  -8  390.09   13.04
   1  -4   8  348.35    7.34
  -1   4  -9    0.26    2.09
  -1   4  -9   -0.41    1.98
   1  -4   9    2.01    1.43
  -1   4 -10  102.58    6.62
  -1   4 -10  105.90    7.87
   1  -4  10   86.13    4.77
  -1   4 -11    0.58    2.49
  -1   4 -11    0.51    2.32
   1  -4  11   -0.02    1.63
  -1   4 -12   17.69    4.19
  -1   4 -12   18.92    4.81
   1  -4  12   19.12    3.47
  -1   4 -13   12.32    3.96
  -1   4 -13    7.31    3.80
   1  -4  13    6.67    2.73
  -1   4 -14   21.06    4.89
  -1   4 -14   23.66    5.63
   1  -4  14   19.05    3.99
  -1   4 -15    0.74    3.10
  -1   4 -15    1.52    3.23
   1  -4  15    0.85    2.49
  -1   4 -16   18.06    5.02
  -1   4 -16   22.91    6.01
   1  -4  16   23.86    4.75
  -1   4 -17   16.00    5.08
  -1   4 -17   19.97    5.86
   1  -4  17   12.34    4.05
  -1   4 -18   -0.62    3.26
  -1   4 -18    0.54    3.48
  -1   4 -19   23.51    5.74
  -1   4 -19   23.81    6.61
  -1   4 -20   -2.63    3.28
  -1   4 -21   18.62    6.63
  -1   4 -22    1.94    4.46
  -1   4 -23    2.80    4.79
  -1   4 -24    0.66    4.50
  -1   4 -25    2.81    4.79
  -1   3  23   -0.57    4.70
  -1   3  22   -1.36    4.11
  -1   3  21   13.18    6.63
  -1   3  20   -1.36    3.99
  -1   3  19    8.09    5.31
  -1   3  18    9.77    5.30
  -1   3  17    1.44    3.83
  -1   3  16    3.95    4.02
  -1   3  15   -2.33    3.02
  -1   3  14    4.46    4.01
  -1   3  13    8.28    4.38
  -1   3  12   74.47    8.29
  -1   3  11    1.76    3.17
  -1   3  10  158.50   10.35
  -1   3   9   11.80    3.94
  -1   3   8   14.76    4.04
  -1   3   7    5.98    2.83
  -1   3   6    0.13    1.80
  -1   3   5  153.29    7.85
  -1   3   4   17.03    3.39
  -1   3   3  119.94    6.08
  -1   3   2  128.05    5.88
  -1   3   1   79.00    4.42
  -1   3   0    7.09    1.78
  -1   3   0    6.79    2.14
  -1   3  -1   59.89    3.12
  -1   3  -1   62.02    4.22
  -1   3  -2   13.95    1.62
  -1   3  -2   10.32    2.34
  -1   3  -3  467.84   10.13
   1  -3   3  450.48    5.18
  -1   3  -4  152.24    6.07
  -1   3  -5  207.49    7.24
   1  -3   5  203.78    3.82
  -1   3  -6  117.07    5.77
  -1   3  -6  114.11    6.45
   1  -3   6   90.03    3.23
  -1   3  -7   40.86    4.03
  -1   3  -7   37.55    4.49
   1  -3   7   32.45    2.55
  -1   3  -8   93.44    5.72
  -1   3  -8  103.90    6.74
   1  -3   8   84.45    4.17
  -1   3  -9   40.62    4.57
  -1   3  -9   33.16    4.93
   1  -3   9   33.68    3.28
  -1   3 -10  154.58    7.89
  -1   3 -10  150.47    8.65
   1  -3  10  140.43    6.37
  -1   3 -11   29.89    4.86
  -1   3 -11   35.39    5.60
   1  -3  11   26.84    3.89
  -1   3 -12   67.96    6.19
  -1   3 -12   73.58    7.20
   1  -3  12   59.42    5.16
  -1   3 -13   10.11    3.87
  -1   3 -13   11.54    3.95
   1  -3  13    8.45    3.11
  -1   3 -14   75.65    6.96
  -1   3 -14   71.22    7.69
   1  -3  14   58.92    5.80
  -1   3 -15   17.26    5.09
  -1   3 -15   16.64    5.27
   1  -3  15   10.66    3.70
  -1   3 -16   14.72    4.83
  -1   3 -16   14.79    5.06
   1  -3  16    7.95    3.57
  -1   3 -17   12.95    4.65
  -1   3 -17   13.83    5.18
   1  -3  17   16.08    4.53
  -1   3 -18    3.93    3.86
  -1   3 -18    5.00    4.06
   1  -3  18    8.14    3.92
  -1   3 -19   18.07    5.55
  -1   3 -19   15.70    5.54
   1  -3  19   12.39    4.70
  -1   3 -20   24.41    6.17
  -1   3 -20   20.86    6.42
  -1   3 -21   12.14    5.54
  -1   3 -22    4.57    5.03
  -1   3 -23    1.63    4.62
  -1   3 -24    1.75    4.75
  -1   3 -25   -3.52    3.96
  -1   2  24    2.90    5.24
  -1   2  23    6.15    5.42
  -1   2  22    0.37    4.55
  -1   2  21    9.61    5.73
  -1   2  20    4.27    4.49
  -1   2  19    2.05    4.11
  -1   2  18    8.04    4.68
  -1   2  17    2.79    3.82
  -1   2  16    0.07    2.89
  -1   2  15   -0.35    2.95
  -1   2  14   34.48    6.88
  -1   2  13    5.38    3.82
  -1   2  12  194.15   11.68
  -1   2  11    4.89    3.34
  -1   2  10  103.24    8.05
  -1   2   9   17.12    4.05
  -1   2   8    0.82    1.95
  -1   2   7   40.83    5.45
  -1   2   6   32.69    4.50
  -1   2   5  340.70   10.39
  -1   2   4    8.29    2.32
  -1   2   3  928.09   14.40
  -1   2   2  129.94    5.21
  -1   2   1   12.96    1.95
  -1   2   0  146.40    3.96
  -1   2   0  151.66    5.04
  -1   2  -1    6.64    0.98
  -1   2  -1    3.84    1.40
  -1   2  -2  858.74   11.57
  -1   2  -3   67.04    3.84
  -1   2  -4  205.52    6.55
   1  -2   4  180.35    3.32
  -1   2  -5  102.86    5.16
  -1   2  -5  100.56    5.37
   1  -2   5   90.67    3.24
  -1   2  -6  132.42    5.84
  -1   2  -6  140.30    6.32
   1  -2   6  114.08    4.20
  -1   2  -7  158.71    6.76
  -1   2  -7  161.08    7.09
   1  -2   7  131.24    5.08
  -1   2  -8   56.20    4.71
  -1   2  -8   55.97    4.99
   1  -2   8   43.56    3.59
  -1   2  -9  130.49    6.94
  -1   2  -9  145.35    7.63
   1  -2   9  113.68    5.80
  -1   2 -10  150.89    7.85
  -1   2 -10  146.08    8.10
   1  -2  10  132.55    6.74
  -1   2 -11   59.28    5.73
  -1   2 -11   58.53    6.01
   1  -2  11   48.68    4.81
  -1   2 -12  171.48    9.12
  -1   2 -12  184.74   10.01
   1  -2  12  159.07    8.36
  -1   2 -13   -0.33    2.86
  -1   2 -13    1.57    2.86
   1  -2  13    1.44    2.33
  -1   2 -14   19.56    5.01
  -1   2 -14   19.66    5.03
   1  -2  14   20.09    4.47
  -1   2 -15   -0.92    3.23
  -1   2 -15    0.39    3.16
   1  -2  15    1.11    2.85
  -1   2 -16    1.94    3.78
  -1   2 -16   -1.38    3.09
   1  -2  16   -0.26    2.70
  -1   2 -17   -0.25    3.40
  -1   2 -17   -0.30    3.23
   1  -2  17    1.01    2.91
  -1   2 -18   18.41    5.34
  -1   2 -18   31.91    6.94
   1  -2  18   26.99    5.93
  -1   2 -19   11.56    4.85
  -1   2 -19   14.83    5.54
   1  -2  19   14.14    4.81
  -1   2 -20   36.91    7.10
  -1   2 -20   32.45    7.42
   1  -2  20   32.19    6.86
  -1   2 -21    9.70    4.93
  -1   2 -21    9.28    5.20
   1  -2  21    8.68    4.46
  -1   2 -22   -2.30    3.51
  -1   2 -23    0.84    4.44
  -1   2 -24   -3.20    4.18
  -1   1  24    0.37    4.99
  -1   1  23   10.22    5.85
  -1   1  22    0.28    4.09
  -1   1  21    1.25    4.13
  -1   1  20    2.42    4.16
  -1   1  19   10.46    5.15
  -1   1  18    5.19    4.19
  -1   1  17    0.42    3.28
  -1   1  16    3.20    3.54
  -1   1  15    3.47    3.64
  -1   1  14   82.00    8.43
  -1   1  13   -0.60    2.68
  -1   1  12  191.68   11.01
  -1   1  11   23.13    4.90
  -1   1  10   78.36    6.81
   1  -1 -10   95.98    7.38
  -1   1   9   23.94    4.45
   1  -1  -9   26.43    4.63
  -1   1   8   76.33    5.92
   1  -1  -8   96.28    6.56
  -1   1   7    6.51    2.48
  -1   1   6    1.02    1.63
  -1   1   5   27.43    3.36
  -1   1   4 1077.06   15.33
  -1   1   3    7.78    1.80
  -1   1   2   14.63    2.01
  -1   1   1  420.36    6.51
  -1   1   1  417.66    6.40
  -1   1   0    1.38    0.60
  -1   1   0    1.90    0.83
  -1   1  -1  110.15    2.20
  -1   1  -1  122.69    3.70
  -1   1  -2  338.26    4.00
  -1   1  -2  408.22    7.13
   1  -1   2  321.23    3.89
  -1   1  -3  654.94    9.83
  -1   1  -3  572.88    8.15
   1  -1   3  575.12    6.62
  -1   1  -4 1948.42   18.44
  -1   1  -4 1830.49   16.14
   1  -1   4 1644.13   13.54
  -1   1  -5    1.53    1.85
  -1   1  -5    1.06    1.32
   1  -1   5    0.45    1.14
  -1   1  -6  327.54    9.05
  -1   1  -6  371.54    9.04
   1  -1   6  290.20    7.62
  -1   1  -7    1.70    1.83
  -1   1  -7    1.13    1.53
   1  -1   7    0.45    1.36
  -1   1  -8  250.53    9.03
  -1   1  -8  262.50    8.96
   1  -1   8  226.09    8.09
  -1   1  -9  197.88    8.71
  -1   1  -9  207.97    8.67
   1  -1   9  172.63    7.77
  -1   1 -10  106.92    7.05
  -1   1 -10  111.57    7.09
   1  -1  10   91.46    6.22
  -1   1 -11    8.04    3.21
  -1   1 -11    7.96    3.11
   1  -1  11    3.81    2.48
  -1   1 -12   45.69    6.31
  -1   1 -12   48.67    5.91
   1  -1  12   41.29    5.11
  -1   1 -13    2.94    3.26
  -1   1 -13   -1.64    2.39
   1  -1  13    0.84    2.35
  -1   1 -14   -0.57    3.03
  -1   1 -14    0.18    2.84
   1  -1  14   -1.84    2.25
  -1   1 -15   -0.45    3.42
  -1   1 -15    1.86    3.41
   1  -1  15    2.10    3.01
  -1   1 -16    2.39    3.65
  -1   1 -16   -2.82    3.04
   1  -1  16    1.21    2.96
  -1   1 -17   14.24    5.12
  -1   1 -17   18.60    5.37
   1  -1  17   12.43    4.65
  -1   1 -18   15.43    5.25
  -1   1 -18   18.93    5.53
   1  -1  18   20.79    5.64
  -1   1 -19   21.73    5.98
  -1   1 -19   40.56    7.71
   1  -1  19   27.60    6.63
  -1   1 -20   21.42    6.28
   1  -1  20   21.28    6.19
  -1   1 -21    3.43    4.36
   1  -1  21    0.33    3.90
  -1   1 -22    2.48    4.48
   1  -1  22    1.75    4.22
   1  -1  23   -1.00    3.67
  -1   0  25    4.28    5.60
  -1   0  24    1.06    4.29
  -1   0  23    5.67    5.23
  -1   0  22    6.41    4.83
  -1   0  21    1.10    4.08
  -1   0  20    0.80    3.82
  -1   0  19    0.63    3.51
  -1   0  18    3.70    3.78
   1   0 -18    1.91    3.95
  -1   0  17    9.54    4.32
   1   0 -17   12.79    5.03
  -1   0  16   18.15    5.29
   1   0 -16   23.61    6.24
  -1   0  15    8.55    4.05
   1   0 -15    8.99    4.49
  -1   0  14  153.86   10.43
   1   0 -14  172.32   11.37
  -1   0  13    2.24    2.87
   1   0 -13    3.25    3.25
  -1   0  12  154.14    9.51
   1   0 -12  174.31   10.45
  -1   0  11    7.18    3.02
   1   0 -11    4.24    2.89
  -1   0  10  108.79    7.40
   1   0 -10  114.66    7.84
  -1   0   9   -0.47    1.68
   1   0  -9    0.95    2.07
  -1   0   8   41.35    4.44
   1   0  -8   40.07    4.87
  -1   0   7  117.63    6.33
   1   0  -7  141.00    7.13
  -1   0   6  225.91    7.91
   1   0  -6  274.26    8.99
  -1   0   5   36.99    3.58
   1   0  -5   47.50    4.36
  -1   0   4  281.95    7.43
   1   0  -4  350.06    8.44
  -1   0   3  321.29    7.04
   1   0  -3  414.11    8.05
  -1   0   2  190.11    4.89
   1   0  -2  234.79    5.32
  -1   0   0   29.28    1.74
  -1   0  -1  346.29    5.90
  -1   0  -2    6.66    1.32
  -1   0  -2    7.20    1.58
  -1   0  -3   -0.38    1.22
   1   0   3    0.24    0.92
  -1   0  -4   -0.25    1.72
  -1   0  -4    0.91    1.19
   1   0   4    0.22    1.29
  -1   0  -5   80.97    4.96
  -1   0  -5   87.45    4.10
   1   0   5   65.57    4.21
  -1   0  -6    6.10    2.37
  -1   0  -6    5.30    1.83
   1   0   6    3.63    1.80
  -1   0  -7  243.32    8.92
  -1   0  -7  298.03    8.54
   1   0   7  236.24    8.54
  -1   0  -8  258.14    9.75
  -1   0  -8  284.53    9.00
   1   0   8  248.95    9.35
  -1   0  -9   33.27    5.08
  -1   0  -9   35.61    4.43
   1   0   9   32.95    4.80
  -1   0 -10  246.83   10.59
  -1   0 -10  261.11    9.98
   1   0  10  234.94   10.28
  -1   0 -11    1.15    2.77
  -1   0 -11    1.25    2.17
   1   0  11    2.66    2.43
  -1   0 -12    0.34    2.89
  -1   0 -12    2.25    2.72
   1   0  12    1.56    2.66
  -1   0 -13    6.30    3.79
  -1   0 -13    9.11    3.73
   1   0  13    6.77    3.46
  -1   0 -14   15.83    5.06
  -1   0 -14   21.59    5.17
   1   0  14   18.83    4.94
  -1   0 -15   -0.68    3.25
  -1   0 -15   -2.72    2.78
   1   0  15    1.71    3.09
  -1   0 -16    8.12    4.46
  -1   0 -16   11.61    4.57
   1   0  16   14.05    4.78
  -1   0 -17   42.35    7.58
  -1   0 -17   53.15    8.15
   1   0  17   39.66    7.25
   1   0  18   15.95    5.30
   1   0  19   14.81    5.56
   1   0  20   13.08    5.47
   1   0  21   -1.20    3.53
   1   0  22   18.00    6.60
   1   0  23   -1.03    4.02
   1   0  24   -1.44    4.44
  -1  -1  25    0.56    4.64
  -1  -1  24   -1.08    4.03
  -1  -1  23    6.10    5.05
  -1  -1  22    2.42    4.01
   1   1 -22    2.43    4.69
  -1  -1  21    4.06    4.45
   1   1 -21    2.43    4.49
  -1  -1  20    7.73    4.56
   1   1 -20    9.04    5.44
  -1  -1  19    7.83    4.42
   1   1 -19   12.25    5.36
  -1  -1  18   -2.10    2.60
   1   1 -18   -1.77    3.11
  -1  -1  17    4.87    3.61
   1   1 -17    6.78    4.47
  -1  -1  16   42.01    7.24
   1   1 -16   51.89    8.63
  -1  -1  15   -0.73    2.63
   1   1 -15   -0.07    3.37
  -1  -1  14   26.09    5.40
   1   1 -14   28.12    6.08
  -1  -1  13    6.93    3.35
   1   1 -13    1.39    3.12
  -1  -1  12   39.30    5.90
   1   1 -12   49.60    4.81
   1   1 -12   48.39    6.95
  -1  -1  11   12.15    3.51
   1   1 -11   15.07    3.24
   1   1 -11   14.23    4.04
  -1  -1  10   30.63    4.77
   1   1 -10   33.68    3.64
   1   1 -10   33.02    5.16
  -1  -1   9   17.30    3.53
   1   1  -9   18.16    2.85
   1   1  -9   18.81    3.96
  -1  -1   8   85.21    5.59
   1   1  -8   87.08    4.22
   1   1  -8   98.96    6.58
  -1  -1   7   16.89    3.08
   1   1  -7   17.32    2.28
   1   1  -7   16.18    3.24
  -1  -1   6  137.65    6.08
   1   1  -6  153.70    4.11
   1   1  -6  169.16    7.27
  -1  -1   5    4.70    1.80
   1   1  -5    2.78    1.78
  -1  -1   4   34.07    3.06
   1   1  -4   44.90    3.84
  -1  -1   3 1035.78   12.62
   1   1  -3 1352.78   14.85
  -1  -1   2  601.54    9.14
   1   1  -2  766.34    9.89
   1   1  -1  124.37    3.64
  -1  -1   0   36.74    2.55
  -1  -1   0   44.97    2.44
  -1  -1  -1    6.76    1.61
  -1  -1  -1    8.15    1.74
  -1  -1  -2  483.21    9.44
  -1  -1  -3  288.41    8.12
   1   1   3  253.46    7.59
  -1  -1  -4   31.62    3.65
   1   1   4   27.53    3.38
  -1  -1  -5   41.98    4.18
   1   1   5   27.86    3.76
  -1  -1  -6   15.39    3.42
   1   1   6   16.36    3.30
  -1  -1  -7  176.75    8.35
   1   1   7  169.24    8.16
  -1  -1  -8  426.19   13.29
   1   1   8  405.09   12.94
  -1  -1  -9   12.81    3.69
   1   1   9   11.44    3.47
  -1  -1 -10   50.83    5.75
   1   1  10   50.75    5.77
  -1  -1 -11    8.57    3.91
   1   1  11   12.76    3.98
  -1  -1 -12    9.05    4.10
   1   1  12   15.39    4.45
  -1  -1 -13   14.27    4.77
   1   1  13   15.29    4.65
   1   1  14    7.34    3.90
   1   1  15    2.93    3.59
   1   1  16   15.28    5.12
   1   1  17   25.00    6.28
   1   1  18    6.95    4.47
   1   1  19    4.02    4.26
   1   1  20   23.89    7.01
   1   1  21    1.70    4.27
   1   1  22   17.60    6.60
   1   1  23   -1.27    4.15
   1   1  24   -1.01    4.48
   1   2 -25    2.87    5.09
   1   2 -24   -1.97    4.61
  -1  -2  23    4.89    4.79
   1   2 -23    7.90    5.67
  -1  -2  22    3.36    4.27
   1   2 -22    6.83    5.22
  -1  -2  21   11.89    5.14
   1   2 -21   13.06    6.15
  -1  -2  20    3.08    3.81
   1   2 -20    8.60    5.48
  -1  -2  19    8.97    4.47
   1   2 -19   10.13    5.14
  -1  -2  18    2.14    3.38
   1   2 -18    0.33    3.66
  -1  -2  17    0.22    2.99
   1   2 -17    1.84    3.95
  -1  -2  16   29.53    5.94
   1   2 -16   35.10    5.52
   1   2 -16   43.32    8.24
  -1  -2  15    0.40    2.73
   1   2 -15    1.13    2.80
   1   2 -15    1.39    3.43
  -1  -2  14   67.64    6.86
   1   2 -14   69.28    5.75
   1   2 -14   69.94    8.35
  -1  -2  13   -0.24    2.59
   1   2 -13   -0.46    2.27
   1   2 -13    0.75    2.88
  -1  -2  12   64.77    6.17
   1   2 -12   71.15    4.99
   1   2 -12   79.22    7.86
  -1  -2  11   22.09    4.22
   1   2 -11   23.99    3.48
   1   2 -11   20.31    4.68
  -1  -2  10   14.24    3.37
   1   2 -10   20.05    3.02
   1   2 -10   15.20    3.78
  -1  -2   9   46.51    4.53
   1   2  -9   49.39    3.40
   1   2  -9   54.34    5.67
  -1  -2   8  103.11    5.93
   1   2  -8  113.20    4.24
   1   2  -8  121.94    7.41
  -1  -2   7    2.73    1.70
   1   2  -7    1.36    1.25
   1   2  -7    3.58    2.19
  -1  -2   6  111.58    5.46
   1   2  -6  116.24    3.50
   1   2  -6  140.34    6.95
  -1  -2   5   87.76    4.66
   1   2  -5  111.65    6.00
  -1  -2   4  277.98    7.57
   1   2  -4  335.74    9.10
  -1  -2   3  551.67   10.18
   1   2  -3  684.33   11.81
   1   2  -2  162.70    5.72
  -1  -2   1  973.85   13.55
  -1  -2   0  324.57    8.29
  -1  -2  -1   63.05    4.25
  -1  -2  -2  328.05    9.21
   1   2   4  144.09    7.06
   1   2   5    3.85    2.07
   1   2   6  170.39    8.47
   1   2   7    0.87    2.00
   1   2   8  120.11    8.02
   1   2   9   42.70    6.31
   1   2  10   40.27    6.26
   1   2  11   39.45    6.56
   1   2  12   22.28    5.40
   1   2  13   -0.01    2.91
   1   2  14   10.01    4.50
   1   2  15    1.06    3.30
   1   2  16    3.10    3.81
   1   2  17    6.53    4.35
   1   2  18    4.32    4.23
   1   2  19    5.23    4.79
   1   2  20   10.06    5.57
   1   2  21    2.27    4.61
   1   2  22    3.04    4.92
   1   2  23    0.66    4.95
   1   3 -26   -3.15    4.53
   1   3 -25   -0.50    4.78
   1   3 -24   -3.61    4.11
   1   3 -23    9.26    5.80
  -1  -3  22    3.91    4.07
   1   3 -22    0.84    4.67
  -1  -3  21   14.99    5.28
   1   3 -21   19.02    6.70
  -1  -3  20   -0.66    3.26
   1   3 -20   -0.36    3.99
  -1  -3  19    7.82    4.10
   1   3 -19    4.86    4.65
  -1  -3  18   -0.40    2.78
   1   3 -18   -2.59    3.24
  -1  -3  17    2.03    3.16
   1   3 -17   -1.09    3.46
  -1  -3  16    3.23    3.36
   1   3 -16    0.05    3.67
  -1  -3  15   -0.52    2.61
   1   3 -15    0.64    2.72
   1   3 -15    1.08    3.51
  -1  -3  14  103.31    7.94
   1   3 -14  120.58    6.76
   1   3 -14  125.74   10.46
  -1  -3  13    8.70    3.48
   1   3 -13   11.34    3.11
   1   3 -13   19.98    5.15
  -1  -3  12   64.12    5.91
   1   3 -12   69.16    4.81
   1   3 -12   72.51    7.69
  -1  -3  11    8.63    3.05
   1   3 -11    8.09    2.42
   1   3 -11    6.92    3.25
  -1  -3  10   24.97    4.10
   1   3 -10   25.45    3.21
   1   3 -10   22.20    4.66
  -1  -3   9   33.14    3.96
   1   3  -9   36.97    3.16
   1   3  -9   34.78    5.29
  -1  -3   8    2.09    1.86
   1   3  -8    4.15    1.68
   1   3  -8    2.27    2.25
  -1  -3   7   -0.33    1.30
   1   3  -7   -0.35    1.12
   1   3  -7    0.46    1.75
  -1  -3   6   85.14    5.01
   1   3  -6   88.63    3.86
   1   3  -6  105.61    6.55
  -1  -3   5   93.77    5.07
   1   3  -5   93.40    3.96
   1   3  -5  122.19    6.67
  -1  -3   4   59.75    4.14
   1   3  -4   55.31    3.33
   1   3  -4   70.66    5.02
  -1  -3   3   14.58    2.68
   1   3  -3   15.39    2.82
  -1  -3   2  130.58    5.83
  -1  -3   1   74.64    4.67
  -1  -3   0  157.62    6.78
  -1  -3  -1  115.99    6.19
  -1  -3  -2  478.79   12.52
   1   3   3   44.92    4.59
   1   3   4   24.21    4.25
   1   3   5   10.08    3.13
   1   3   6  260.99   11.29
   1   3   7   22.44    4.68
   1   3   8   53.48    6.28
   1   3   9  153.11   10.34
   1   3  10   34.67    6.44
   1   3  11   36.51    6.89
   1   3  12    1.28    3.45
   1   3  13   24.17    6.34
   1   3  14    7.43    4.45
   1   3  15   -1.48    3.10
   1   3  16    1.01    3.61
   1   3  17    5.33    4.52
   1   3  18   14.92    6.11
   1   3  19   17.07    6.42
   1   3  20    1.22    4.62
   1   3  21    5.26    5.23
   1   3  22    4.18    5.28
   1   4 -25    6.00    5.84
   1   4 -24   -1.21    4.72
   1   4 -23   16.33    7.01
   1   4 -22    3.46    4.74
   1   4 -21    3.77    4.94
  -1  -4  20    0.54    3.20
   1   4 -20    1.22    4.10
  -1  -4  19    6.10    3.83
   1   4 -19   11.44    5.65
  -1  -4  18   11.76    4.35
   1   4 -18   11.00    5.39
  -1  -4  17   12.44    4.25
   1   4 -17   11.59    5.17
  -1  -4  16   -0.14    2.61
   1   4 -16   -1.58    3.29
  -1  -4  15   -0.69    2.79
   1   4 -15   -0.02    3.58
  -1  -4  14   86.28    7.23
   1   4 -14   96.86    6.08
   1   4 -14   90.13    9.45
  -1  -4  13    3.00    2.58
   1   4 -13   -0.96    2.13
   1   4 -13   -0.97    2.68
  -1  -4  12   60.81    5.82
   1   4 -12   74.79    5.09
   1   4 -12   85.00    8.54
  -1  -4  11    1.80    2.27
   1   4 -11    0.24    2.01
   1   4 -11    3.66    2.98
  -1  -4  10  128.49    7.23
   1   4 -10  143.47    5.93
   1   4 -10  143.58    9.55
  -1  -4   9   49.79    4.70
   1   4  -9   53.45    4.01
   1   4  -9   54.26    6.27
  -1  -4   8   36.78    4.05
   1   4  -8   38.06    3.49
   1   4  -8   44.68    6.32
  -1  -4   7  158.53    7.16
   1   4  -7  183.21    6.36
   1   4  -7  191.56    9.52
  -1  -4   6    2.60    1.88
   1   4  -6    4.52    1.87
   1   4  -6    4.70    2.47
  -1  -4   5  208.80    7.89
   1   4  -5  218.04    7.06
   1   4  -5  236.61    9.66
  -1  -4   4   32.80    3.57
   1   4  -4   30.71    3.33
   1   4  -4   37.74    4.51
  -1  -4   3   18.37    3.19
  -1  -4   2  147.02    6.93
  -1  -4   1   57.62    4.69
  -1  -4   0  193.60    8.37
  -1  -4  -1  331.64   11.20
   1   4   2  331.12   11.66
   1   4   3  156.56    8.59
   1   4   4   -1.23    1.76
   1   4   5   77.42    6.94
   1   4   6    0.42    2.25
   1   4   7   11.30    3.90
   1   4   8   21.20    5.15
   1   4   9   64.27    7.78
   1   4  10    9.72    4.61
   1   4  11   36.05    7.49
   1   4  12    2.97    3.67
   1   4  13    1.59    3.55
   1   4  14    6.36    4.45
   1   4  15    3.06    4.19
   1   4  16   33.60    8.08
   1   4  17   11.12    5.78
   1   4  18   12.51    6.23
   1   4  19    6.44    5.49
   1   4  20    4.27    5.36
   1   4  21    0.84    4.55
   1   5 -25    6.96    6.57
   1   5 -24    9.62    6.36
   1   5 -23    4.05    5.54
   1   5 -22    6.50    5.56
   1   5 -21    0.74    4.46
   1   5 -20    2.62    4.65
   1   5 -19   13.48    6.07
  -1  -5  18    1.55    2.88
   1   5 -18    7.29    5.07
  -1  -5  17   24.40    5.38
   1   5 -17   17.33    5.84
  -1  -5  16    1.97    2.95
   1   5 -16   -1.31    3.13
  -1  -5  15   -2.93    2.34
   1   5 -15    0.87    3.65
  -1  -5  14   57.16    6.15
   1   5 -14   72.60    9.07
  -1  -5  13    0.17    2.37
   1   5 -13    2.03    2.66
   1   5 -13   -3.97    2.67
  -1  -5  12   44.55    5.22
   1   5 -12   48.67    4.72
   1   5 -12   51.82    7.86
  -1  -5  11   79.61    6.28
   1   5 -11   93.12    5.69
   1   5 -11   92.91    8.92
  -1  -5  10  128.27    7.40
   1   5 -10  146.89    6.71
   1   5 -10  151.34   10.29
  -1  -5   9  102.57    6.54
   1   5  -9  113.18    6.02
   1   5  -9  128.16    9.23
  -1  -5   8   83.63    5.83
   1   5  -8   87.90    5.43
   1   5  -8  104.09    8.23
  -1  -5   7   62.38    5.14
   1   5  -7   68.11    4.97
   1   5  -7   79.70    7.16
  -1  -5   6   -1.19    1.45
   1   5  -6    1.26    1.78
   1   5  -6   -0.77    1.99
  -1  -5   5   48.01    4.56
   1   5  -5   47.01    4.23
   1   5  -5   56.09    5.92
  -1  -5   4    9.83    2.84
   1   5  -4    9.38    2.72
  -1  -5   3    6.28    2.61
  -1  -5   2  183.57    8.50
  -1  -5   1   21.78    4.14
  -1  -5   0   69.08    5.88
  -1  -5  -1   44.02    5.09
   1   5   2    1.22    2.18
   1   5   3   14.30    4.02
   1   5   4   34.09    5.99
   1   5   5   19.02    4.70
   1   5   6   -1.12    2.39
   1   5   7   11.57    4.43
   1   5   8   15.27    5.03
   1   5   9   30.28    6.60
   1   5  10    6.22    4.34
   1   5  11   63.45    9.84
   1   5  12    0.36    3.29
   1   5  13   16.98    5.87
   1   5  14    7.66    5.12
   1   5  15    1.66    4.19
   1   5  16    7.83    5.76
   1   5  17   10.36    6.17
   1   5  18    5.29    5.56
   1   5  19    2.29    5.08
   1   5  20   11.85    6.90
   1   6 -25    1.24    5.78
   1   6 -24   -2.51    4.77
   1   6 -23    2.66    5.35
   1   6 -22    3.28    5.42
   1   6 -21    3.85    5.19
   1   6 -20    3.62    4.67
   1   6 -19    0.99    4.34
   1   6 -18    1.10    3.75
   1   6 -17    3.20    4.29
   1   6 -16    0.66    3.52
  -1  -6  15   12.79    3.94
   1   6 -15   23.82    6.70
  -1  -6  14    3.11    2.92
   1   6 -14    7.48    4.61
  -1  -6  13   64.31    6.24
   1   6 -13   80.70   10.96
  -1  -6  12   25.43    4.71
   1   6 -12   26.52    4.50
   1   6 -12   22.85    6.02
  -1  -6  11   22.16    4.37
   1   6 -11   17.96    3.83
   1   6 -11   23.54    5.81
  -1  -6  10   26.11    4.45
   1   6 -10   24.16    4.21
   1   6 -10   23.60    5.60
  -1  -6   9    8.61    3.03
   1   6  -9   12.74    3.38
   1   6  -9    9.19    4.05
  -1  -6   8    1.46    2.18
   1   6  -8   -0.04    2.19
   1   6  -8    1.88    2.77
  -1  -6   7   -0.43    1.89
   1   6  -7    3.58    2.39
   1   6  -7   -0.61    2.30
  -1  -6   6    4.50    2.54
   1   6  -6    3.04    2.45
   1   6  -6    4.72    3.10
  -1  -6   5   15.77    3.59
   1   6  -5    8.31    2.93
  -1  -6   4   77.80    6.18
   1   6  -4   85.46    6.40
  -1  -6   3   68.68    6.00
  -1  -6   2  111.40    7.48
  -1  -6   1   54.14    5.69
  -1  -6   0   29.99    5.26
   1   6   1    6.58    3.40
   1   6   2   18.76    4.71
   1   6   3   49.59    7.30
   1   6   4    1.28    2.62
   1   6   5   48.53    7.61
   1   6   6   19.69    5.52
   1   6   7   10.31    4.56
   1   6   8   -2.24    2.74
   1   6   9   23.11    6.36
   1   6  10   -0.35    3.11
   1   6  11   58.28    9.95
   1   6  12    4.30    4.29
   1   6  13   22.78    7.09
   1   6  14    8.08    5.45
   1   6  15    2.02    4.50
   1   6  16    2.58    5.11
   1   6  17    1.33    4.74
   1   6  18    3.43    5.36
   1   6  19   -3.08    4.34
   1   7 -24   -0.09    4.99
   1   7 -23    2.17    5.48
   1   7 -22    4.30    5.68
   1   7 -21   12.43    6.53
   1   7 -20    3.12    4.65
   1   7 -19   -0.53    4.01
   1   7 -18   -1.30    3.91
   1   7 -17    0.73    4.09
   1   7 -16   -1.08    3.50
   1   7 -15   31.00    7.46
   1   7 -14   12.47    5.35
  -1  -7  13   43.36    6.02
   1   7 -13   48.40    8.91
  -1  -7  12   35.01    5.37
   1   7 -12   45.01    8.35
  -1  -7  11    1.55    2.69
   1   7 -11    0.14    2.68
   1   7 -11    0.32    3.40
  -1  -7  10    4.26    2.88
   1   7 -10    6.76    3.44
   1   7 -10    4.23    3.92
  -1  -7   9    0.13    2.32
   1   7  -9   -1.69    2.45
   1   7  -9    1.56    3.14
  -1  -7   8    1.46    2.33
   1   7  -8    1.05    2.69
   1   7  -8    0.46    3.13
  -1  -7   7   20.79    4.38
   1   7  -7   18.20    4.21
   1   7  -7   21.21    5.27
  -1  -7   6   27.34    4.86
   1   7  -6   28.49    5.00
   1   7  -6   30.84    6.22
  -1  -7   5    0.96    2.42
   1   7  -5    5.37    3.08
  -1  -7   4   65.64    6.30
   1   7  -4   60.17    6.29
  -1  -7   3  101.32    7.72
  -1  -7   2   33.79    5.62
  -1  -7   1   10.54    3.70
   1   7   0   36.24    6.53
   1   7   1    0.82    2.62
   1   7   2   24.35    5.74
   1   7   3   34.44    6.54
   1   7   4    3.17    3.58
   1   7   5    6.23    4.17
   1   7   6    6.55    4.29
   1   7   7    6.29    4.24
   1   7   8    5.78    4.33
   1   7   9   19.97    6.43
   1   7  10   -1.17    3.52
   1   7  11   42.40    9.06
   1   7  12    4.15    4.69
   1   7  13    0.13    3.93
   1   7  14    2.69    4.65
   1   7  15   -3.07    3.83
   1   7  16    0.02    4.77
   1   7  17    1.25    5.04
   1   8 -24    2.66    5.90
   1   8 -23   11.75    7.06
   1   8 -22    9.21    6.43
   1   8 -21    4.68    5.42
   1   8 -20    1.28    4.66
   1   8 -19    2.40    4.59
   1   8 -18   -1.58    3.84
   1   8 -17   14.30    6.19
   1   8 -16    1.12    3.83
   1   8 -15   17.12    6.60
   1   8 -14    7.53    4.66
   1   8 -13    5.61    4.59
   1   8 -12   -1.95    3.19
  -1  -8  11   16.25    4.14
   1   8 -11   10.98    5.08
  -1  -8  10    6.02    3.17
   1   8 -10    4.84    3.55
   1   8 -10    6.45    4.30
  -1  -8   9   31.37    5.41
   1   8  -9   32.03    5.72
   1   8  -9   39.74    7.91
  -1  -8   8   48.39    6.54
   1   8  -8   42.30    6.28
   1   8  -8   49.99    8.01
  -1  -8   7    3.49    2.99
   1   8  -7    5.14    3.58
   1   8  -7    0.74    3.29
  -1  -8   6   38.92    6.20
   1   8  -6   34.03    5.86
   1   8  -6   47.30    7.76
  -1  -8   5  109.70    8.31
   1   8  -5  110.52    8.53
  -1  -8   4   32.93    5.73
   1   8  -4   32.59    6.04
  -1  -8   3   27.41    5.65
   1   8  -3   30.95    5.96
  -1  -8   2   34.95    6.31
   1   8  -1    2.98    3.24
   1   8   0   34.40    6.49
   1   8   1   13.27    4.71
   1   8   2    4.17    3.80
   1   8   3   10.43    4.62
   1   8   4    0.05    3.13
   1   8   5   11.53    5.05
   1   8   6    1.05    3.36
   1   8   7   21.03    6.68
   1   8   8    5.66    4.65
   1   8   9   31.81    8.01
   1   8  10    1.61    4.32
   1   8  11    0.29    4.40
   1   8  12   -0.10    4.17
   1   8  13   -1.22    4.40
   1   8  14   -3.94    4.00
   1   8  15   -2.14    4.37
   1   8  16    7.70    6.18
   1   9 -23   -1.70    5.19
   1   9 -22    2.23    5.48
   1   9 -21    2.67    5.48
   1   9 -20    3.32    5.31
   1   9 -19   -0.53    4.51
   1   9 -18    1.86    4.53
   1   9 -17    3.91    5.03
   1   9 -16    1.09    4.11
   1   9 -15    1.42    4.22
   1   9 -14    1.68    4.08
   1   9 -13   15.35    6.16
   1   9 -12    2.30    3.80
   1   9 -11   83.95   11.59
   1   9 -10   37.22    7.93
   1   9  -9   46.83    7.14
   1   9  -9   52.68    9.20
  -1  -9   8   34.59    5.89
   1   9  -8   38.38    6.34
   1   9  -8   41.16    8.04
  -1  -9   7    0.04    2.62
   1   9  -7    0.80    2.97
   1   9  -7    0.82    3.27
  -1  -9   6    2.11    2.98
   1   9  -6    5.04    3.82
   1   9  -6    4.27    3.85
  -1  -9   5    4.61    3.32
   1   9  -5    6.07    3.79
  -1  -9   4   19.55    5.01
   1   9  -4   16.71    5.07
   1   9  -3   18.57    5.30
   1   9  -3   14.96    5.02
   1   9  -2   30.50    6.24
   1   9  -1   15.12    4.91
   1   9   0   28.86    6.42
   1   9   1   19.68    5.69
   1   9   2    1.41    3.07
   1   9   3    4.02    3.80
   1   9   4   -1.49    2.88
   1   9   5   26.55    7.23
   1   9   6    0.12    3.69
   1   9   7   38.60    8.85
   1   9   8    2.29    4.35
   1   9   9    7.21    5.63
   1   9  10   -0.11    4.01
   1   9  11    0.10    4.26
   1   9  12    2.85    5.07
   1   9  13   -0.84    4.93
   1   9  14    1.91    5.22
   1  10 -21    3.91    5.55
   1  10 -20    1.31    5.22
   1  10 -19    0.46    4.88
   1  10 -18   -1.82    4.20
   1  10 -17    0.77    4.57
   1  10 -16    0.24    4.26
   1  10 -15   -0.09    4.04
   1  10 -14    0.48    4.11
   1  10 -13   38.50    9.11
   1  10 -12    3.84    4.49
   1  10 -11   20.89    6.77
   1  10 -10    3.13    4.00
   1  10  -9    0.80    3.65
   1  10  -8    1.84    3.30
   1  10  -8    1.15    3.25
   1  10  -7    0.35    3.02
   1  10  -7    0.94    3.28
  -1 -10   6    0.16    2.63
   1  10  -6    0.11    3.18
   1  10  -6   -1.96    2.75
  -1 -10   5    4.99    3.58
   1  10  -5    4.33    3.80
   1  10  -4   13.80    5.04
   1  10  -4   12.45    5.14
   1  10  -3    0.18    2.92
   1  10  -3    1.92    3.39
   1  10  -2   44.51    7.95
   1  10  -2   47.52    8.18
   1  10  -1    8.46    4.57
   1  10   0   13.66    5.18
   1  10   1   -1.52    3.03
   1  10   2   -0.68    3.27
   1  10   3   -2.26    2.92
   1  10   4    2.37    4.05
   1  10   5   13.94    5.99
   1  10   6   -2.41    3.44
   1  10   7   21.58    7.39
   1  10   8   -1.80    4.03
   1  10   9    0.18    4.46
   1  10  10    0.52    4.92
   1  10  11    4.25    5.45
   1  10  12    0.04    5.25
   1  11 -20   -0.47    5.23
   1  11 -19   -0.42    5.00
   1  11 -18    0.55    4.95
   1  11 -17    0.04    4.62
   1  11 -16   -0.34    4.42
   1  11 -15   13.36    6.50
   1  11 -14    0.84    3.92
   1  11 -13   20.14    7.29
   1  11 -12    6.75    5.11
   1  11 -11    1.47    4.24
   1  11 -10    1.70    3.99
   1  11  -9   -1.40    3.40
   1  11  -8    5.52    4.51
   1  11  -7    1.45    3.48
   1  11  -7    2.75    3.74
   1  11  -6   12.70    5.21
   1  11  -6    7.88    4.68
   1  11  -5    0.15    3.37
   1  11  -5    0.82    3.73
   1  11  -4   11.87    4.95
   1  11  -4   14.48    5.48
   1  11  -3   -0.56    2.95
   1  11  -3    3.22    3.95
   1  11  -2    7.81    4.56
   1  11  -2    0.48    3.89
   1  11  -1    3.23    3.76
   1  11  -1    0.34    3.75
   1  11   0   10.03    5.11
   1  11   0   11.36    5.25
   1  11   1   -0.44    3.49
   1  11   2    4.36    4.17
   1  11   3    5.93    4.84
   1  11   4    0.32    3.89
   1  11   5   17.34    6.96
   1  11   6   -0.95    3.84
   1  11   7    5.39    5.63
   1  11   8   -2.13    4.34
   1  11   9    3.71    5.53
   1  12 -17    0.17    5.29
   1  12 -16   -1.63    4.64
   1  12 -15   12.79    6.61
   1  12 -14    2.68    5.21
   1  12 -13    8.88    5.92
   1  12 -12   -2.40    3.79
   1  12 -11    6.93    5.68
   1  12 -10   -4.28    3.29
   1  12  -9    5.32    4.80
   1  12  -8    2.99    4.28
   1  12  -7    1.52    3.82
   1  12  -6   11.08    5.30
   1  12  -6    9.34    5.06
   1  12  -5    2.44    4.22
   1  12  -5    3.95    4.03
   1  12  -4    5.52    4.70
   1  12  -3    1.38    4.24
   1  12  -2    9.05    5.41
   1  12  -1    5.42    4.68
   1  12  -1    0.20    4.37
   1  12   0   14.56    6.14
   1  12   0   10.36    5.55
   1  12   1    0.52    4.12
   1  12   1   -1.48    3.54
   1  12   2    0.75    4.14
   1  12   2    1.01    4.40
   1  12   3   11.66    6.06
   1  12   4    0.25    4.57
   1  12   5    3.61    5.07
   1  12   6    2.03    4.90
   1  13 -14   -0.97    4.51
   1  13 -13    3.64    5.57
   1  13 -12    2.19    5.20
   1  13 -11    3.01    5.07
   1  13 -10   -0.22    4.61
   1  13  -9    2.68    4.75
   1  13  -8    2.56    4.59
   1  13  -7    1.11    4.53
   1  13  -6    1.89    4.37
   1  13  -5   -2.89    3.85
   1  13  -5    3.36    4.30
   1  13  -4    9.61    5.75
   1  13  -4    9.83    5.48
   1  13  -3    1.53    4.63
   1  13  -2   11.38    6.28
   1  13  -1   -0.91    4.13
   1  13   0    3.16    5.04
   1  13   1    0.96    4.44
   1  13   2    0.68    4.54
  -2  14   1    4.00    6.12
  -2  14   0    6.26    6.37
  -2  14  -1    2.89    5.53
  -2  14  -2   -1.81    4.57
  -2  14  -3    2.66    5.15
  -2  14  -4   -5.52    4.04
  -2  14  -5   -1.47    4.72
  -2  14  -6    3.24    5.43
  -2  14  -7    5.06    5.66
  -2  14  -8    1.40    5.38
  -2  14  -9    3.30    5.51
  -2  14 -10   -1.99    4.92
  -2  14 -10    2.76    5.04
  -2  14 -11    5.24    5.70
  -2  14 -12    4.61    5.43
  -2  14 -13   -0.91    5.00
  -2  14 -14   -4.03    4.40
  -2  13   6    3.25    5.96
  -2  13   5   -0.22    5.32
  -2  13   4   -2.00    4.71
  -2  13   3    1.81    5.78
  -2  13   2    3.60    5.69
  -2  13   1   -1.29    4.17
  -2  13   0   11.86    6.61
  -2  13  -1    2.40    5.27
  -2  13  -2   -0.94    4.16
  -2  13  -3    4.83    4.92
  -2  13  -4   -2.07    4.14
  -2  13  -5    1.70    4.25
  -2  13  -6   -2.47    4.15
  -2  13  -7   11.76    6.05
  -2  13  -8    1.08    4.81
  -2  13  -9   25.98    7.76
  -2  13 -10    0.72    4.74
  -2  13 -10    3.51    4.60
  -2  13 -11    2.80    5.08
  -2  13 -11    3.08    4.85
  -2  13 -12    2.70    5.14
  -2  13 -13    2.18    5.04
  -2  13 -14    1.16    4.45
  -2  13 -15    0.80    4.73
  -2  13 -16    2.12    5.48
  -2  13 -17   -2.31    4.78
  -2  12   9    2.47    5.33
  -2  12   9    7.39    7.11
  -2  12   8   12.39    6.68
  -2  12   8    7.63    6.61
  -2  12   7   -0.36    4.39
  -2  12   7   -1.00    4.77
  -2  12   6   -1.22    4.23
  -2  12   6    0.09    5.07
  -2  12   5   -1.55    3.77
  -2  12   5   -3.20    4.16
  -2  12   4   -0.68    3.83
  -2  12   4    2.50    4.97
  -2  12   3    3.85    4.39
  -2  12   3    0.38    4.86
  -2  12   2   34.39    8.81
  -2  12   1   10.65    6.34
  -2  12   0   27.13    7.78
  -2  12  -1   -2.75    4.00
  -2  12  -2    4.12    5.06
  -2  12  -3    2.01    4.14
  -2  12  -4    3.98    4.62
  -2  12  -5    2.69    4.27
  -2  12  -6   -1.94    3.78
  -2  12  -7   18.59    6.77
  -2  12  -8    1.45    4.38
  -2  12  -9   18.19    6.58
  -2  12 -10    2.53    4.58
  -2  12 -11    8.16    5.39
  -2  12 -11    7.41    5.47
  -2  12 -12   -0.79    4.16
  -2  12 -12   -2.00    3.80
  -2  12 -13   13.15    6.05
  -2  12 -13   16.55    6.79
  -2  12 -14    5.80    5.70
  -2  12 -15    5.26    5.57
  -2  12 -16   19.19    7.69
  -2  12 -17   -1.23    4.51
  -2  12 -18    6.74    6.38
  -2  12 -19    2.27    5.45
  -2  11  12    2.09    5.48
  -2  11  11    6.49    6.10
  -2  11  10    6.87    5.48
  -2  11   9    8.79    6.01
  -2  11   9    9.65    6.52
  -2  11   8    1.23    4.59
  -2  11   8    4.49    5.57
  -2  11   7    0.61    4.29
  -2  11   7    4.74    5.22
  -2  11   6    6.51    4.56
  -2  11   6    3.44    5.25
  -2  11   5   -0.61    3.62
  -2  11   5    0.28    4.17
  -2  11   4   14.03    5.62
  -2  11   4   13.56    6.65
  -2  11   3   14.61    5.73
  -2  11   3   13.20    6.30
  -2  11   2   31.54    7.19
  -2  11   2   28.50    7.84
  -2  11   1   12.15    4.94
  -2  11   1   14.21    6.22
  -2  11   0    3.74    3.52
  -2  11   0    4.28    4.61
  -2  11  -1    3.12    4.32
  -2  11  -2   14.72    5.84
  -2  11  -3    6.60    4.55
  -2  11  -4    4.33    4.28
  -2  11  -5    3.16    3.91
  -2  11  -6    2.34    4.40
  -2  11  -7    5.25    4.49
  -2  11  -8    6.00    4.80
  -2  11  -9   16.23    6.07
  -2  11 -10    0.42    3.82
  -2  11 -11   25.94    7.17
  -2  11 -11   26.99    7.78
  -2  11 -12    6.34    4.87
  -2  11 -12    1.01    4.03
  -2  11 -13    2.75    4.34
  -2  11 -13   11.79    6.00
  -2  11 -14   -0.35    4.15
  -2  11 -14    5.34    5.14
  -2  11 -15   -1.26    3.81
  -2  11 -16    4.80    5.34
  -2  11 -17   -0.61    4.27
  -2  11 -18   10.62    6.23
  -2  11 -19   -0.59    4.52
  -2  11 -20    8.15    6.17
  -2  11 -21   -1.06    4.64
  -2  10  14   -2.04    4.65
  -2  10  13   10.28    6.24
  -2  10  12    0.27    4.96
  -2  10  11    6.71    5.83
  -2  10  10    2.40    4.68
  -2  10   9   12.71    6.46
  -2  10   8   -2.26    3.44
  -2  10   7    2.43    4.17
  -2  10   6   15.83    6.00
  -2  10   6   22.40    7.39
  -2  10   5    6.29    4.51
  -2  10   5    6.91    5.02
  -2  10   4   27.39    6.84
  -2  10   4   34.63    8.26
  -2  10   3   16.06    5.51
  -2  10   3   17.66    6.51
  -2  10   2    1.51    3.31
  -2  10   2    3.78    4.15
  -2  10   1   -2.17    2.42
  -2  10   1   -0.18    3.41
  -2  10   0   13.88    4.68
  -2  10   0   17.11    5.93
  -2  10  -1    0.02    2.57
  -2  10  -1    1.91    3.78
  -2  10  -2  121.42    8.92
  -2  10  -2  116.27   10.63
  -2  10  -3    9.88    3.92
  -2  10  -3   11.72    5.01
  -2  10  -4   -1.66    3.21
  -2  10  -5   16.99    5.56
  -2  10  -6   23.94    6.47
  -2  10  -7    2.79    4.20
  -2  10  -8    3.06    4.22
  -2  10  -9   37.50    7.51
  -2  10 -10   10.86    5.04
  -2  10 -11   39.98    7.79
  -2  10 -11   35.31    8.33
  -2  10 -12    1.19    3.94
  -2  10 -12    0.16    3.67
  -2  10 -13    2.19    4.21
  -2  10 -13   -0.67    3.31
  -2  10 -14    2.66    4.43
  -2  10 -14   -1.10    3.51
  -2  10 -15   -4.75    3.39
  -2  10 -15   -0.48    4.17
  -2  10 -16   -2.27    3.60
  -2  10 -17    0.85    4.39
  -2  10 -18    7.86    5.64
  -2  10 -19   -2.77    3.81
  -2  10 -20   14.46    6.95
  -2  10 -21    0.29    4.88
  -2  10 -22    1.18    5.25
  -2   9  16    2.47    5.99
  -2   9  15   -1.85    4.54
  -2   9  14    3.01    5.31
  -2   9  13   10.60    6.00
  -2   9  12    1.74    4.84
  -2   9  11   18.09    6.88
  -2   9  10   -1.65    3.51
  -2   9   9   14.53    5.96
  -2   9   8    8.99    5.05
  -2   9   7   -2.67    3.01
  -2   9   6   26.42    6.82
  -2   9   5    3.97    3.82
  -2   9   4    8.53    4.35
  -2   9   4   10.02    5.23
  -2   9   3    3.71    3.61
  -2   9   3    1.81    3.91
  -2   9   2    4.74    3.47
  -2   9   2    4.80    4.36
  -2   9   1   -0.83    2.81
  -2   9   1    1.20    3.63
  -2   9   0  190.80   10.91
  -2   9   0  190.95   13.05
  -2   9  -1    4.83    3.30
  -2   9  -1    5.07    4.38
  -2   9  -2   81.90    7.01
  -2   9  -2   74.49    8.44
  -2   9  -3   38.20    5.58
  -2   9  -3   47.92    7.93
  -2   9  -4   -0.66    2.12
  -2   9  -4    1.61    3.85
  -2   9  -5    7.51    2.89
  -2   9  -5    9.17    4.53
  -2   9  -6   24.73    6.27
  -2   9  -7   -0.29    3.58
  -2   9  -8    5.19    4.21
  -2   9  -9   50.30    8.18
  -2   9 -10   13.22    5.05
  -2   9 -11   37.09    7.14
  -2   9 -11   28.23    7.01
  -2   9 -12   -3.51    3.10
  -2   9 -12    0.37    3.37
  -2   9 -13    5.60    4.29
  -2   9 -13    0.39    3.61
  -2   9 -14   -0.11    3.77
  -2   9 -14   -0.24    3.91
  -2   9 -15    1.99    4.08
  -2   9 -15   -0.47    3.53
  -2   9 -16    5.14    4.66
  -2   9 -16    4.70    4.87
  -2   9 -17   -0.58    3.64
  -2   9 -18   23.81    7.48
  -2   9 -19    2.21    4.26
  -2   9 -20   15.54    6.86
  -2   9 -21    0.06    4.41
  -2   9 -22    4.88    5.59
  -2   9 -23    1.25    4.82
  -2   8  17   -4.84    3.87
  -2   8  16   -3.09    3.84
  -2   8  15    2.37    4.80
  -2   8  14    1.27    4.61
  -2   8  13    8.61    5.65
  -2   8  12   -2.01    3.49
  -2   8  11   37.47    8.74
  -2   8  10    5.57    4.80
  -2   8   9   15.10    5.78
  -2   8   8    2.97    3.91
  -2   8   7    9.12    4.60
  -2   8   6   15.42    5.38
  -2   8   5   -0.29    3.06
  -2   8   3   -0.83    2.82
  -2   8   3   -1.86    3.27
  -2   8   2  202.75   11.33
  -2   8   2  203.33   12.79
  -2   8   1    1.57    2.64
  -2   8   1   -1.73    3.01
  -2   8   0   98.26    7.55
  -2   8   0  100.63    9.14
  -2   8  -1    6.72    3.15
  -2   8  -1    9.08    4.29
  -2   8  -2    0.78    2.13
  -2   8  -2    5.47    3.74
  -2   8  -3   12.65    3.27
  -2   8  -3   13.04    4.67
  -2   8  -4    2.09    2.13
  -2   8  -4    1.64    3.27
  -2   8  -5   23.89    3.71
  -2   8  -5   23.97    5.41
  -2   8  -6   -2.06    1.55
  -2   8  -6    3.42    3.68
  -2   8  -7  103.84    8.85
  -2   8  -8    8.16    4.19
  -2   8  -9   67.93    7.59
  -2   8 -10    3.87    3.63
  -2   8 -10   -0.42    3.50
  -2   8 -11   13.74    5.03
  -2   8 -11   15.39    5.36
  -2   8 -12    4.35    4.05
  -2   8 -12    7.26    4.41
  -2   8 -13   24.60    6.10
  -2   8 -13   21.51    6.34
  -2   8 -14    1.00    3.89
  -2   8 -14    2.31    3.66
  -2   8 -15   10.17    4.65
  -2   8 -15   11.02    5.25
  -2   8 -16   20.85    5.76
  -2   8 -16   14.72    5.60
  -2   8 -17   -0.63    3.85
  -2   8 -17   -2.83    3.04
  -2   8 -18   27.54    7.44
  -2   8 -19   10.31    5.60
  -2   8 -20    3.98    4.96
  -2   8 -21    2.38    4.70
  -2   8 -22    6.88    5.38
  -2   8 -23   -2.23    4.01
  -2   8 -24   -0.43    4.88
  -2   7  19   -0.68    5.52
  -2   7  18   -0.57    4.84
  -2   7  17   -3.06    4.03
  -2   7  16    0.17    4.47
  -2   7  15    0.61    4.22
  -2   7  14   -1.60    3.58
  -2   7  13   32.39    8.15
  -2   7  12    0.71    3.97
  -2   7  11   64.22   10.41
  -2   7  10    2.77    4.00
  -2   7   9   53.12    8.96
  -2   7   8    7.25    4.32
  -2   7   7    1.11    3.27
  -2   7   6    6.70    3.99
  -2   7   5   -0.30    2.87
  -2   7   4   65.82    7.30
  -2   7   3    1.73    2.73
  -2   7   2  254.05   11.56
  -2   7   2  267.84   13.36
  -2   7   1    2.59    2.58
  -2   7   1    0.69    3.06
  -2   7   0  152.97    8.30
  -2   7   0  159.86   10.15
  -2   7  -1    0.14    1.88
  -2   7  -1   -0.34    2.51
  -2   7  -2   24.20    3.98
  -2   7  -2   22.01    4.97
  -2   7  -3   10.58    2.67
  -2   7  -3    8.24    3.58
  -2   7  -4   88.35    5.05
  -2   7  -4   93.46    7.70
  -2   7  -5   51.01    3.84
  -2   7  -6   49.17    3.37
  -2   7  -6   44.99    6.69
  -2   7  -7  107.01    8.26
  -2   7  -8   21.12    5.16
  -2   7  -9   71.74    7.25
  -2   7 -10    9.49    4.02
  -2   7 -10    0.55    3.15
  -2   7 -11   41.53    6.66
  -2   7 -11   42.02    7.51
  -2   7 -12   35.46    6.54
  -2   7 -12   36.98    7.23
  -2   7 -13   29.77    6.26
  -2   7 -13   27.23    6.75
  -2   7 -14    2.31    3.86
  -2   7 -14   -2.40    2.99
  -2   7 -15    0.03    3.49
  -2   7 -15   -1.06    3.18
  -2   7 -16   29.99    6.28
  -2   7 -16   31.18    7.30
  -2   7 -17   -0.23    3.46
  -2   7 -17   -1.73    3.05
  -2   7 -18    8.65    4.73
  -2   7 -18    5.41    4.54
  -2   7 -19    9.77    5.23
  -2   7 -20    0.46    3.93
  -2   7 -21    2.87    4.40
  -2   7 -22    8.08    5.21
  -2   7 -23   -0.98    4.36
  -2   7 -24    0.96    4.82
  -2   7 -25    1.71    5.28
  -2   6  20    4.40    5.95
  -2   6  19    3.70    5.60
  -2   6  18   -2.56    3.90
  -2   6  17   -1.14    4.26
  -2   6  16    2.61    4.56
  -2   6  15    1.25    4.12
  -2   6  14    0.79    3.98
  -2   6  13   20.20    6.64
  -2   6  12    1.99    3.94
  -2   6  11   11.76    5.26
  -2   6  10    1.22    3.76
  -2   6   9    1.12    3.41
  -2   6   8   37.40    7.04
  -2   6   7   -0.07    2.85
  -2   6   6    3.35    3.12
  -2   6   5   -1.59    2.21
  -2   6   4   95.24    7.70
  -2   6   3    0.37    2.21
  -2   6   2  197.94    9.40
  -2   6   2  214.69   11.02
  -2   6   1   15.88    3.59
  -2   6   1   12.51    3.87
  -2   6   0  259.26    9.50
  -2   6   0  276.16   11.91
  -2   6  -1   29.35    4.04
  -2   6  -1   24.14    4.69
  -2   6  -2   13.72    2.76
  -2   6  -2   12.60    3.64
  -2   6  -3    1.02    1.34
  -2   6  -3    2.41    2.46
  -2   6  -4   30.75    2.88
  -2   6  -4   33.91    5.39
  -2   6  -5    1.48    1.07
  -2   6  -5   -2.11    2.01
  -2   6  -6    1.63    2.58
  -2   6  -7   46.94    5.85
  -2   6  -8    1.83    2.63
  -2   6  -9  166.17    9.41
  -2   6  -9  152.45   10.07
  -2   6 -10    2.20    3.28
  -2   6 -10    2.30    3.15
  -2   6 -11  187.88   10.59
  -2   6 -11  186.01   11.54
  -2   6 -12   12.25    4.67
  -2   6 -12    3.59    3.68
  -2   6 -13    3.74    3.77
  -2   6 -13    0.75    3.25
  -2   6 -14   15.00    4.93
  -2   6 -14   10.60    4.61
  -2   6 -15    3.27    4.10
  -2   6 -15   -2.34    2.60
  -2   6 -16    7.12    4.15
  -2   6 -16    8.26    4.35
  -2   6 -17    4.28    3.87
  -2   6 -17    1.11    3.40
  -2   6 -18   22.61    6.09
  -2   6 -18   27.27    6.96
  -2   6 -19   12.63    5.00
  -2   6 -19    9.96    5.23
  -2   6 -20   19.30    6.34
  -2   6 -21    0.66    4.11
  -2   6 -22    3.64    4.50
  -2   6 -23    1.12    4.50
  -2   6 -24   -1.41    4.43
  -2   6 -25    0.60    4.85
  -2   5  21    3.93    5.76
  -2   5  20    6.86    5.88
  -2   5  19    3.65    5.12
  -2   5  18   -0.12    4.37
  -2   5  17    3.22    4.64
  -2   5  16    0.63    4.03
  -2   5  15    9.56    5.18
  -2   5  14    4.56    4.30
  -2   5  13   28.54    7.01
  -2   5  12    9.01    4.93
  -2   5  11    8.62    4.65
  -2   5  10    8.15    4.38
  -2   5   9   39.72    7.08
  -2   5   8    3.33    3.26
  -2   5   7   54.20    7.61
  -2   5   6   24.80    5.23
  -2   5   5    5.20    2.91
  -2   5   4   29.21    4.84
  -2   5   3    4.86    2.50
  -2   5   2   51.80    4.89
  -2   5   2   64.26    5.96
  -2   5   1    0.58    1.62
  -2   5   1   -0.61    1.92
  -2   5   0  122.50    6.03
  -2   5   0  119.52    7.34
  -2   5  -1    6.78    2.01
  -2   5  -1    6.17    2.70
  -2   5  -2  176.78    5.83
  -2   5  -2  174.07    8.50
  -2   5  -3   16.75    2.19
  -2   5  -3   19.03    3.88
  -2   5  -4   34.20    2.17
  -2   5  -4   32.11    4.72
  -2   5  -5    1.61    2.27
  -2   5  -6   76.05    6.25
  -2   5  -7  116.62    7.48
  -2   5  -8   24.04    4.58
  -2   5  -9  170.42    9.25
  -2   5  -9  181.50   10.07
  -2   5 -10    3.42    2.93
  -2   5 -10    1.09    2.52
   2  -5  10    1.17    1.18
  -2   5 -11   92.61    7.61
  -2   5 -11   87.02    7.93
   2  -5  11   78.44    4.00
  -2   5 -12   -2.27    2.93
  -2   5 -12   -1.49    2.58
   2  -5  12   -0.59    1.46
  -2   5 -13    0.42    3.22
  -2   5 -13    2.22    3.11
  -2   5 -14    1.39    3.61
  -2   5 -14    3.31    3.39
  -2   5 -15    5.51    4.02
  -2   5 -15    2.93    3.58
  -2   5 -16   -0.36    3.55
  -2   5 -16   -2.01    2.71
  -2   5 -17   17.14    5.31
  -2   5 -17   22.89    6.01
  -2   5 -18   34.36    6.86
  -2   5 -18   45.30    8.19
  -2   5 -19    4.73    4.27
  -2   5 -19    4.81    4.08
  -2   5 -20   15.62    5.86
  -2   5 -20   24.59    6.89
  -2   5 -21    4.13    4.52
  -2   5 -22   -2.13    3.55
  -2   5 -23    0.53    4.23
  -2   5 -24    0.49    4.29
  -2   5 -25   -2.99    4.47
  -2   4  22    9.62    6.37
  -2   4  21   -3.95    3.64
  -2   4  20    0.52    4.50
  -2   4  19    1.14    4.23
  -2   4  18    3.29    4.82
  -2   4  17   11.96    5.87
  -2   4  16    3.65    4.25
  -2   4  15   24.30    6.79
  -2   4  14   -0.26    3.34
  -2   4  13   26.79    6.62
  -2   4  12    3.14    3.76
  -2   4  11   37.70    7.02
  -2   4  10   10.42    4.36
  -2   4   9  235.78   12.54
  -2   4   8    4.26    3.09
  -2   4   7    5.87    2.99
  -2   4   6  146.80    8.71
  -2   4   5    9.43    3.11
  -2   4   4   51.55    5.04
  -2   4   3    2.65    1.99
  -2   4   2   13.25    2.83
  -2   4   2    7.61    2.70
  -2   4   1    4.91    1.89
  -2   4   1    2.31    2.01
  -2   4   0  310.38    8.11
  -2   4   0  317.14   10.33
  -2   4  -1   23.84    2.52
  -2   4  -1   21.65    3.69
  -2   4  -2    6.05    1.40
  -2   4  -2    1.39    1.83
  -2   4  -3    1.14    0.80
  -2   4  -3    3.33    1.95
  -2   4  -4  105.13    6.22
  -2   4  -5    0.46    1.97
  -2   4  -6  248.58    9.62
  -2   4  -7  358.23   11.59
  -2   4  -8    7.15    2.99
  -2   4  -8    6.74    2.79
   2  -4   8    4.51    1.20
  -2   4  -9  257.36   10.66
  -2   4  -9  269.95   11.24
   2  -4   9  222.84    5.73
  -2   4 -10   -0.13    2.50
  -2   4 -10    3.09    2.75
   2  -4  10    1.78    1.50
  -2   4 -11   35.78    5.68
  -2   4 -11   38.30    5.90
   2  -4  11   26.40    3.20
  -2   4 -12    1.98    3.08
  -2   4 -12    1.85    2.77
   2  -4  12    2.32    1.89
  -2   4 -13    9.42    4.14
  -2   4 -13   14.10    4.37
   2  -4  13    8.96    2.85
  -2   4 -14    7.74    4.15
  -2   4 -14    4.29    3.35
   2  -4  14    6.65    2.89
  -2   4 -15   32.44    6.38
  -2   4 -15   43.51    7.28
   2  -4  15   28.85    4.83
  -2   4 -16   21.79    5.75
  -2   4 -16   24.49    5.87
  -2   4 -17    9.98    4.71
  -2   4 -17   12.95    5.00
  -2   4 -18   35.91    6.96
  -2   4 -18   40.21    7.57
  -2   4 -19    5.08    4.33
  -2   4 -19    1.26    3.59
  -2   4 -20   13.41    5.27
  -2   4 -20    9.99    5.15
  -2   4 -21    3.00    4.26
  -2   4 -21    4.33    4.30
  -2   4 -22   -0.26    4.04
  -2   4 -23    3.38    4.60
  -2   4 -24    9.65    6.01
  -2   3  23    1.10    4.96
  -2   3  22    4.73    5.49
  -2   3  21   -3.53    3.95
  -2   3  20    4.84    5.19
  -2   3  19    1.93    4.22
  -2   3  18    3.85    4.34
  -2   3  17    1.72    4.03
  -2   3  16   -0.35    3.41
  -2   3  15   14.40    5.44
  -2   3  14    2.12    3.58
  -2   3  13    9.20    4.59
  -2   3  12   24.14    5.72
  -2   3  11  112.39    9.41
  -2   3  10    4.03    3.21
  -2   3   9  153.03    9.71
  -2   3   8   31.04    5.24
  -2   3   7   13.25    3.64
  -2   3   6   97.91    6.82
  -2   3   5    2.46    2.01
  -2   3   4   45.24    4.45
  -2   3   3   52.15    4.39
  -2   3   2   76.44    4.68
  -2   3   2   81.30    5.14
  -2   3   1   65.83    4.05
  -2   3   1   79.83    5.00
  -2   3   0  316.95    7.23
  -2   3   0  307.43    9.02
  -2   3  -1   35.66    2.54
  -2   3  -1   35.89    3.74
  -2   3  -2   54.61    2.39
  -2   3  -2   60.94    4.32
  -2   3  -3   68.73    4.77
  -2   3  -4  965.30   16.33
  -2   3  -5   68.22    5.00
  -2   3  -6  842.63   16.29
   2  -3   6  751.07    7.71
  -2   3  -7  134.77    7.16
  -2   3  -7  135.63    6.98
   2  -3   7  110.88    3.88
  -2   3  -8  273.68   10.26
  -2   3  -8  279.37   10.11
   2  -3   8  247.21    6.47
  -2   3  -9   24.70    4.68
  -2   3  -9   29.08    4.72
   2  -3   9   20.32    2.84
  -2   3 -10   81.39    6.70
  -2   3 -10   91.16    6.90
   2  -3  10   68.43    4.57
  -2   3 -11   14.61    4.12
  -2   3 -11   15.15    4.06
   2  -3  11   17.59    3.27
  -2   3 -12    1.69    3.21
  -2   3 -12    3.98    3.00
   2  -3  12    3.08    2.21
  -2   3 -13   64.43    6.83
  -2   3 -13   60.85    6.76
   2  -3  13   50.25    5.17
  -2   3 -14   -1.43    3.23
  -2   3 -14   -0.33    2.71
   2  -3  14   -0.50    2.23
  -2   3 -15   42.39    6.99
  -2   3 -15   34.36    6.24
   2  -3  15   31.93    5.33
  -2   3 -16   15.80    5.31
  -2   3 -16   16.75    5.30
   2  -3  16   17.96    4.51
  -2   3 -17   17.45    5.46
  -2   3 -17   16.55    5.35
   2  -3  17   11.77    4.04
  -2   3 -18   27.70    6.29
  -2   3 -18   24.36    6.17
   2  -3  18   17.58    4.80
  -2   3 -19   33.71    7.04
  -2   3 -19   35.34    7.36
  -2   3 -20   12.44    5.17
  -2   3 -20   10.40    5.11
  -2   3 -21    9.66    5.11
  -2   3 -21    4.09    4.36
  -2   3 -22    1.36    4.06
  -2   3 -22    5.43    4.68
  -2   2  24    7.08    6.09
  -2   2  23   -0.01    4.61
  -2   2  22    4.30    5.33
  -2   2  21   -2.23    3.73
  -2   2  20    4.70    4.88
  -2   2  19   -0.42    3.63
  -2   2  18    1.70    3.70
  -2   2  17   -3.84    2.65
  -2   2  16   -0.62    3.16
  -2   2  15   24.95    6.66
  -2   2  14   25.46    6.09
  -2   2  13   75.03    8.34
  -2   2  12   27.52    5.96
  -2   2  11   40.62    6.43
  -2   2  10   18.61    4.52
  -2   2   9    1.30    2.32
  -2   2   8    7.94    2.97
  -2   2   7   -0.90    1.65
  -2   2   6    0.05    1.60
  -2   2   5    4.05    2.04
  -2   2   4   67.85    4.84
  -2   2   3  145.94    6.34
  -2   2   3  143.80    5.75
  -2   2   2  574.01   10.93
  -2   2   2  541.08   10.42
  -2   2   1    3.54    1.62
  -2   2   1    2.23    1.64
  -2   2   0  792.40   10.27
  -2   2   0  772.35   12.23
  -2   2  -1 1254.90   11.28
  -2   2  -1 1392.73   16.60
  -2   2  -2   79.64    2.85
  -2   2  -2   90.47    4.87
  -2   2  -3    6.27    1.22
  -2   2  -3    7.21    2.32
  -2   2  -4   21.73    1.86
  -2   2  -4   29.19    3.83
  -2   2  -5   65.15    4.89
   2  -2   5   56.93    2.97
  -2   2  -6    8.85    2.80
  -2   2  -6   12.75    2.59
   2  -2   6   10.75    1.94
  -2   2  -7   25.18    4.11
  -2   2  -7   24.83    3.57
   2  -2   7   21.40    2.79
  -2   2  -8   94.48    6.57
  -2   2  -8   98.81    5.90
   2  -2   8   80.12    4.64
  -2   2  -9   33.54    5.22
  -2   2  -9   37.32    4.37
   2  -2   9   29.55    3.84
  -2   2 -10   77.28    6.46
  -2   2 -10   86.51    6.31
   2  -2  10   68.66    5.18
  -2   2 -11    9.84    3.82
  -2   2 -11   12.41    3.49
   2  -2  11   12.81    3.13
  -2   2 -12   -0.96    2.72
  -2   2 -12    0.16    2.24
   2  -2  12   -1.61    1.81
  -2   2 -13   65.28    7.07
  -2   2 -13   79.49    7.20
   2  -2  13   65.39    6.10
  -2   2 -14    2.61    3.80
  -2   2 -14    1.73    2.99
   2  -2  14    0.40    2.45
  -2   2 -15    5.85    4.25
  -2   2 -15    6.31    3.82
   2  -2  15    9.00    3.67
  -2   2 -16   -1.84    3.62
  -2   2 -16    0.39    3.05
   2  -2  16   -0.89    2.57
  -2   2 -17   21.79    5.98
  -2   2 -17   25.48    5.87
   2  -2  17   25.30    5.56
  -2   2 -18    1.64    4.03
  -2   2 -18    5.63    4.05
   2  -2  18    4.10    3.43
  -2   2 -19   30.84    7.02
  -2   2 -19   30.23    6.78
   2  -2  19   31.56    6.49
  -2   2 -20    0.22    3.81
  -2   2 -20    7.01    4.50
   2  -2  20    6.18    4.43
  -2   2 -21    6.24    4.74
  -2   2 -21    2.84    4.28
  -2   2 -22    1.49    4.16
  -2   1  24    5.32    5.47
  -2   1  23   -3.36    3.79
  -2   1  22    7.33    5.21
  -2   1  21    0.72    4.00
  -2   1  20    0.15    3.83
  -2   1  19   -1.34    3.43
  -2   1  18    0.20    3.64
  -2   1  17   -0.38    3.11
  -2   1  16   16.63    5.24
  -2   1  15   45.68    7.80
  -2   1  14   20.56    5.51
  -2   1  13  165.78   11.05
  -2   1  12    1.26    2.91
  -2   1  11   -0.81    2.28
  -2   1  10   10.20    3.56
  -2   1   9   -0.06    1.97
  -2   1   8    2.28    2.11
  -2   1   7  243.59    9.76
  -2   1   6   47.48    4.59
  -2   1   5  331.96   10.01
  -2   1   4  948.68   15.56
  -2   1   4  954.71   11.90
  -2   1   3  348.98    9.02
  -2   1   3  353.44    7.07
  -2   1   2  376.94    7.15
  -2   1   1    3.94    1.45
  -2   1   1    5.53    1.50
  -2   1   0   32.98    2.60
  -2   1   0   30.48    2.59
  -2   1  -1  277.43    6.05
  -2   1  -1  340.07    7.69
  -2   1  -2  155.43    4.64
  -2   1  -2  180.78    6.18
  -2   1  -3   57.15    3.20
  -2   1  -3   65.65    4.44
  -2   1  -4   13.14    2.14
  -2   1  -4   16.16    3.04
  -2   1  -4   14.23    2.07
  -2   1  -5  516.55   12.18
  -2   1  -5  503.22    8.92
   2  -1   5  447.73    9.30
  -2   1  -6  142.39    7.03
  -2   1  -6  168.25    5.91
   2  -1   6  132.56    5.69
  -2   1  -7   44.20    4.63
  -2   1  -7   44.67    3.76
   2  -1   7   34.53    3.54
  -2   1  -8  159.32    8.23
  -2   1  -8  173.24    7.01
   2  -1   8  142.27    6.82
  -2   1  -9  107.41    7.31
  -2   1  -9  109.41    6.28
   2  -1   9   95.65    6.13
  -2   1 -10  158.69    9.04
  -2   1 -10  181.77    8.30
   2  -1  10  152.11    8.00
  -2   1 -11   45.62    6.62
  -2   1 -11   37.25    5.24
   2  -1  11   38.14    5.28
  -2   1 -12   -2.29    3.06
  -2   1 -12   -0.35    2.36
   2  -1  12    0.27    2.25
  -2   1 -13    2.03    3.52
  -2   1 -13    1.99    2.83
   2  -1  13   -0.79    2.31
  -2   1 -14   -1.65    3.45
  -2   1 -14    1.20    2.89
   2  -1  14   -0.83    2.42
  -2   1 -15    2.62    4.05
  -2   1 -15    4.26    3.65
   2  -1  15    3.55    3.38
  -2   1 -16    1.44    3.63
  -2   1 -16   -0.04    3.07
   2  -1  16    0.31    2.84
  -2   1 -17   38.70    7.34
  -2   1 -17   39.67    6.83
   2  -1  17   40.62    7.09
  -2   1 -18    8.29    4.55
  -2   1 -18    7.32    4.25
   2  -1  18    6.06    3.89
  -2   1 -19   25.32    6.62
  -2   1 -19   25.20    6.35
   2  -1  19   23.03    6.11
  -2   1 -20    9.32    4.94
   2  -1  20    6.29    4.59
  -2   1 -21    0.21    3.89
   2  -1  21    1.61    3.69
   2  -1  22    1.37    3.87
  -2   0  25   -0.24    4.70
  -2   0  24    4.33    5.23
  -2   0  23   -0.85    4.19
  -2   0  22    4.09    4.72
  -2   0  21   -1.85    3.47
  -2   0  20    0.27    3.58
  -2   0  19   -0.10    3.39
  -2   0  18   25.04    6.45
   2   0 -18   20.72    6.44
  -2   0  17    4.76    3.89
   2   0 -17    2.56    4.04
  -2   0  16   25.35    6.25
   2   0 -16   25.44    6.58
  -2   0  15   74.94    8.31
   2   0 -15   80.07   10.50
  -2   0  14    6.81    3.98
   2   0 -14    5.43    4.22
  -2   0  13   35.62    6.37
   2   0 -13   41.32    7.25
  -2   0  12   31.28    5.63
   2   0 -12   30.44    5.97
  -2   0  11   12.75    3.85
   2   0 -11   13.08    4.13
  -2   0  10  146.49    8.79
   2   0 -10  155.07    9.39
  -2   0   9    7.50    2.97
   2   0  -9   10.47    3.40
  -2   0   8   40.85    4.66
   2   0  -8   50.62    5.60
  -2   0   7  346.97   11.12
   2   0  -7  379.66   11.88
  -2   0   6   86.32    5.59
   2   0  -6   88.59    5.88
  -2   0   5   24.26    3.45
  -2   0   5   21.54    1.82
   2   0  -5   29.99    3.94
  -2   0   4 1925.94   21.64
   2   0  -4 2352.87   23.46
   2   0  -3   96.79    5.20
  -2   0   2   17.41    2.60
  -2   0   2   17.26    1.94
   2   0  -2   23.79    2.92
   2   0  -1   29.09    2.65
  -2   0   0    2.41    1.31
  -2   0   0    0.80    1.27
  -2   0  -1   13.15    2.24
  -2   0  -1   14.96    2.53
  -2   0  -2  823.91   12.46
  -2   0  -2  787.90   12.70
  -2   0  -3   21.41    2.97
  -2   0  -3   24.77    3.46
  -2   0  -4  294.60    8.38
  -2   0  -4  335.42    9.73
  -2   0  -5   10.90    2.89
  -2   0  -5   11.64    1.77
   2   0   5   11.83    2.57
  -2   0  -6   96.41    6.24
  -2   0  -6  102.39    4.32
   2   0   6   88.60    5.52
  -2   0  -7   37.84    4.62
  -2   0  -7   33.97    3.29
   2   0   7   35.03    4.61
  -2   0  -8   61.21    5.87
  -2   0  -8   75.46    4.79
   2   0   8   59.54    5.25
  -2   0  -9  212.42   10.30
  -2   0  -9  233.61    8.31
   2   0   9  208.58    9.51
  -2   0 -10   38.96    6.13
  -2   0 -10   50.82    4.88
   2   0  10   43.36    5.13
  -2   0 -11    0.70    2.93
  -2   0 -11    0.47    2.18
   2   0  11    0.69    2.27
  -2   0 -12   49.43    7.36
  -2   0 -12   45.44    5.66
   2   0  12   43.84    6.33
  -2   0 -13   -1.83    3.13
  -2   0 -13   -2.11    2.56
   2   0  13   -1.58    2.43
  -2   0 -14    7.16    4.69
  -2   0 -14    5.79    3.51
   2   0  14    2.12    3.16
  -2   0 -15   25.76    6.43
  -2   0 -15   17.69    4.80
   2   0  15   28.81    6.14
  -2   0 -16   15.74    5.55
  -2   0 -16   18.31    5.03
   2   0  16   13.22    4.71
  -2   0 -17   49.59    8.38
   2   0  17   44.04    7.70
  -2   0 -18    7.85    4.90
   2   0  18    7.69    4.44
  -2   0 -19    3.79    4.49
   2   0  19    5.98    4.45
   2   0  20   -0.55    3.51
   2   0  21    2.03    4.43
   2   0  22    0.02    4.10
   2   0  23   -2.74    4.07
  -2  -1  25   -5.96    3.50
  -2  -1  24    7.64    5.58
  -2  -1  23    2.88    4.49
  -2  -1  22    0.51    3.76
   2   1 -22    4.49    4.61
  -2  -1  21   10.25    5.17
   2   1 -21    6.05    5.16
  -2  -1  20    3.88    4.07
   2   1 -20    9.06    5.54
  -2  -1  19    2.65    3.82
   2   1 -19    1.80    4.15
  -2  -1  18   31.10    6.81
   2   1 -18   41.01    8.55
  -2  -1  17   27.91    6.30
   2   1 -17   18.54    6.14
  -2  -1  16    1.68    3.26
   2   1 -16    1.28    3.88
  -2  -1  15   33.81    6.41
   2   1 -15   31.67    7.07
  -2  -1  14    0.27    2.76
   2   1 -14   -1.45    3.34
  -2  -1  13    2.27    3.04
   2   1 -13    1.46    3.37
  -2  -1  12   70.17    6.90
   2   1 -12   87.37    8.38
  -2  -1  11   16.60    4.16
   2   1 -11   17.34    4.68
  -2  -1  10  107.40    7.43
   2   1 -10  117.02    8.46
  -2  -1   9   16.35    3.70
   2   1  -9   20.99    4.38
  -2  -1   8   10.74    2.97
   2   1  -8   14.43    3.68
  -2  -1   7    0.02    1.62
   2   1  -7    2.61    2.02
   2   1  -6  108.79    6.37
  -2  -1   5  351.23   10.02
   2   1  -5  433.35   11.19
  -2  -1   4   62.55    4.50
   2   1  -4   78.89    4.96
  -2  -1   3  830.75   14.09
   2   1  -3 1096.64   14.87
  -2  -1   2  125.96    5.73
  -2  -1   2  152.80    4.11
   2   1  -2  164.94    5.55
  -2  -1   1   91.61    4.88
  -2  -1   1  112.50    4.25
   2   1  -1  123.96    4.33
  -2  -1   0  136.86    5.88
  -2  -1   0  173.65    5.74
   2   1   0  165.69    4.12
  -2  -1  -1  252.39    7.92
  -2  -1  -1  310.63    8.15
  -2  -1  -2   65.97    4.60
  -2  -1  -2   89.36    5.25
  -2  -1  -3  120.54    6.05
  -2  -1  -3  132.57    6.45
  -2  -1  -4  220.53    8.34
  -2  -1  -4  245.74    9.03
  -2  -1  -5   22.92    4.06
   2   1   5   23.21    3.80
  -2  -1  -6  589.04   15.27
   2   1   6  604.43   14.96
  -2  -1  -7   77.51    6.44
   2   1   7   68.31    5.89
  -2  -1  -8   98.93    7.49
   2   1   8   92.63    6.98
  -2  -1  -9   34.14    5.77
   2   1   9   26.39    4.84
  -2  -1 -10   40.73    6.57
   2   1  10   30.06    5.27
  -2  -1 -11    8.56    4.26
   2   1  11    7.59    3.60
  -2  -1 -12   61.64    7.51
   2   1  12   50.15    7.31
  -2  -1 -13    3.93    4.04
   2   1  13    3.64    3.26
  -2  -1 -14    2.46    4.01
   2   1  14    3.39    3.57
  -2  -1 -15   64.72    9.43
   2   1  15   67.76    9.37
  -2  -1 -16    7.50    4.85
   2   1  16    5.66    3.85
   2   1  17    7.01    4.42
   2   1  18    0.38    3.64
   2   1  19   16.81    6.01
   2   1  20    5.70    4.56
   2   1  21   20.88    6.95
   2   1  22    1.40    4.43
   2   1  23    2.07    4.89
   2   2 -25   -0.88    4.89
  -2  -2  24    1.63    4.56
   2   2 -24    2.30    5.27
  -2  -2  23    1.99    4.24
   2   2 -23   -0.09    4.51
  -2  -2  22    8.24    4.98
   2   2 -22    8.18    6.06
  -2  -2  21    5.95    4.58
   2   2 -21   16.39    6.77
  -2  -2  20   13.95    5.28
   2   2 -20   11.49    5.81
  -2  -2  19    0.88    3.52
   2   2 -19    6.71    5.20
  -2  -2  18    7.35    4.17
   2   2 -18    6.56    5.09
  -2  -2  17   11.52    4.54
   2   2 -17    9.76    5.22
  -2  -2  16    2.08    3.12
   2   2 -16    1.20    3.92
  -2  -2  15   24.66    5.44
   2   2 -15   27.45    6.45
  -2  -2  14   52.04    7.27
   2   2 -14   50.35    8.04
  -2  -2  13   37.81    6.13
   2   2 -13   33.95    6.80
  -2  -2  12   82.99    7.18
   2   2 -12   93.47    8.55
  -2  -2  11   17.34    3.96
   2   2 -11   24.44    5.40
  -2  -2  10   39.89    5.61
   2   2 -10   26.41    4.98
  -2  -2   9    1.39    2.01
   2   2  -9   -0.57    1.88
  -2  -2   8   30.67    4.39
   2   2  -8   36.16    5.14
  -2  -2   7   38.78    4.21
   2   2  -7   44.72    4.98
  -2  -2   6    0.97    1.64
   2   2  -6    0.19    1.59
  -2  -2   5  716.35   14.60
  -2  -2   4   77.53    5.13
   2   2  -4  105.02    5.82
  -2  -2   3    0.37    1.42
   2   2  -3    1.50    1.42
  -2  -2   2   85.48    5.12
   2   2  -2  111.46    5.08
  -2  -2   1   25.26    3.65
   2   2  -1   24.28    2.81
  -2  -2   0    2.96    1.81
   2   2   0    5.55    1.46
  -2  -2  -1   63.48    4.79
  -2  -2  -1   75.60    4.84
  -2  -2  -2    9.16    2.56
  -2  -2  -2   11.20    2.84
  -2  -2  -3    1.49    1.73
  -2  -2  -3    4.64    2.40
  -2  -2  -4   81.56    5.92
  -2  -2  -4  105.40    6.70
  -2  -2  -5   76.57    6.21
   2   2   5   79.51    6.24
  -2  -2  -6  443.51   14.32
   2   2   6  407.57   13.59
  -2  -2  -7   50.38    5.86
   2   2   7   45.45    5.55
  -2  -2  -8   57.07    6.48
   2   2   8   56.56    6.16
  -2  -2  -9   10.56    4.44
   2   2   9   14.65    4.22
  -2  -2 -10   38.25    6.84
   2   2  10   32.33    5.93
  -2  -2 -11    5.37    4.14
   2   2  11    4.15    3.39
   2   2  12    6.50    3.81
   2   2  13   37.66    7.16
   2   2  14    1.39    3.27
   2   2  15   16.06    5.52
   2   2  16    0.33    3.24
   2   2  17    0.30    3.35
   2   2  18    1.53    3.85
   2   2  19   18.08    6.55
   2   2  20    0.90    4.12
   2   2  21    7.27    5.49
   2   2  22    0.15    4.43
   2   2  23    4.02    5.22
   2   3 -25    2.35    5.42
   2   3 -24    2.12    5.09
  -2  -3  23    7.31    4.83
   2   3 -23   -0.26    4.81
  -2  -3  22    4.47    4.12
   2   3 -22    4.46    5.30
  -2  -3  21   -2.02    3.27
   2   3 -21    0.72    4.49
  -2  -3  20    2.32    3.74
   2   3 -20   -0.55    4.04
  -2  -3  19   14.50    5.09
   2   3 -19   16.19    6.31
  -2  -3  18   -0.99    2.82
   2   3 -18   -1.23    3.68
  -2  -3  17   -2.14    2.59
   2   3 -17   -0.07    3.71
  -2  -3  16    3.02    3.23
   2   3 -16   -1.20    3.61
  -2  -3  15   17.93    4.76
   2   3 -15   19.24    5.96
  -2  -3  14   94.03    8.12
   2   3 -14  103.14    9.98
  -2  -3  13   35.75    5.96
   2   3 -13   41.12    7.49
  -2  -3  12   76.19    6.92
   2   3 -12   87.66    3.92
   2   3 -12   87.79    8.66
  -2  -3  11   20.12    4.28
   2   3 -11   18.98    2.14
   2   3 -11   16.82    4.67
  -2  -3  10    6.24    2.78
   2   3 -10    8.51    3.53
  -2  -3   9    2.25    2.17
   2   3  -9    1.70    2.37
  -2  -3   8   35.76    4.94
   2   3  -8   40.91    5.92
  -2  -3   7   -0.19    1.63
   2   3  -7   -1.07    1.80
  -2  -3   6   54.53    4.87
   2   3  -6   54.03    2.74
   2   3  -6   62.42    5.54
  -2  -3   5   25.05    4.00
   2   3  -5   29.42    2.42
   2   3  -5   35.63    4.32
  -2  -3   4  100.91    6.06
   2   3  -4  113.38    6.27
  -2  -3   3    7.53    2.38
   2   3  -3    8.12    2.31
  -2  -3   2   29.71    4.25
   2   3  -2   27.27    3.57
  -2  -3   1  211.22    8.67
   2   3  -1  211.20    7.04
  -2  -3   0    7.68    2.51
  -2  -3  -1  580.47   14.73
  -2  -3  -2   21.84    4.04
  -2  -3  -3   94.06    6.65
  -2  -3  -4   82.92    6.61
   2   3   5  498.16   15.66
   2   3   6  134.22    8.89
   2   3   7   39.63    6.17
   2   3   8  218.40   11.98
   2   3   9    3.23    3.12
   2   3  10   80.53    8.44
   2   3  11    0.58    3.20
   2   3  12    0.46    3.04
   2   3  13   20.68    6.04
   2   3  14   -1.31    3.10
   2   3  15    1.44    3.63
   2   3  16    1.28    3.84
   2   3  17   14.35    5.80
   2   3  18   -0.88    3.88
   2   3  19   11.72    6.24
   2   3  20    2.21    4.61
   2   3  21    0.71    4.72
   2   3  22    2.46    5.17
   2   4 -25    3.60    5.94
   2   4 -24    5.12    5.92
   2   4 -23    1.65    5.39
   2   4 -22   17.88    7.20
  -2  -4  21    6.13    4.49
   2   4 -21    6.76    5.36
  -2  -4  20    0.92    3.40
   2   4 -20    3.74    4.70
  -2  -4  19   -0.37    2.96
   2   4 -19    5.13    4.79
  -2  -4  18   17.07    5.12
   2   4 -18   16.19    6.21
  -2  -4  17    4.23    3.38
   2   4 -17    5.55    4.69
  -2  -4  16   37.41    6.38
   2   4 -16   31.16    7.14
  -2  -4  15   32.02    5.86
   2   4 -15   43.23    7.83
  -2  -4  14   19.11    4.92
   2   4 -14   21.90    6.02
  -2  -4  13   19.16    4.61
   2   4 -13   17.15    5.29
  -2  -4  12   21.43    4.70
   2   4 -12   23.44    5.91
  -2  -4  11    1.75    2.60
   2   4 -11    1.16    1.56
   2   4 -11    0.61    2.88
  -2  -4  10   21.05    4.36
   2   4 -10   19.75    2.47
   2   4 -10   17.12    4.69
  -2  -4   9   37.21    5.21
   2   4  -9   36.93    3.01
   2   4  -9   45.32    6.53
  -2  -4   8   11.69    3.37
   2   4  -8   12.35    2.18
   2   4  -8   12.63    3.77
  -2  -4   7   33.65    4.91
   2   4  -7   32.38    2.96
   2   4  -7   35.70    5.31
  -2  -4   6  119.96    7.16
   2   4  -6  116.53    4.98
   2   4  -6  127.81    7.92
  -2  -4   5   14.46    3.43
   2   4  -5   16.13    3.53
  -2  -4   4    2.59    2.13
   2   4  -4    2.03    2.00
  -2  -4   3  238.33    9.78
   2   4  -3  246.05    9.34
  -2  -4   2    1.02    1.97
   2   4  -2    3.88    2.06
  -2  -4   1  404.18   12.95
  -2  -4   0   18.61    3.95
  -2  -4  -1   37.83    5.49
  -2  -4  -2   40.24    5.83
  -2  -4  -3   40.88    5.99
   2   4   4    2.79    2.58
   2   4   5    3.08    2.90
   2   4   6   60.15    6.99
   2   4   7    3.02    3.14
   2   4   8  201.27   12.37
   2   4   9    6.89    4.00
   2   4  10   83.43    9.32
   2   4  11    9.50    4.81
   2   4  12    3.45    3.87
   2   4  13    0.01    3.29
   2   4  14   -0.14    3.40
   2   4  15   22.83    7.02
   2   4  16    2.13    4.18
   2   4  17   29.34    8.16
   2   4  18   -1.20    3.81
   2   4  19   13.36    6.50
   2   4  20    1.80    4.90
   2   4  21   -0.38    5.11
   2   5 -25    4.32    6.08
   2   5 -24    4.31    5.90
   2   5 -23    0.14    4.69
   2   5 -22   -0.72    4.42
   2   5 -21    8.42    5.98
   2   5 -20    1.50    4.55
  -2  -5  19    2.00    3.41
   2   5 -19    3.36    4.74
  -2  -5  18    6.27    3.94
   2   5 -18   17.80    6.66
  -2  -5  17    3.15    3.17
   2   5 -17    6.52    4.77
  -2  -5  16   15.38    4.68
   2   5 -16   18.96    6.26
  -2  -5  15   26.11    5.47
   2   5 -15   20.83    6.38
  -2  -5  14   12.78    4.34
   2   5 -14   11.16    5.00
  -2  -5  13   21.41    4.92
   2   5 -13   20.53    5.84
  -2  -5  12   78.02    7.08
   2   5 -12   85.00    9.31
  -2  -5  11    8.07    3.43
   2   5 -11    4.92    3.81
  -2  -5  10   45.43    6.18
   2   5 -10   42.86    3.86
   2   5 -10   50.61    7.64
  -2  -5   9   79.57    6.66
   2   5  -9   87.93    4.88
   2   5  -9   87.75    8.24
  -2  -5   8   -0.09    2.27
   2   5  -8    1.98    1.90
   2   5  -8    0.02    2.30
  -2  -5   7   11.12    3.36
   2   5  -7   11.25    2.67
   2   5  -7   14.02    4.08
  -2  -5   6   -1.42    1.75
   2   5  -6   -1.31    1.42
   2   5  -6   -0.03    2.06
  -2  -5   5   18.06    3.99
   2   5  -5   18.12    4.23
  -2  -5   4   31.42    4.97
   2   5  -4   27.71    4.74
  -2  -5   3  235.28   10.53
   2   5  -3  229.13    9.92
  -2  -5   2   -0.14    1.93
   2   5  -2    0.00    1.72
  -2  -5   1  118.30    7.97
  -2  -5   0   47.68    5.63
  -2  -5  -1   17.45    4.33
  -2  -5  -2   11.98    3.83
  -2  -5  -3    3.18    2.86
   2   5   3    7.11    3.67
   2   5   4    4.86    3.40
   2   5   5    0.03    2.65
   2   5   6   64.00    7.70
   2   5   7    8.67    4.29
   2   5   8   91.46    9.68
   2   5   9   14.71    5.46
   2   5  10   32.20    7.20
   2   5  11    0.39    3.53
   2   5  12    5.72    4.48
   2   5  13    0.40    3.59
   2   5  14   -2.10    3.46
   2   5  15   15.26    6.42
   2   5  16   -2.53    3.85
   2   5  17   11.45    6.37
   2   5  18    1.28    4.79
   2   5  19    3.92    5.87
   2   6 -25   13.53    7.51
   2   6 -24    2.83    5.63
   2   6 -23   -0.58    4.69
   2   6 -22    0.85    4.91
   2   6 -21    3.45    5.18
   2   6 -20   -3.01    3.88
   2   6 -19   -2.88    3.57
   2   6 -18    0.14    3.82
  -2  -6  17    1.09    2.90
   2   6 -17    3.58    4.30
  -2  -6  16   11.31    4.23
   2   6 -16   12.43    5.47
  -2  -6  15   11.76    4.06
   2   6 -15   16.55    6.18
  -2  -6  14   40.22    6.57
   2   6 -14   47.72    8.43
  -2  -6  13   25.40    5.33
   2   6 -13   25.76    6.62
  -2  -6  12   62.33    6.70
   2   6 -12   73.51    9.16
  -2  -6  11   21.98    4.90
   2   6 -11   23.71    6.12
  -2  -6  10    1.14    2.70
   2   6 -10    1.46    3.28
  -2  -6   9    4.13    2.97
   2   6  -9    1.20    2.25
   2   6  -9    4.06    3.51
  -2  -6   8   -1.61    2.30
   2   6  -8    0.99    2.22
   2   6  -8    0.50    2.71
  -2  -6   7   -1.08    2.24
   2   6  -7    1.42    2.16
   2   6  -7    0.11    2.58
  -2  -6   6    1.03    2.50
   2   6  -6   -1.14    1.96
   2   6  -6    2.27    2.89
  -2  -6   5   94.00    7.44
   2   6  -5   90.95    7.81
  -2  -6   4   16.25    4.31
   2   6  -4   22.22    4.81
  -2  -6   3  170.40    9.83
   2   6  -3  182.48    9.74
  -2  -6   2    2.95    2.78
  -2  -6   1   45.61    6.65
  -2  -6   0    3.26    2.98
  -2  -6  -1    3.71    3.06
  -2  -6  -2    4.87    3.49
   2   6   3   10.40    4.23
   2   6   4   31.44    6.49
   2   6   5   -2.30    2.70
   2   6   6   30.05    6.87
   2   6   7    0.51    3.48
   2   6   8   18.19    5.83
   2   6   9   -1.02    3.07
   2   6  10   31.47    7.44
   2   6  11   -1.42    3.14
   2   6  12   24.95    7.35
   2   6  13    4.69    4.92
   2   6  14    0.57    4.27
   2   6  15   12.97    6.34
   2   6  16   -1.35    4.24
   2   6  17    2.44    5.12
   2   6  18    2.41    5.59
   2   7 -24    0.55    5.74
   2   7 -23    7.36    6.35
   2   7 -22    0.14    5.32
   2   7 -21    8.85    6.05
   2   7 -20   -2.54    4.08
   2   7 -19   -0.75    3.98
   2   7 -18    3.46    4.80
   2   7 -17    1.29    4.20
   2   7 -16    8.66    5.17
   2   7 -15    8.95    4.85
  -2  -7  14   23.41    5.07
   2   7 -14   32.70    7.64
  -2  -7  13   23.45    5.28
   2   7 -13   32.72    7.47
  -2  -7  12   16.18    4.77
   2   7 -12   21.95    6.37
  -2  -7  11    2.74    3.19
   2   7 -11    2.62    3.92
  -2  -7  10   19.49    4.76
   2   7 -10   12.95    4.96
  -2  -7   9   -0.42    2.53
   2   7  -9    3.42    2.89
   2   7  -9    1.92    3.44
  -2  -7   8   11.52    3.98
   2   7  -8    9.98    3.50
   2   7  -8   13.96    4.94
  -2  -7   7    3.06    2.99
   2   7  -7   -0.99    2.37
   2   7  -7    1.23    3.22
  -2  -7   6   11.59    3.89
   2   7  -6    7.77    3.30
   2   7  -6    5.81    3.64
  -2  -7   5   55.99    6.54
   2   7  -5   59.13    6.19
   2   7  -5   63.34    8.18
  -2  -7   4   17.29    4.81
   2   7  -4   21.77    5.04
  -2  -7   3   54.96    6.75
   2   7  -3   54.77    6.56
  -2  -7   2   -0.97    2.39
  -2  -7   1    0.20    2.76
  -2  -7   0   12.20    4.50
  -2  -7  -1   12.68    4.63
   2   7   2   11.39    4.59
   2   7   3   -0.16    3.02
   2   7   4   33.56    7.33
   2   7   5    0.37    3.30
   2   7   6    1.41    3.33
   2   7   7    6.13    4.31
   2   7   8   -0.45    3.36
   2   7   9    4.58    4.53
   2   7  10   27.82    7.53
   2   7  11    1.30    3.94
   2   7  12   -0.31    3.99
   2   7  13   13.16    6.43
   2   7  14   -0.68    4.18
   2   7  15    7.28    6.34
   2   7  16   -0.85    4.80
   2   7  17    2.54    5.64
   2   8 -23    1.73    5.50
   2   8 -22    2.94    5.63
   2   8 -21    3.12    5.45
   2   8 -20    0.55    4.35
   2   8 -19    0.97    4.47
   2   8 -18    2.06    4.47
   2   8 -17    2.78    4.55
   2   8 -16    9.48    5.36
   2   8 -15    2.63    4.24
   2   8 -14   10.45    5.42
   2   8 -13    0.30    3.80
  -2  -8  12   16.82    4.73
   2   8 -12   12.95    5.52
  -2  -8  11    0.49    2.82
   2   8 -11   -0.17    3.45
  -2  -8  10   18.17    4.78
   2   8 -10   12.02    4.97
  -2  -8   9   28.68    5.61
   2   8  -9   31.13    6.99
  -2  -8   8    1.32    2.81
   2   8  -8    0.87    2.94
   2   8  -8    1.61    3.44
  -2  -8   7   32.38    6.12
   2   8  -7   25.61    5.25
   2   8  -7   32.85    6.85
  -2  -8   6   33.80    6.11
   2   8  -6   37.05    6.12
   2   8  -6   42.38    7.44
  -2  -8   5  113.08    9.12
   2   8  -5  104.42    8.38
   2   8  -5  112.70    9.50
  -2  -8   4   23.93    5.54
   2   8  -4   28.73    6.01
  -2  -8   3   60.62    7.27
   2   8  -3   59.16    7.12
  -2  -8   2    6.78    3.77
  -2  -8   1   36.00    6.77
  -2  -8   0    1.75    3.17
   2   8   0    0.73    3.19
   2   8   1   15.57    5.25
   2   8   2    6.17    4.23
   2   8   3    1.96    3.49
   2   8   4   15.25    5.61
   2   8   5    1.75    3.54
   2   8   6    2.49    3.94
   2   8   7    4.52    4.52
   2   8   8   20.92    6.79
   2   8   9    0.95    4.19
   2   8  10   17.43    6.80
   2   8  11    1.54    4.36
   2   8  12   -3.12    3.79
   2   8  13   -1.48    4.24
   2   8  14    2.06    5.07
   2   8  15   -1.87    4.64
   2   9 -22    3.43    5.90
   2   9 -21   -1.24    4.60
   2   9 -20   -1.23    4.65
   2   9 -19   -1.90    4.28
   2   9 -18    2.95    4.86
   2   9 -17   -1.46    4.04
   2   9 -16    9.55    6.02
   2   9 -15    0.54    4.28
   2   9 -14   14.01    6.20
   2   9 -13    1.16    3.92
   2   9 -12   34.72    7.91
   2   9 -11    0.93    3.81
  -2  -9  10   14.39    4.74
   2   9 -10   15.82    5.88
  -2  -9   9   26.49    5.77
   2   9  -9   20.65    5.87
  -2  -9   8    9.70    4.07
   2   9  -8    9.49    4.74
  -2  -9   7   15.05    4.60
   2   9  -7   11.89    4.40
   2   9  -7    9.67    4.71
  -2  -9   6   23.39    5.73
   2   9  -6   19.57    5.13
   2   9  -6   20.88    5.77
  -2  -9   5   20.83    5.39
   2   9  -5   14.36    4.87
   2   9  -5   19.26    5.62
  -2  -9   4   20.54    5.51
   2   9  -4   16.33    4.81
   2   9  -4   16.59    5.20
  -2  -9   3   37.64    7.04
   2   9  -3   47.73    7.61
  -2  -9   2   -1.24    2.75
   2   9  -1   52.64    8.87
   2   9   0    0.25    3.13
   2   9   1    4.02    4.06
   2   9   2   -0.24    2.98
   2   9   3    0.06    3.41
   2   9   4    7.91    4.63
   2   9   5    1.99    3.93
   2   9   6   25.56    7.29
   2   9   7    4.23    5.00
   2   9   8   17.99    6.88
   2   9   9   -0.02    4.17
   2   9  10    0.63    4.35
   2   9  11    5.07    5.71
   2   9  12   -5.75    3.90
   2   9  13   -1.68    4.74
   2  10 -21    0.69    5.37
   2  10 -20   -2.72    4.69
   2  10 -19    1.71    5.37
   2  10 -18   -2.95    4.09
   2  10 -17    3.01    4.92
   2  10 -16    5.28    5.67
   2  10 -15    3.61    4.80
   2  10 -14   14.12    6.19
   2  10 -13    0.18    4.24
   2  10 -12   11.52    5.76
   2  10 -11   -1.93    3.48
   2  10 -10   -0.36    3.58
   2  10  -9    7.57    4.59
   2  10  -8   -0.97    3.38
  -2 -10   7    4.50    3.53
   2  10  -7    0.89    3.37
  -2 -10   6    2.07    3.33
   2  10  -6    4.35    4.07
   2  10  -6    3.77    4.20
  -2 -10   5    0.18    3.25
   2  10  -5    0.34    3.38
   2  10  -5   -0.69    3.07
  -2 -10   4    4.23    3.63
   2  10  -4    2.96    3.56
   2  10  -4    4.68    3.64
   2  10  -3   33.24    7.42
   2  10  -3   36.35    7.28
   2  10  -3   46.96    8.19
   2  10  -2    1.88    3.68
   2  10  -1    8.22    4.86
   2  10   0    4.30    4.22
   2  10   1    4.24    4.30
   2  10   2    0.11    3.55
   2  10   3   -0.66    3.35
   2  10   4    4.71    4.52
   2  10   5    6.05    4.98
   2  10   6   15.51    6.75
   2  10   7    4.48    4.93
   2  10   8    6.84    5.85
   2  10   9   -4.51    4.03
   2  10  10   -4.52    3.98
   2  11 -19   -1.34    5.09
   2  11 -18    0.11    5.14
   2  11 -17   -0.01    5.07
   2  11 -16    1.79    5.04
   2  11 -15    3.41    4.95
   2  11 -14   12.36    6.35
   2  11 -13   -3.20    3.67
   2  11 -12   10.40    5.94
   2  11 -11    4.69    5.00
   2  11 -10   -0.39    3.60
   2  11  -9    4.48    4.75
   2  11  -8    0.25    3.80
   2  11  -7    1.69    3.78
   2  11  -6    1.39    3.61
   2  11  -5   14.08    5.32
   2  11  -5   20.03    6.40
   2  11  -4    2.61    4.12
   2  11  -4    3.25    4.28
   2  11  -4   -1.16    3.28
   2  11  -3   13.38    5.67
   2  11  -3    6.14    4.71
   2  11  -3   11.57    5.06
   2  11  -2    1.79    3.59
   2  11  -2   -1.24    3.40
   2  11  -1    0.94    3.68
   2  11   0   -2.38    3.20
   2  11   1    2.77    4.18
   2  11   2    9.31    5.41
   2  11   3    5.72    5.01
   2  11   4   11.71    6.01
   2  11   5    1.48    4.67
   2  11   6    2.60    4.81
   2  11   7    2.79    5.11
   2  11   8   -1.72    4.71
   2  12 -16    3.65    5.80
   2  12 -15    0.04    5.23
   2  12 -14    4.50    5.36
   2  12 -13   -1.01    4.35
   2  12 -12   -0.53    4.40
   2  12 -11   -1.69    4.03
   2  12 -10    0.23    4.23
   2  12  -9   -1.38    3.71
   2  12  -8    4.21    4.60
   2  12  -7   11.57    5.90
   2  12  -6    2.05    4.32
   2  12  -5   11.80    5.75
   2  12  -4    0.62    4.13
   2  12  -3   10.61    5.60
   2  12  -2    3.29    4.52
   2  12  -2    4.94    5.04
   2  12  -1    5.92    5.00
   2  12  -1    0.28    4.41
   2  12   0    3.61    4.44
   2  12   0    0.85    4.14
   2  12   1    3.28    4.93
   2  12   2    3.52    5.27
   2  12   3   -0.15    4.37
   2  12   4    3.09    5.10
   2  13 -11   -2.22    4.73
   2  13 -10    2.37    4.95
   2  13  -9    0.95    4.73
   2  13  -8    5.66    5.70
   2  13  -7    9.12    5.64
   2  13  -2    4.21    5.37
  -3  14   2    2.29    5.74
  -3  14   1    8.92    6.60
  -3  14   0    2.99    5.55
  -3  14  -1    7.19    6.07
  -3  14  -2   -1.36    4.72
  -3  14  -3    1.76    4.58
  -3  14  -4   -2.05    5.04
  -3  14  -5    1.01    4.99
  -3  14  -6   -4.88    4.01
  -3  14  -7   -1.40    4.87
  -3  14  -8    5.14    5.99
  -3  14  -9   -2.58    4.72
  -3  14 -10    3.15    6.08
  -3  14 -11   -3.48    4.81
  -3  14 -11    0.06    4.63
  -3  14 -12    4.17    5.76
  -3  14 -12    2.06    4.75
  -3  14 -13    2.92    5.23
  -3  14 -14   -0.32    4.73
  -3  13   6   -0.33    5.12
  -3  13   5    1.14    5.37
  -3  13   4    3.09    5.56
  -3  13   3    9.75    6.46
  -3  13   2   -1.32    4.41
  -3  13   1    1.87    4.98
  -3  13   0    0.28    4.82
  -3  13  -1    8.39    5.97
  -3  13  -2    3.47    5.07
  -3  13  -3    3.39    4.86
  -3  13  -4   -1.39    3.94
  -3  13  -5    2.46    5.16
  -3  13  -6   13.44    6.80
  -3  13  -7   -0.81    4.70
  -3  13  -8   30.68    8.42
  -3  13  -9   -0.95    4.14
  -3  13 -10   23.19    7.61
  -3  13 -11   -0.57    4.45
  -3  13 -11    2.14    4.54
  -3  13 -12   -2.32    4.48
  -3  13 -12   -2.11    3.97
  -3  13 -13    0.08    4.98
  -3  13 -13   -2.78    3.83
  -3  13 -14    0.01    4.54
  -3  13 -15    5.84    5.88
  -3  13 -16   -0.11    4.87
  -3  13 -17   10.48    6.64
  -3  12  10   17.29    8.45
  -3  12   9    3.26    5.05
  -3  12   9   -4.81    4.44
  -3  12   8   -1.86    4.48
  -3  12   8    1.35    5.44
  -3  12   7    1.79    4.61
  -3  12   7    3.76    5.72
  -3  12   6    2.42    4.42
  -3  12   6    1.59    5.42
  -3  12   5    4.80    4.71
  -3  12   5   14.90    6.96
  -3  12   4    1.76    4.06
  -3  12   4   -0.52    4.49
  -3  12   3    9.21    6.09
  -3  12   2    5.47    5.32
  -3  12   1   20.62    7.47
  -3  12   0    0.87    4.47
  -3  12  -1   -0.29    4.16
  -3  12  -2    0.60    4.28
  -3  12  -3   -2.58    4.11
  -3  12  -4    4.17    4.75
  -3  12  -5   13.61    6.21
  -3  12  -6   22.37    7.22
  -3  12  -7    5.09    5.32
  -3  12  -8   26.28    7.55
  -3  12  -9    0.18    4.31
  -3  12 -10   18.88    7.03
  -3  12 -11    3.28    4.56
  -3  12 -12   -0.37    4.60
  -3  12 -12    4.85    5.07
  -3  12 -13   -1.65    4.34
  -3  12 -13   -2.01    3.57
  -3  12 -14    4.34    5.19
  -3  12 -14    6.81    5.41
  -3  12 -15    9.83    6.07
  -3  12 -15    7.92    5.89
  -3  12 -16   -2.10    4.05
  -3  12 -17   10.73    6.46
  -3  12 -18    0.98    5.06
  -3  12 -19    8.22    6.67
  -3  11  12   15.25    7.34
  -3  11  12   12.32    7.23
  -3  11  11   -3.44    3.82
  -3  11  11   -0.70    5.62
  -3  11  10   20.02    7.49
  -3  11  10   24.30    8.76
  -3  11   9   -1.02    4.13
  -3  11   9    1.94    5.36
  -3  11   8   -1.30    3.92
  -3  11   8    2.13    5.02
  -3  11   7    3.56    4.48
  -3  11   7   -1.64    4.79
  -3  11   6   -3.44    3.44
  -3  11   6   -0.46    4.52
  -3  11   5    5.41    4.64
  -3  11   5    2.28    4.71
  -3  11   4   -1.74    3.56
  -3  11   4   -4.15    3.63
  -3  11   3   26.50    6.88
  -3  11   3   31.89    8.40
  -3  11   2    0.13    3.28
  -3  11   2   -0.21    4.05
  -3  11   1    5.96    3.98
  -3  11   1   10.60    5.70
  -3  11   0    2.42    4.40
  -3  11  -1   -0.46    4.01
  -3  11  -2    3.50    4.44
  -3  11  -3    0.13    3.67
  -3  11  -4    2.66    3.97
  -3  11  -5    4.88    4.80
  -3  11  -6   17.16    6.22
  -3  11  -7    0.37    3.85
  -3  11  -8   31.16    7.74
  -3  11  -9   -3.17    3.73
  -3  11 -10   10.89    5.46
  -3  11 -11    4.49    4.89
  -3  11 -12    7.51    5.35
  -3  11 -12   12.36    5.87
  -3  11 -13    0.75    4.33
  -3  11 -13    3.25    4.57
  -3  11 -14    3.61    4.79
  -3  11 -14    8.48    5.67
  -3  11 -15    5.35    5.21
  -3  11 -15    7.04    5.15
  -3  11 -16   -2.11    3.96
  -3  11 -16    0.16    4.52
  -3  11 -17    4.14    5.02
  -3  11 -18    4.31    4.98
  -3  11 -19    6.90    5.86
  -3  11 -20    4.59    5.44
  -3  11 -21    4.05    5.79
  -3  10  14    7.70    6.58
  -3  10  13   -1.49    4.40
  -3  10  12   15.75    7.13
  -3  10  12   17.99    7.86
  -3  10  11   -0.58    4.03
  -3  10  11   -0.42    4.48
  -3  10  10    2.48    4.66
  -3  10  10    3.43    5.39
  -3  10   9    0.74    3.99
  -3  10   9   -2.70    3.71
  -3  10   8    1.59    4.10
  -3  10   8    1.45    4.57
  -3  10   7    2.78    3.97
  -3  10   7    1.14    4.64
  -3  10   6    1.85    3.93
  -3  10   6    0.01    3.89
  -3  10   5   22.26    6.47
  -3  10   5   32.28    8.11
  -3  10   4    5.54    4.25
  -3  10   4    8.90    5.75
  -3  10   3   18.19    5.55
  -3  10   3   25.03    7.17
  -3  10   2    3.00    3.17
  -3  10   2   -1.05    3.43
  -3  10   1   30.36    6.11
  -3  10   1   33.10    7.82
  -3  10   0    1.85    2.94
  -3  10   0    2.72    4.08
  -3  10  -1   27.93    5.67
  -3  10  -1   21.01    6.30
  -3  10  -2    4.30    4.24
  -3  10  -3    2.53    3.85
  -3  10  -4   14.15    5.53
  -3  10  -5    9.65    5.18
  -3  10  -6   26.58    6.70
  -3  10  -7    7.60    4.79
  -3  10  -8   31.32    7.08
  -3  10  -9   40.06    8.02
  -3  10 -10   30.74    7.29
  -3  10 -11    3.54    4.57
  -3  10 -12   18.32    6.13
  -3  10 -12   12.89    5.74
  -3  10 -13    2.53    4.47
  -3  10 -13    4.61    4.52
  -3  10 -14    2.62    4.61
  -3  10 -14   -0.22    3.91
  -3  10 -15   -0.70    4.12
  -3  10 -15   -0.25    3.89
  -3  10 -16    0.94    4.78
  -3  10 -16    3.04    4.32
  -3  10 -17    5.18    4.90
  -3  10 -17    4.75    5.03
  -3  10 -18    9.72    5.74
  -3  10 -19   10.18    5.85
  -3  10 -20    3.55    5.03
  -3  10 -21    7.09    5.58
  -3  10 -22   -0.71    4.52
  -3   9  16   -0.58    4.68
  -3   9  15   -0.99    5.06
  -3   9  14   39.22    9.73
  -3   9  13   -4.32    3.84
  -3   9  12   14.66    6.55
  -3   9  11   -1.77    3.74
  -3   9  10    6.91    5.05
  -3   9   9    0.44    3.79
  -3   9   9   -0.10    4.13
  -3   9   8   -0.82    3.38
  -3   9   8   -1.26    4.07
  -3   9   7    7.86    4.74
  -3   9   7    4.01    4.45
  -3   9   6    4.17    3.90
  -3   9   6   -1.67    3.56
  -3   9   5   18.32    5.62
  -3   9   5   17.60    6.19
  -3   9   4    0.59    3.12
  -3   9   4    1.69    3.88
  -3   9   3    8.01    4.01
  -3   9   3   13.23    5.25
  -3   9   2    1.54    2.95
  -3   9   2   -1.60    3.27
  -3   9   1   66.26    7.27
  -3   9   1   79.64    9.15
  -3   9   0   36.30    6.02
  -3   9   0   24.66    6.54
  -3   9  -1   27.85    5.21
  -3   9  -1   27.83    6.66
  -3   9  -2    6.52    3.23
  -3   9  -2    8.97    4.87
  -3   9  -3    1.14    2.37
  -3   9  -3    1.13    3.67
  -3   9  -4   24.45    6.12
  -3   9  -5   21.78    6.05
  -3   9  -6    4.64    4.10
  -3   9  -7   13.62    5.38
  -3   9  -8   26.87    6.67
  -3   9  -9   44.87    7.89
  -3   9 -10   51.92    8.45
  -3   9 -11   -0.62    3.45
  -3   9 -12    1.95    3.86
  -3   9 -12   -3.13    2.91
  -3   9 -13    3.40    4.32
  -3   9 -13    9.46    5.11
  -3   9 -14   -3.22    3.44
  -3   9 -14    1.37    3.64
  -3   9 -15   -0.10    4.04
  -3   9 -15   -1.38    3.23
  -3   9 -16    1.56    4.27
  -3   9 -16    8.18    5.01
  -3   9 -17   13.79    5.65
  -3   9 -17   16.59    6.31
  -3   9 -18   13.80    5.80
  -3   9 -18   11.73    5.85
  -3   9 -19    8.86    5.56
  -3   9 -20   -0.80    3.92
  -3   9 -21    3.85    4.75
  -3   9 -22    0.27    4.63
  -3   9 -23    0.61    4.70
  -3   8  18   -2.30    4.57
  -3   8  17    0.95    5.30
  -3   8  16   10.77    6.56
  -3   8  15    0.72    4.66
  -3   8  14   19.31    7.36
  -3   8  13   -1.17    3.80
  -3   8  12   11.44    5.74
  -3   8  11   -3.61    3.13
  -3   8  10   15.10    5.84
  -3   8   9    1.03    3.74
  -3   8   8    9.49    4.90
  -3   8   7   28.56    6.77
  -3   8   7   33.43    7.50
  -3   8   6   -0.15    3.08
  -3   8   6   -1.29    3.27
  -3   8   5   46.24    7.78
  -3   8   5   57.28    9.32
  -3   8   4    6.36    3.91
  -3   8   4   12.07    5.24
  -3   8   3  132.75    9.68
  -3   8   3  150.53   11.48
  -3   8   2   57.44    6.80
  -3   8   2   68.14    8.19
  -3   8   1  100.04    7.80
  -3   8   1   90.60    9.03
  -3   8   0    2.21    2.52
  -3   8   0    0.89    3.53
  -3   8  -1   34.58    5.11
  -3   8  -1   31.91    6.58
  -3   8  -2   32.40    4.75
  -3   8  -2   30.46    6.25
  -3   8  -3    6.61    2.55
  -3   8  -3    6.50    3.84
  -3   8  -4   63.58    4.69
  -3   8  -4   69.44    7.91
  -3   8  -5    0.55    1.63
  -3   8  -5    2.08    3.47
  -3   8  -6   21.28    5.55
  -3   8  -7    4.88    3.66
  -3   8  -8  122.79    9.86
  -3   8  -9    8.23    4.50
  -3   8 -10   44.75    7.69
  -3   8 -11   12.92    5.22
  -3   8 -11    7.75    4.57
  -3   8 -12    4.24    4.29
  -3   8 -12    5.62    4.20
  -3   8 -13   -1.00    3.77
  -3   8 -13    5.30    4.24
  -3   8 -14    2.89    4.13
  -3   8 -14    2.36    3.94
  -3   8 -15   18.23    5.98
  -3   8 -15   24.13    6.53
  -3   8 -16   16.70    5.60
  -3   8 -16   22.33    6.56
  -3   8 -17   26.34    6.60
  -3   8 -17   29.49    7.50
  -3   8 -18   21.95    6.30
  -3   8 -18   16.38    6.00
  -3   8 -19    2.34    4.58
  -3   8 -19    2.82    4.22
  -3   8 -20   12.40    6.06
  -3   8 -21   -1.15    3.93
  -3   8 -22    0.80    4.52
  -3   8 -23    1.80    4.78
  -3   8 -24   -0.89    4.60
  -3   7  19   -0.12    4.88
  -3   7  18   -1.57    4.17
  -3   7  17   -0.84    4.38
  -3   7  16    6.41    5.46
  -3   7  15   -2.21    3.73
  -3   7  14   15.11    6.10
  -3   7  13   -2.07    3.45
  -3   7  12   40.27    8.58
  -3   7  11    3.58    4.08
  -3   7  10   52.18    9.22
  -3   7   9   -1.77    2.91
  -3   7   8   19.06    5.75
  -3   7   7   18.62    5.42
  -3   7   6   19.94    5.43
  -3   7   6   15.19    5.49
  -3   7   5   34.76    6.63
  -3   7   5   35.54    7.01
  -3   7   4  181.83   10.85
  -3   7   4  171.47   11.42
  -3   7   3  151.72    9.53
  -3   7   3  144.01   10.34
  -3   7   2   18.20    4.35
  -3   7   2   16.96    5.02
  -3   7   1  103.07    7.20
  -3   7   1  103.21    8.67
  -3   7   0    0.72    2.02
  -3   7   0   -1.10    2.69
  -3   7  -1    5.75    2.52
  -3   7  -1    7.16    3.73
  -3   7  -2   10.13    2.78
  -3   7  -2    8.99    3.82
  -3   7  -3   30.02    3.71
  -3   7  -3   33.83    6.06
  -3   7  -4   11.26    2.24
  -3   7  -4   10.44    4.13
  -3   7  -5   92.20    3.72
  -3   7  -5   95.61    8.23
  -3   7  -7   34.66    6.36
  -3   7  -8   59.20    7.08
  -3   7  -9   15.55    5.00
  -3   7 -10   47.91    7.57
  -3   7 -11   46.92    7.63
  -3   7 -11   55.09    8.38
  -3   7 -12    3.67    4.21
  -3   7 -12    4.20    3.82
  -3   7 -13   -2.72    3.55
  -3   7 -13    1.43    3.42
  -3   7 -14   -0.94    3.69
  -3   7 -14    1.45    3.48
  -3   7 -15   50.85    8.12
  -3   7 -15   52.82    8.43
  -3   7 -16    9.29    4.94
  -3   7 -16   11.62    5.05
  -3   7 -17    4.46    4.18
  -3   7 -17    6.98    4.48
  -3   7 -18    3.99    4.42
  -3   7 -18   11.95    5.42
  -3   7 -19   -1.25    3.92
  -3   7 -19   -1.68    3.32
  -3   7 -20   22.24    6.55
  -3   7 -20   17.36    6.27
  -3   7 -21   -4.60    3.12
  -3   7 -22   -0.73    4.10
  -3   7 -23    5.36    5.07
  -3   7 -24   -5.58    3.55
  -3   6  20   -0.61    5.22
  -3   6  19    1.25    4.97
  -3   6  18    3.63    5.41
  -3   6  17    0.53    4.54
  -3   6  16    1.01    4.25
  -3   6  15    1.44    4.39
  -3   6  14   16.02    6.00
  -3   6  13    5.22    4.41
  -3   6  12   31.43    7.46
  -3   6  11    0.29    3.39
  -3   6  10   -1.71    2.94
  -3   6   9    2.31    3.49
  -3   6   8    6.36    3.96
  -3   6   7    9.86    4.29
  -3   6   6   14.73    4.70
  -3   6   5  116.90    8.74
  -3   6   5  116.33    9.03
  -3   6   4   26.32    5.26
  -3   6   4   31.96    6.03
  -3   6   3  207.79   10.17
  -3   6   3  219.21   11.47
  -3   6   2    9.74    3.13
  -3   6   2   10.38    3.88
  -3   6   1   27.13    4.41
  -3   6   1   25.06    5.01
  -3   6   0   41.04    4.34
  -3   6   0   43.90    6.43
  -3   6  -1   13.13    2.89
  -3   6  -1   13.39    3.88
  -3   6  -2  141.42    5.91
  -3   6  -2  157.30    9.26
  -3   6  -3  129.21    5.04
  -3   6  -3  133.52    8.63
  -3   6  -4   15.28    1.98
  -3   6  -4   16.86    4.28
  -3   6  -5   32.80    5.67
  -3   6  -6  206.81   10.63
  -3   6  -7   13.65    4.29
  -3   6  -8   72.99    7.44
  -3   6  -9   56.00    6.71
  -3   6 -10   42.58    6.82
  -3   6 -10   31.29    5.94
  -3   6 -11   38.06    6.82
  -3   6 -11   30.20    6.05
  -3   6 -12    3.94    4.31
  -3   6 -12    4.87    3.66
  -3   6 -13    1.05    3.81
  -3   6 -13   -1.08    2.91
  -3   6 -14   15.96    5.43
  -3   6 -14   16.50    5.24
  -3   6 -15   10.64    4.91
  -3   6 -15   14.48    5.00
  -3   6 -16    7.99    4.66
  -3   6 -16    5.39    3.93
  -3   6 -17    6.32    4.55
  -3   6 -17    8.58    4.44
  -3   6 -18   19.04    5.95
  -3   6 -18   16.72    5.68
  -3   6 -19    8.53    4.96
  -3   6 -19   10.67    4.96
  -3   6 -20   23.83    6.70
  -3   6 -20   17.52    6.05
  -3   6 -21   -1.22    4.06
  -3   6 -21   -0.55    3.55
  -3   6 -22    1.30    4.36
  -3   6 -23   -1.19    4.14
  -3   6 -24    0.42    4.62
  -3   5  21    4.09    5.74
  -3   5  20    5.10    5.66
  -3   5  19    1.75    4.77
  -3   5  18    1.05    4.40
  -3   5  17    1.59    4.19
  -3   5  16   15.54    6.49
  -3   5  15    3.17    4.29
  -3   5  14   46.07    8.96
  -3   5  13   -2.22    2.92
  -3   5  12   19.86    6.30
  -3   5  11    5.97    4.08
  -3   5  10    2.78    3.83
  -3   5   9   12.29    4.76
  -3   5   8   24.28    5.58
  -3   5   7   29.33    5.92
  -3   5   6   12.84    3.96
  -3   5   5  272.42   11.88
  -3   5   5  282.27   12.23
  -3   5   4   18.16    4.09
  -3   5   4   15.77    4.24
  -3   5   3   68.64    5.91
  -3   5   3   69.17    6.42
  -3   5   2   55.53    5.13
  -3   5   2   58.50    5.88
  -3   5   1   15.13    3.13
  -3   5   0  230.26    7.97
  -3   5   0  243.43   10.49
  -3   5  -1   80.82    4.63
  -3   5  -1   85.01    6.54
  -3   5  -2   14.00    2.31
  -3   5  -2   15.06    3.73
  -3   5  -3   45.25    2.84
  -3   5  -3   50.64    5.42
  -3   5  -4  236.01   10.43
  -3   5  -5   49.12    5.47
  -3   5  -6    6.19    3.07
  -3   5  -7   18.65    4.39
  -3   5  -8   37.07    5.86
  -3   5  -9   58.29    6.44
  -3   5  -9   52.19    6.05
  -3   5 -10    7.11    3.71
  -3   5 -10   11.31    3.77
  -3   5 -11    3.25    3.76
  -3   5 -11    1.04    2.72
  -3   5 -12   22.73    5.57
  -3   5 -12   19.42    4.85
  -3   5 -13    3.64    4.06
  -3   5 -13    1.18    2.89
  -3   5 -14    2.69    4.03
  -3   5 -14    1.49    3.38
  -3   5 -15    7.89    4.69
  -3   5 -15    7.38    4.20
  -3   5 -16   18.05    5.76
  -3   5 -16   20.81    5.69
  -3   5 -17   25.87    6.30
  -3   5 -17   33.21    6.80
  -3   5 -18   12.76    5.30
  -3   5 -18    8.54    4.53
  -3   5 -19    8.45    4.94
  -3   5 -19   10.47    4.92
  -3   5 -20    8.38    5.14
  -3   5 -20   10.07    5.13
  -3   5 -21    1.87    4.35
  -3   5 -21    0.84    4.10
  -3   5 -22    3.81    4.73
  -3   5 -22   -0.51    3.71
  -3   5 -23   -0.59    3.98
  -3   4  22   -3.39    4.74
  -3   4  21    0.72    4.86
  -3   4  20    0.95    4.76
  -3   4  19    6.68    5.06
  -3   4  18    0.64    3.84
  -3   4  17   -0.27    3.70
  -3   4  16   18.12    6.27
  -3   4  15    3.89    3.98
  -3   4  14   19.89    6.23
  -3   4  13    1.41    3.62
  -3   4  12    7.77    4.40
  -3   4  11   40.57    7.37
  -3   4  10   47.09    7.55
  -3   4   9   16.52    4.73
  -3   4   8   43.20    6.77
  -3   4   7  106.50    8.11
  -3   4   6   -0.14    2.14
  -3   4   5  201.17    9.72
  -3   4   5  203.78    9.67
  -3   4   4   29.45    4.65
  -3   4   4   27.78    4.62
  -3   4   3  112.17    6.67
  -3   4   3  101.49    6.63
  -3   4   2  130.21    6.66
  -3   4   2  128.39    7.25
  -3   4   1  163.72    6.88
  -3   4   1  184.40    8.41
  -3   4   0  263.41    7.78
  -3   4   0  280.85   10.19
  -3   4  -1    1.30    1.29
  -3   4  -1    1.36    2.01
  -3   4  -2   14.22    2.06
  -3   4  -3    6.47    1.33
  -3   4  -3    5.50    2.50
  -3   4  -4   67.67    5.67
  -3   4  -5  354.75   12.04
  -3   4  -6   70.07    6.10
  -3   4  -7   23.05    4.58
  -3   4  -8  433.59   14.30
  -3   4  -9   27.81    5.35
  -3   4  -9   22.50    4.50
   3  -4   9   18.91    2.33
  -3   4 -10  183.38   10.19
  -3   4 -10  187.57    9.75
   3  -4  10  154.46    5.66
  -3   4 -11    1.65    3.16
  -3   4 -11   -0.04    2.44
   3  -4  11    0.31    1.67
  -3   4 -12   38.35    6.66
  -3   4 -12   35.74    5.96
   3  -4  12   30.92    3.76
  -3   4 -13   12.76    4.78
  -3   4 -13   15.71    4.54
   3  -4  13   12.84    3.13
  -3   4 -14   23.13    6.02
  -3   4 -14   37.98    6.44
   3  -4  14   26.92    4.32
  -3   4 -15    1.36    4.00
  -3   4 -15    0.52    3.01
  -3   4 -16   28.69    6.72
  -3   4 -16   22.14    5.65
  -3   4 -17   32.40    7.12
  -3   4 -17   31.03    6.39
  -3   4 -18   24.29    6.47
  -3   4 -18   15.82    5.32
  -3   4 -19    3.50    4.39
  -3   4 -19    5.86    4.29
  -3   4 -20    6.02    4.87
  -3   4 -20    8.09    4.74
  -3   4 -21   -2.80    3.83
  -3   4 -21    1.34    3.84
  -3   4 -22   -0.70    3.90
  -3   3  23    5.22    5.68
  -3   3  22    3.49    5.38
  -3   3  21    7.87    5.87
  -3   3  20   -2.39    4.06
  -3   3  19    9.35    5.45
  -3   3  18   -1.89    3.52
  -3   3  17   -1.50    3.32
  -3   3  16   20.91    6.46
  -3   3  15    0.42    3.52
  -3   3  14    9.48    4.71
  -3   3  13   29.60    6.52
  -3   3  12   54.95    8.25
  -3   3  11   52.03    8.07
  -3   3  10  117.78    9.44
  -3   3   9   59.34    6.76
  -3   3   8   24.43    5.09
  -3   3   7   -0.04    2.01
  -3   3   6   20.92    4.25
  -3   3   6   14.20    3.30
  -3   3   5   11.24    3.15
  -3   3   5   13.25    3.16
  -3   3   4  121.80    6.90
  -3   3   4  128.82    6.76
  -3   3   3    5.84    2.29
  -3   3   3    5.85    2.24
  -3   3   2  283.60    8.98
  -3   3   2  286.03    9.34
  -3   3   1  303.50    8.60
  -3   3   1  313.78    9.76
  -3   3   0   16.96    2.63
  -3   3   0   16.71    3.18
  -3   3  -1    2.31    1.35
  -3   3  -1    1.21    1.72
  -3   3  -2  325.25    6.86
  -3   3  -2  355.96   10.68
  -3   3  -3  112.66    3.89
  -3   3  -3  130.22    6.76
  -3   3  -4   11.94    1.72
  -3   3  -4   15.38    3.42
  -3   3  -5 1039.23   10.94
  -3   3  -5 1168.14   20.54
  -3   3  -6  198.41    9.11
   3  -3   6  181.85    5.12
  -3   3  -7  318.95   11.75
   3  -3   7  280.18    6.85
  -3   3  -8   54.18    5.96
  -3   3  -8   50.44    4.91
   3  -3   8   41.72    3.36
  -3   3  -9   70.84    6.67
  -3   3  -9   72.06    5.89
   3  -3   9   60.94    4.24
  -3   3 -10   12.49    4.21
  -3   3 -10   13.71    3.49
   3  -3  10   14.02    2.87
  -3   3 -11   44.84    6.84
  -3   3 -11   48.76    5.65
   3  -3  11   40.02    4.22
  -3   3 -12    4.93    3.84
  -3   3 -12    7.55    3.40
   3  -3  12    6.90    2.81
  -3   3 -13   27.39    6.24
  -3   3 -13   35.46    5.85
   3  -3  13   38.73    5.29
  -3   3 -14   71.30    8.40
  -3   3 -14   72.85    7.21
   3  -3  14   64.94    6.18
  -3   3 -15    2.88    4.47
  -3   3 -15    5.36    3.36
   3  -3  15    3.95    2.88
  -3   3 -16   35.64    7.15
  -3   3 -16   41.59    6.86
   3  -3  16   37.61    5.96
  -3   3 -17   28.14    6.74
  -3   3 -17   23.85    5.65
  -3   3 -18   31.22    7.09
  -3   3 -18   36.40    7.04
  -3   3 -19    4.72    4.72
  -3   3 -19    3.71    3.83
  -3   3 -20   12.31    5.60
  -3   3 -21   -1.17    3.86
  -3   3 -22    7.62    5.31
  -3   3 -23    1.57    4.42
  -3   2  24    2.09    5.24
  -3   2  23    3.32    5.18
  -3   2  22    0.08    4.32
  -3   2  21    2.42    4.95
  -3   2  20   -0.85    3.84
  -3   2  19    4.07    4.41
  -3   2  18   -3.51    2.98
  -3   2  17    1.71    3.66
  -3   2  16    7.32    4.53
  -3   2  15   23.24    6.45
  -3   2  14   52.38    8.59
  -3   2  13   44.25    7.57
  -3   2  12   48.10    7.48
  -3   2  11   -1.38    2.48
  -3   2  10   17.42    4.70
  -3   2   9   15.26    4.20
  -3   2   8    9.88    3.44
  -3   2   7    2.07    2.29
  -3   2   6    4.21    2.33
  -3   2   6    2.78    1.85
  -3   2   5   10.77    2.99
  -3   2   5    9.97    2.50
  -3   2   4    3.35    1.95
  -3   2   4    3.77    1.78
  -3   2   3  130.39    6.54
  -3   2   3  136.20    5.94
  -3   2   2   71.97    4.80
  -3   2   2   79.80    4.63
  -3   2   1  248.11    7.73
  -3   2   1  264.52    8.08
  -3   2   0   24.04    2.83
  -3   2   0   26.90    3.29
  -3   2  -1   71.19    4.02
  -3   2  -1   72.76    4.91
  -3   2  -2  316.17    7.45
  -3   2  -2  343.93    9.96
  -3   2  -3   90.58    4.18
  -3   2  -3  111.78    6.17
  -3   2  -4   32.08    2.81
  -3   2  -4   34.63    4.18
  -3   2  -5   41.25    3.19
  -3   2  -5   42.87    4.62
  -3   2  -6   23.38    4.23
  -3   2  -6   29.27    3.62
  -3   2  -7   48.05    5.27
  -3   2  -7   49.58    4.28
   3  -2   7   47.81    3.87
  -3   2  -8   22.05    4.56
  -3   2  -8   24.94    3.72
   3  -2   8   19.43    3.22
  -3   2  -9    3.32    3.06
  -3   2  -9    5.03    2.36
   3  -2   9    6.30    2.26
  -3   2 -10   -0.70    2.71
  -3   2 -10    0.21    1.84
   3  -2  10   -0.58    1.74
  -3   2 -11   71.86    7.35
  -3   2 -11   72.03    6.06
   3  -2  11   60.68    5.47
  -3   2 -12   34.09    6.46
  -3   2 -12   35.98    5.32
   3  -2  12   29.11    4.79
  -3   2 -13   -1.01    3.34
  -3   2 -13   -1.14    2.60
   3  -2  13    1.28    2.52
  -3   2 -14   77.00    8.47
  -3   2 -14   73.89    7.21
   3  -2  14   65.26    6.67
  -3   2 -15    3.35    4.32
  -3   2 -15    4.33    3.60
   3  -2  15    0.84    2.87
  -3   2 -16   45.26    8.08
  -3   2 -16   52.76    7.44
   3  -2  16   49.57    7.14
  -3   2 -17    0.71    3.89
  -3   2 -17    2.76    3.34
   3  -2  17    0.59    2.91
  -3   2 -18   20.88    6.33
   3  -2  18   15.29    4.96
  -3   2 -19   -0.58    4.11
   3  -2  19    1.57    3.28
  -3   2 -20    9.80    5.46
  -3   2 -21   -2.27    3.78
  -3   2 -22    1.23    4.43
  -3   2 -23   -0.26    4.51
  -3   2 -24    1.73    5.11
  -3   1  24    0.24    4.60
  -3   1  23    0.59    4.42
  -3   1  22    0.39    4.37
  -3   1  21   -0.26    3.94
  -3   1  20    0.81    4.01
  -3   1  19   -1.74    3.56
  -3   1  18    2.18    3.87
  -3   1  17    4.43    4.13
  -3   1  16   15.86    5.35
  -3   1  15   34.20    7.12
  -3   1  14   42.22    7.35
  -3   1  13    5.12    3.64
  -3   1  12    4.21    3.28
  -3   1  11   10.09    3.91
  -3   1  10   21.27    4.81
  -3   1   9    2.34    2.53
  -3   1   8  464.94   14.82
  -3   1   7   21.23    4.26
  -3   1   7   24.20    3.10
  -3   1   6  257.29   10.17
  -3   1   6  281.03    7.40
  -3   1   5  278.09   10.01
  -3   1   5  295.20    7.34
  -3   1   4   -0.07    1.58
  -3   1   4    1.45    1.40
  -3   1   3  174.39    7.36
  -3   1   3  194.35    6.00
  -3   1   2   39.89    3.81
  -3   1   2   43.67    3.43
  -3   1   1   94.44    5.10
  -3   1   1  104.70    4.92
  -3   1   0   16.42    2.78
  -3   1   0   19.44    2.99
  -3   1  -1  156.95    6.11
  -3   1  -1  178.64    6.89
  -3   1  -2   22.17    3.01
  -3   1  -2   26.17    3.63
  -3   1  -3   68.23    4.25
  -3   1  -3   82.74    5.45
  -3   1  -4  193.15    6.96
  -3   1  -4  220.42    8.71
  -3   1  -5  188.04    7.17
  -3   1  -5  193.44    8.48
  -3   1  -5  192.51    5.42
  -3   1  -6   17.19    3.09
  -3   1  -6   17.77    3.90
  -3   1  -6   22.30    2.70
  -3   1  -7    2.08    2.64
  -3   1  -7    4.64    1.76
   3  -1   7    5.55    2.29
  -3   1  -8   14.09    4.07
  -3   1  -8   14.24    2.72
   3  -1   8    9.45    2.77
  -3   1  -9  182.32   10.00
  -3   1  -9  185.49    7.26
   3  -1   9  152.03    7.97
  -3   1 -10    5.55    3.63
  -3   1 -10    9.06    2.89
   3  -1  10    6.61    2.85
  -3   1 -11    6.53    3.94
  -3   1 -11    7.71    2.95
   3  -1  11    8.38    3.17
  -3   1 -12   19.58    5.59
  -3   1 -12   18.14    3.98
   3  -1  12   17.88    4.37
  -3   1 -13    6.75    4.61
  -3   1 -13    9.06    3.48
   3  -1  13    8.12    3.57
  -3   1 -14   21.68    6.17
  -3   1 -14   23.10    4.83
   3  -1  14   18.17    4.77
  -3   1 -15   -3.44    3.67
  -3   1 -15    0.58    3.02
   3  -1  15   -0.51    2.73
  -3   1 -16   48.45    8.51
   3  -1  16   43.07    7.07
  -3   1 -17    0.35    4.07
   3  -1  17    0.43    3.03
  -3   1 -18   36.19    7.99
   3  -1  18   36.14    7.04
  -3   1 -19    4.64    4.86
   3  -1  19    3.00    3.75
  -3   1 -20    5.34    5.13
   3  -1  20    4.46    4.17
  -3   1 -21    3.19    4.64
  -3   1 -22   -0.69    4.03
  -3   0  24   -1.33    4.39
  -3   0  23    3.90    4.93
  -3   0  22   -0.53    3.71
  -3   0  21    1.98    3.99
  -3   0  20    0.87    3.81
  -3   0  19    2.58    4.00
  -3   0  18    1.85    3.55
  -3   0  17   28.13    6.80
   3   0 -17   25.02    6.93
  -3   0  16   45.03    8.22
   3   0 -16   42.69    8.26
  -3   0  15    9.55    4.57
   3   0 -15   12.62    5.43
  -3   0  14    3.53    3.55
   3   0 -14   13.70    5.37
   3   0 -13   18.52    5.38
  -3   0  12    8.49    3.95
   3   0 -12    9.48    4.57
  -3   0  11   75.78    7.36
   3   0 -11   82.34    8.14
  -3   0  10   77.56    7.11
   3   0 -10   83.92    7.76
  -3   0   9   20.27    4.29
   3   0  -9   21.21    4.91
  -3   0   8  220.57   10.26
  -3   0   8  218.11    5.62
   3   0  -8  234.56   10.74
  -3   0   7   59.78    5.53
  -3   0   7   63.00    3.04
   3   0  -7   68.02    6.31
  -3   0   6   80.08    5.95
  -3   0   6   86.50    3.26
   3   0  -6   83.49    6.23
  -3   0   5  142.70    7.34
  -3   0   5  155.39    4.20
   3   0  -5  172.49    7.85
  -3   0   4  175.55    7.76
  -3   0   4  183.76    4.75
   3   0  -4  217.30    8.26
  -3   0   3   48.71    4.32
  -3   0   3   58.94    3.22
   3   0  -3   58.28    4.56
  -3   0   2   76.48    5.06
  -3   0   2   86.45    4.01
  -3   0   1   40.78    3.84
  -3   0   1   40.05    3.22
  -3   0   0  107.67    5.67
  -3   0   0  118.11    5.35
  -3   0  -2   36.13    3.67
  -3   0  -2   40.21    3.98
  -3   0  -3  325.72    9.76
  -3   0  -3  349.35   10.55
  -3   0  -4  100.82    5.82
  -3   0  -4  103.87    6.42
  -3   0  -5   28.10    4.03
  -3   0  -5   27.38    4.45
  -3   0  -6   16.61    3.36
  -3   0  -6   17.26    4.02
  -3   0  -6   19.27    2.13
  -3   0  -7   32.34    5.32
  -3   0  -7   29.70    2.82
   3   0   7   28.19    4.45
  -3   0  -8    6.85    3.48
  -3   0  -8    5.80    1.94
   3   0   8    2.71    2.33
  -3   0  -9   96.43    8.00
  -3   0  -9   99.71    5.29
   3   0   9   83.53    6.72
  -3   0 -10   18.21    5.05
  -3   0 -10   16.00    3.24
   3   0  10   15.68    4.16
  -3   0 -11   11.21    4.58
  -3   0 -11   20.09    3.73
   3   0  11    9.78    3.50
  -3   0 -12   12.12    5.10
  -3   0 -12   12.58    3.52
   3   0  12   10.46    3.84
  -3   0 -13    7.40    4.77
  -3   0 -13    3.26    3.02
   3   0  13    1.28    2.93
  -3   0 -14   43.45    8.16
   3   0  14   34.11    6.34
  -3   0 -15    2.43    4.35
   3   0  15    9.09    4.28
  -3   0 -16   51.02    8.82
   3   0  16   33.73    6.68
  -3   0 -17    2.38    4.14
   3   0  17    1.85    3.32
  -3   0 -18   21.16    6.88
   3   0  18   15.62    5.55
  -3   0 -19    1.50    4.47
   3   0  19    1.85    4.07
  -3   0 -20    2.46    4.63
   3   0  20    1.25    3.79
   3   0  21   -0.13    3.73
   3   0  22    3.57    4.68
  -3  -1  25    0.34    5.08
  -3  -1  24   -1.35    4.34
  -3  -1  23   -2.34    3.85
  -3  -1  22    0.66    4.01
   3   1 -22    3.83    5.18
  -3  -1  21    0.06    3.65
   3   1 -21    3.51    5.22
  -3  -1  20   -0.08    3.40
   3   1 -20    3.82    5.04
  -3  -1  19   13.22    5.31
   3   1 -19   15.48    6.63
  -3  -1  18    2.15    3.54
   3   1 -18    0.74    4.13
  -3  -1  17   13.45    5.08
   3   1 -17   15.18    5.84
  -3  -1  16   19.92    5.67
   3   1 -16   27.90    7.26
  -3  -1  15    3.74    3.78
   3   1 -15    0.54    3.89
  -3  -1  14   13.06    4.63
   3   1 -14    6.07    4.38
  -3  -1  13   69.23    7.48
   3   1 -13   83.33    9.06
  -3  -1  12    6.11    3.36
   3   1 -12    4.11    3.74
  -3  -1  11   38.17    6.15
   3   1 -11   46.45    7.13
  -3  -1  10   21.19    4.65
   3   1 -10   23.08    5.16
  -3  -1   9   -0.29    2.01
   3   1  -9    3.87    2.84
  -3  -1   8   28.45    4.85
   3   1  -8   29.70    5.03
   3   1  -7  309.50   11.58
  -3  -1   6  346.25   11.70
   3   1  -6  369.83   11.83
  -3  -1   5    1.77    1.86
   3   1  -5    1.72    1.94
  -3  -1   4  492.22   13.06
  -3  -1   4  541.44    7.19
   3   1  -4  585.73   12.94
  -3  -1   3   18.47    3.41
  -3  -1   3   23.12    2.28
   3   1  -3   23.18    3.27
  -3  -1   2  186.10    7.96
  -3  -1   2  214.44    6.17
   3   1  -2  220.70    6.93
  -3  -1   1  138.30    6.88
  -3  -1   1  163.32    5.97
   3   1  -1  167.09    5.48
  -3  -1   0   32.70    3.78
  -3  -1   0   29.22    3.20
   3   1   0   31.10    2.63
  -3  -1  -1   39.51    4.11
  -3  -1  -1   46.38    4.06
  -3  -1  -2   18.75    3.52
  -3  -1  -2   22.14    3.75
  -3  -1  -3    6.18    2.42
  -3  -1  -3    6.63    2.73
  -3  -1  -4    0.42    1.61
  -3  -1  -4   -0.18    1.95
  -3  -1  -5  164.49    8.44
  -3  -1  -5  192.88    9.40
  -3  -1  -6    1.37    2.08
  -3  -1  -6    1.51    2.53
  -3  -1  -7  181.34   10.02
   3   1   7  167.20    9.25
  -3  -1  -8   -0.64    2.39
   3   1   8    4.29    2.74
  -3  -1  -9   83.13    7.89
   3   1   9   86.56    7.46
  -3  -1 -10   18.33    5.40
   3   1  10   22.38    4.98
  -3  -1 -11    8.71    4.59
   3   1  11   10.36    4.10
  -3  -1 -12   -2.31    3.54
   3   1  12   -1.63    2.47
  -3  -1 -13    2.51    4.28
   3   1  13    1.30    3.20
  -3  -1 -14   65.49    9.75
   3   1  14   54.79    8.14
  -3  -1 -15    8.05    4.78
   3   1  15    7.14    4.16
  -3  -1 -16   15.99    6.08
   3   1  16   14.40    5.11
  -3  -1 -17    1.08    4.20
   3   1  17   -1.21    3.05
   3   1  18   11.54    5.52
   3   1  19    0.45    3.77
   3   1  20   15.23    6.25
   3   1  21   -1.04    3.79
   3   1  22    8.78    5.74
   3   1  23   -0.16    4.70
  -3  -2  25    0.59    4.52
   3   2 -25    0.50    5.47
  -3  -2  24    6.03    5.23
   3   2 -24    9.03    6.45
  -3  -2  23   -0.20    3.89
   3   2 -23    0.10    4.91
  -3  -2  22    2.51    4.23
   3   2 -22    6.39    5.80
  -3  -2  21    1.69    3.83
   3   2 -21    8.83    5.77
  -3  -2  20    2.25    3.62
   3   2 -20   -2.74    3.70
  -3  -2  19   12.23    5.05
   3   2 -19   11.55    5.88
  -3  -2  18   -0.11    3.28
   3   2 -18    0.79    4.04
  -3  -2  17   -0.18    2.91
   3   2 -17   -1.50    3.62
  -3  -2  16    0.57    3.20
   3   2 -16    2.32    4.04
  -3  -2  15    4.75    3.75
   3   2 -15    5.13    4.34
  -3  -2  14   -0.07    2.91
   3   2 -14    1.52    3.84
  -3  -2  13  109.49    8.99
   3   2 -13  122.42   10.54
  -3  -2  12    4.31    3.26
   3   2 -12    4.15    3.64
  -3  -2  11   45.61    6.59
   3   2 -11   60.17    7.24
  -3  -2  10   16.62    4.17
   3   2 -10   14.37    4.34
  -3  -2   9    3.26    2.57
   3   2  -9    2.59    2.78
  -3  -2   8   37.18    5.44
   3   2  -8   41.81    5.93
  -3  -2   7   26.42    4.59
   3   2  -7   25.63    4.43
   3   2  -6  485.39   13.77
  -3  -2   5   12.12    3.14
   3   2  -5   16.22    3.32
  -3  -2   4  608.75   15.18
   3   2  -4  707.52   14.57
  -3  -2   3   11.53    2.99
   3   2  -3   12.09    2.61
  -3  -2   2   55.50    5.05
  -3  -2   2   66.22    4.16
   3   2  -2   66.61    4.39
  -3  -2   1   11.99    2.97
  -3  -2   1   13.74    2.74
   3   2  -1   14.54    2.42
  -3  -2   0   28.51    4.41
  -3  -2   0   36.08    3.84
   3   2   0   35.98    2.89
  -3  -2  -1   10.68    3.06
  -3  -2  -1   13.04    3.09
   3   2   1   15.14    1.90
  -3  -2  -2   78.81    6.09
  -3  -2  -2   92.58    6.23
  -3  -2  -3   34.16    5.09
  -3  -2  -3   38.17    4.71
  -3  -2  -4   17.57    3.94
  -3  -2  -4   21.83    4.46
  -3  -2  -5  249.51   11.18
  -3  -2  -5  253.31   11.35
  -3  -2  -6   18.51    4.32
  -3  -2  -6   19.72    4.84
   3   2   6   21.98    4.72
  -3  -2  -7   32.03    5.92
   3   2   7   30.21    5.52
  -3  -2  -8   -4.33    2.58
   3   2   8    1.98    2.64
  -3  -2  -9    1.77    3.48
   3   2   9    1.92    2.90
  -3  -2 -10    6.38    4.49
   3   2  10   15.26    4.71
  -3  -2 -11   -2.01    3.43
   3   2  11    0.17    3.05
  -3  -2 -12   11.67    5.52
   3   2  12   13.60    4.78
  -3  -2 -13    0.98    3.84
   3   2  13    1.56    3.34
   3   2  14   28.19    6.54
   3   2  15    3.18    3.92
   3   2  16   11.21    5.23
   3   2  17    4.42    4.45
   3   2  18    6.68    4.98
   3   2  19    8.43    5.45
   3   2  20   11.20    6.04
   3   2  21   -0.10    4.31
   3   2  22    0.92    5.02
   3   3 -25   -1.80    5.28
   3   3 -24    5.60    6.03
  -3  -3  23   -1.11    3.97
   3   3 -23    2.32    5.36
  -3  -3  22    2.61    3.93
   3   3 -22    6.00    5.77
  -3  -3  21    2.15    4.25
   3   3 -21   -1.03    4.34
  -3  -3  20   -0.16    3.33
   3   3 -20    3.71    4.93
  -3  -3  19    0.24    3.53
   3   3 -19    2.33    4.46
  -3  -3  18    2.82    3.75
   3   3 -18    5.20    4.90
  -3  -3  17    3.94    3.60
   3   3 -17   -0.91    3.85
  -3  -3  16    2.36    3.29
   3   3 -16    2.85    4.20
  -3  -3  15    5.08    3.63
   3   3 -15    6.34    4.43
  -3  -3  14    8.61    4.00
   3   3 -14    8.43    4.79
  -3  -3  13   57.12    6.86
   3   3 -13   66.50    9.54
  -3  -3  12   17.70    4.68
   3   3 -12   18.02    5.28
  -3  -3  11   12.95    4.19
   3   3 -11   13.55    4.52
  -3  -3  10    2.41    2.63
   3   3 -10    3.98    3.20
  -3  -3   9    3.29    2.73
   3   3  -9    5.98    3.29
  -3  -3   8    1.25    2.18
   3   3  -8    1.13    2.31
  -3  -3   7    9.59    3.26
   3   3  -7   12.04    3.56
  -3  -3   6   54.25    5.54
   3   3  -6   69.64    6.11
  -3  -3   5   36.30    5.12
   3   3  -5   39.65    5.18
  -3  -3   4   65.16    5.82
   3   3  -4   76.83    5.85
  -3  -3   3    0.69    1.96
   3   3  -3    2.90    1.89
  -3  -3   2   44.23    4.92
   3   3  -2   61.00    4.68
  -3  -3   1    1.53    2.02
   3   3  -1   -0.14    1.28
  -3  -3   0   54.09    5.44
   3   3   0   52.67    3.89
  -3  -3  -1   46.33    5.27
   3   3   1   45.75    3.51
  -3  -3  -2   14.65    3.82
   3   3   2   18.15    2.43
  -3  -3  -3  338.55   13.20
  -3  -3  -4    2.55    2.56
  -3  -3  -5  108.75    8.28
   3   3   6   -1.17    2.50
   3   3   7   58.90    7.06
   3   3   8   17.42    5.07
   3   3   9   11.32    4.39
   3   3  10    5.27    3.92
   3   3  11   31.51    6.94
   3   3  12    5.12    3.94
   3   3  13    7.58    4.39
   3   3  14    9.08    4.78
   3   3  15   -2.37    2.99
   3   3  16   10.03    5.27
   3   3  17   13.02    5.98
   3   3  18   22.21    7.23
   3   3  19    0.46    4.53
   3   3  20    5.03    5.06
   3   3  21   -0.78    4.39
   3   4 -25    5.46    6.51
   3   4 -24    5.10    6.19
   3   4 -23    1.89    5.59
  -3  -4  22    0.73    3.76
   3   4 -22   -2.25    4.37
  -3  -4  21    4.58    4.24
   3   4 -21    5.62    5.52
  -3  -4  20    1.24    3.56
   3   4 -20    2.77    4.66
  -3  -4  19    3.64    3.83
   3   4 -19    5.21    4.92
  -3  -4  18    6.08    4.12
   3   4 -18    5.64    5.09
  -3  -4  17   36.63    6.98
   3   4 -17   52.91    9.76
  -3  -4  16    0.29    2.89
   3   4 -16    1.18    3.77
  -3  -4  15   49.83    7.40
   3   4 -15   66.15   10.05
  -3  -4  14    5.50    3.71
   3   4 -14    7.85    4.55
  -3  -4  13   22.55    5.32
   3   4 -13   24.07    6.23
  -3  -4  12   -0.70    2.60
   3   4 -12   -0.34    3.06
  -3  -4  11    2.98    3.12
   3   4 -11    7.87    3.95
  -3  -4  10    3.28    3.06
   3   4 -10   -0.08    2.65
  -3  -4   9   -1.68    2.17
   3   4  -9   -1.62    2.22
  -3  -4   8   40.07    5.97
   3   4  -8   35.11    2.67
   3   4  -8   46.73    6.74
  -3  -4   7    6.95    3.16
   3   4  -7    4.60    1.68
   3   4  -7    5.71    3.05
  -3  -4   6   59.71    6.06
   3   4  -6   68.56    6.34
  -3  -4   5   16.07    3.93
   3   4  -5   22.57    4.30
  -3  -4   4   97.21    7.34
   3   4  -4  111.70    7.15
  -3  -4   3    9.68    3.41
   3   4  -3    7.93    2.67
  -3  -4   2  180.91    9.76
   3   4  -2  198.68    8.35
  -3  -4   1    0.85    2.33
   3   4  -1    0.44    1.59
  -3  -4   0   47.69    5.62
   3   4   0   46.13    4.28
  -3  -4  -1  101.71    7.88
   3   4   1   98.43    5.40
  -3  -4  -2    1.07    2.47
  -3  -4  -3   57.50    6.50
  -3  -4  -4   16.10    4.63
  -3  -4  -5   53.49    7.52
   3   4   5   62.29    8.50
   3   4   6   70.80    8.02
   3   4   7  142.81   10.86
   3   4   8   10.85    4.70
   3   4   9   33.75    7.14
   3   4  10    5.95    4.20
   3   4  11   -2.24    2.78
   3   4  12    0.24    3.20
   3   4  13    6.25    4.32
   3   4  14   -0.23    3.36
   3   4  15    7.87    5.41
   3   4  16   10.54    5.98
   3   4  17    4.19    4.80
   3   4  18   14.54    6.60
   3   4  19   -2.70    4.06
   3   4  20    1.69    5.03
   3   5 -24    2.29    6.01
   3   5 -23    2.55    5.70
   3   5 -22    3.24    5.32
   3   5 -21    3.82    5.34
  -3  -5  20    6.53    4.47
   3   5 -20    5.11    5.42
  -3  -5  19    3.63    3.71
   3   5 -19    5.76    5.13
  -3  -5  18   -1.96    2.92
   3   5 -18   -2.21    3.47
  -3  -5  17   34.73    6.85
   3   5 -17   38.46    8.51
  -3  -5  16    3.34    3.34
   3   5 -16    2.50    3.82
  -3  -5  15   48.43    7.39
   3   5 -15   57.31    9.48
  -3  -5  14    3.10    3.12
   3   5 -14    1.72    3.80
  -3  -5  13   20.57    5.21
   3   5 -13   20.49    6.13
  -3  -5  12    1.33    2.81
   3   5 -12    5.83    4.15
  -3  -5  11   -1.05    2.57
   3   5 -11   -1.46    2.83
  -3  -5  10    6.67    3.47
   3   5 -10    8.87    4.29
  -3  -5   9    4.77    3.12
   3   5  -9    2.47    3.21
  -3  -5   8   16.66    4.34
   3   5  -8   19.43    2.99
   3   5  -8   17.32    4.63
  -3  -5   7    0.61    2.41
   3   5  -7    1.22    1.74
   3   5  -7   -1.55    2.24
  -3  -5   6   34.78    5.88
   3   5  -6   48.20    6.77
  -3  -5   5    8.58    3.64
   3   5  -5    8.64    3.37
  -3  -5   4  129.79    8.88
   3   5  -4  149.00    8.66
  -3  -5   3   10.33    3.89
   3   5  -3   10.35    3.39
  -3  -5   2  137.98    9.28
   3   5  -2  131.10    7.72
  -3  -5   1   42.48    6.71
   3   5  -1   40.55    4.89
  -3  -5   0   30.21    5.79
   3   5   0   23.55    3.94
  -3  -5  -1   38.43    6.65
  -3  -5  -2    9.80    4.04
  -3  -5  -3    0.27    2.62
  -3  -5  -4   19.31    5.22
   3   5   5  134.62   10.86
   3   5   6   31.77    6.96
   3   5   7  169.08   12.58
   3   5   8   -0.15    3.08
   3   5   9   14.94    5.41
   3   5  10   -1.44    2.96
   3   5  11   -0.29    3.33
   3   5  12    0.79    3.84
   3   5  13    2.26    4.42
   3   5  14   18.11    6.86
   3   5  15    2.31    4.64
   3   5  16   29.06    8.34
   3   5  17   -0.26    4.50
   3   5  18    0.05    4.88
   3   5  19   -3.20    4.56
   3   6 -24    2.28    6.07
   3   6 -23    1.07    5.64
   3   6 -22    5.29    5.88
   3   6 -21    1.92    5.11
   3   6 -20    4.73    5.18
   3   6 -19    4.69    5.28
  -3  -6  18    0.86    3.26
   3   6 -18    0.22    4.06
  -3  -6  17   18.09    5.34
   3   6 -17   24.60    7.42
  -3  -6  16    1.58    3.31
   3   6 -16    0.44    4.00
  -3  -6  15   16.69    4.95
   3   6 -15   22.96    6.66
  -3  -6  14    2.82    3.31
   3   6 -14    3.61    3.94
  -3  -6  13   19.62    5.10
   3   6 -13   22.26    6.58
  -3  -6  12    2.73    3.09
   3   6 -12    2.35    3.84
  -3  -6  11    3.33    3.14
   3   6 -11    9.08    4.62
  -3  -6  10   -0.90    2.54
   3   6 -10    4.14    3.89
  -3  -6   9    4.00    3.27
   3   6  -9    2.24    3.25
  -3  -6   8    8.99    3.83
   3   6  -8    7.01    3.94
  -3  -6   7   -0.88    2.56
   3   6  -7    0.03    2.05
   3   6  -7   -0.95    2.72
  -3  -6   6   47.89    6.88
   3   6  -6   49.93    7.15
  -3  -6   5   18.16    4.95
   3   6  -5   17.09    4.60
  -3  -6   4  152.60   10.21
   3   6  -4  148.96    9.38
  -3  -6   3   52.96    7.48
   3   6  -3   45.58    6.31
  -3  -6   2   57.89    6.97
   3   6  -2   63.88    6.37
  -3  -6   1    3.72    2.93
   3   6  -1   -1.07    2.06
  -3  -6   0    1.41    2.96
   3   6   0    0.91    2.42
  -3  -6  -1    4.82    3.64
  -3  -6  -2   -1.18    2.76
  -3  -6  -3    1.02    3.21
   3   6   4   30.30    6.84
   3   6   5   97.48   10.12
   3   6   6   11.72    5.22
   3   6   7   52.79    8.91
   3   6   8    1.25    3.37
   3   6   9   17.51    6.08
   3   6  10   24.42    7.16
   3   6  11   13.25    6.00
   3   6  12    1.58    4.14
   3   6  13    4.84    5.17
   3   6  14   32.13    8.82
   3   6  15    4.69    5.35
   3   6  16    3.22    5.36
   3   6  17    0.56    5.14
   3   7 -23   -2.40    4.99
   3   7 -22    5.35    6.20
   3   7 -21    3.46    5.44
   3   7 -20   -1.72    4.23
   3   7 -19   -1.01    4.33
   3   7 -18    0.63    4.43
   3   7 -17    6.83    5.40
  -3  -7  16    0.72    3.15
   3   7 -16   -1.07    3.66
  -3  -7  15   12.24    4.56
   3   7 -15   10.77    5.80
  -3  -7  14    1.61    3.16
   3   7 -14   -1.78    3.34
  -3  -7  13   26.07    5.79
   3   7 -13   24.47    6.68
  -3  -7  12    2.67    3.12
   3   7 -12    4.42    4.12
  -3  -7  11   10.62    4.18
   3   7 -11    8.70    4.65
  -3  -7  10   -0.28    2.85
   3   7 -10    3.48    3.81
  -3  -7   9    5.29    3.59
   3   7  -9    7.94    4.49
  -3  -7   8    1.33    2.94
   3   7  -8   -2.65    2.72
  -3  -7   7   -1.19    2.56
   3   7  -7   -0.71    2.47
   3   7  -7   -0.09    3.11
  -3  -7   6   18.44    5.16
   3   7  -6   18.04    4.40
   3   7  -6   17.89    5.12
  -3  -7   5    3.04    3.38
   3   7  -5    3.70    3.48
  -3  -7   4   35.48    6.65
   3   7  -4   36.23    6.49
  -3  -7   3    1.39    3.14
   3   7  -3    0.51    2.96
  -3  -7   2    4.57    3.73
   3   7  -2    4.10    3.32
  -3  -7   1   -2.46    2.78
   3   7  -1   -2.82    2.35
  -3  -7   0   -2.13    2.70
   3   7   0   -1.10    2.43
  -3  -7  -1    5.52    3.92
  -3  -7  -2    4.38    3.81
   3   7   3   43.22    8.34
   3   7   4    8.26    4.61
   3   7   5   10.64    5.18
   3   7   6    5.41    4.54
   3   7   7   11.22    5.55
   3   7   8   14.23    6.01
   3   7   9   12.38    5.94
   3   7  10    0.72    3.97
   3   7  11    2.53    4.58
   3   7  12    4.11    5.16
   3   7  13   -0.13    4.24
   3   7  14    3.28    5.44
   3   7  15   -1.01    4.61
   3   7  16    8.16    6.43
   3   8 -22    0.63    5.35
   3   8 -21   -1.03    4.98
   3   8 -20   -4.14    4.12
   3   8 -19    0.52    4.53
   3   8 -18    2.97    4.88
   3   8 -17   21.18    7.24
   3   8 -16    4.59    5.12
   3   8 -15   36.81    8.56
   3   8 -14    4.55    4.76
  -3  -8  13   25.28    5.85
   3   8 -13   32.60    8.03
  -3  -8  12   -0.96    2.85
   3   8 -12   -0.52    3.51
  -3  -8  11    2.63    3.51
   3   8 -11    7.12    4.45
  -3  -8  10   -0.28    2.69
   3   8 -10    2.43    3.71
  -3  -8   9    0.77    3.02
   3   8  -9   -3.39    2.63
  -3  -8   8    8.71    4.21
   3   8  -8   10.42    4.68
  -3  -8   7    6.71    3.82
   3   8  -7    2.34    3.41
  -3  -8   6   69.06    7.92
   3   8  -6   62.53    6.67
   3   8  -6   67.76    8.14
  -3  -8   5    1.39    2.96
   3   8  -5    1.28    3.17
  -3  -8   4   47.42    7.73
   3   8  -4   53.72    7.83
  -3  -8   3    1.78    3.26
   3   8  -3    2.91    3.35
  -3  -8   2   28.25    6.47
   3   8  -2   29.87    5.80
  -3  -8   1   -2.18    2.75
   3   8  -1    1.47    2.77
  -3  -8   0   16.66    5.50
  -3  -8  -1   10.85    4.82
   3   8   2    2.99    3.79
   3   8   3    7.57    4.91
   3   8   4   -2.38    2.89
   3   8   5    7.01    4.71
   3   8   6   11.41    5.42
   3   8   7    9.15    5.47
   3   8   8    4.83    5.02
   3   8   9   15.58    6.37
   3   8  10    2.73    4.78
   3   8  11    6.06    5.42
   3   8  12   -0.28    4.53
   3   8  13    0.99    4.70
   3   8  14   -0.09    5.18
   3   9 -21    0.76    5.17
   3   9 -20   -1.37    4.88
   3   9 -19    1.15    4.89
   3   9 -18    3.34    4.81
   3   9 -17   14.26    6.83
   3   9 -16    2.21    4.52
   3   9 -15   13.17    6.31
   3   9 -14    4.12    4.69
   3   9 -13    1.46    4.19
   3   9 -12    3.68    4.54
  -3  -9  11   13.94    5.10
   3   9 -11   10.16    5.26
  -3  -9  10   -2.58    2.73
   3   9 -10    0.08    3.66
  -3  -9   9    7.71    4.24
   3   9  -9   12.10    5.21
  -3  -9   8   18.34    5.58
   3   9  -8   20.30    6.22
  -3  -9   7   19.61    5.78
   3   9  -7   21.06    6.15
  -3  -9   6    5.63    4.05
   3   9  -6    6.97    4.19
  -3  -9   5    4.42    4.03
   3   9  -5   10.30    4.42
   3   9  -5    7.51    4.41
  -3  -9   4   10.57    4.77
   3   9  -4    9.14    4.34
  -3  -9   3    4.02    3.78
   3   9  -3    7.12    4.05
  -3  -9   2   15.53    5.45
   3   9  -2   15.39    4.83
  -3  -9   1   -0.66    3.21
   3   9   0    4.28    4.07
   3   9   1    1.49    3.59
   3   9   2    2.59    4.11
   3   9   3    7.29    4.91
   3   9   4   10.05    5.52
   3   9   5   11.39    5.92
   3   9   6    8.83    5.72
   3   9   7    2.86    4.66
   3   9   8    4.63    5.23
   3   9   9   -0.68    4.27
   3   9  10   -2.03    4.38
   3   9  11    3.46    5.39
   3  10 -19    6.90    6.10
   3  10 -18   -4.09    4.23
   3  10 -17    4.22    5.32
   3  10 -16   -1.15    4.34
   3  10 -15    8.47    5.85
   3  10 -14    4.46    5.16
   3  10 -13    7.48    5.36
   3  10 -12    1.13    4.21
   3  10 -11    3.11    4.64
   3  10 -10   13.91    5.86
   3  10  -9    2.17    4.12
  -3 -10   8    7.97    4.49
   3  10  -8    4.49    4.44
  -3 -10   7    1.98    3.56
   3  10  -7    3.00    3.91
  -3 -10   6    4.81    3.97
   3  10  -6    1.57    3.57
  -3 -10   5    0.74    3.57
   3  10  -5    4.67    4.36
  -3 -10   4   14.00    5.40
   3  10  -4   13.85    5.07
   3  10  -4   13.88    5.32
  -3 -10   3    5.38    4.37
  -3 -10   2    5.53    4.65
   3  10  -1    0.55    3.62
   3  10   0   -0.06    3.56
   3  10   1   -0.63    3.48
   3  10   2    7.87    5.32
   3  10   3    3.06    4.51
   3  10   4    5.43    4.95
   3  10   5   15.32    6.83
   3  10   6   -0.15    3.97
   3  10   7   -0.52    4.48
   3  10   8    0.74    4.97
   3  10   9    1.04    5.04
   3  11 -17    0.92    5.15
   3  11 -16    3.91    5.81
   3  11 -15    5.49    5.63
   3  11 -14   -2.03    4.32
   3  11 -13    4.69    5.26
   3  11 -12   -5.10    3.36
   3  11 -11    7.15    5.34
   3  11 -10    6.07    5.00
   3  11  -9    0.40    4.02
   3  11  -8   -2.26    3.71
   3  11  -7   10.39    5.37
  -3 -11   6    4.95    4.52
  -3 -11   5    5.84    4.53
  -3 -11   4   12.05    5.66
   3  11  -3    1.64    4.35
   3  11  -3    1.99    3.82
   3  11  -2    2.21    4.37
   3  11  -1    0.60    3.96
   3  11   0   -1.25    3.89
   3  11   1   -0.11    4.09
   3  11   2    4.03    4.79
   3  11   3    1.75    4.47
   3  11   4    2.87    4.98
   3  11   5    1.84    4.96
   3  11   6    3.82    5.62
   3  12 -14    0.62    5.11
   3  12 -13    0.42    4.90
   3  12 -12   -2.12    4.28
   3  12 -11    2.90    4.92
   3  12 -10   -1.84    4.31
   3  12  -9   -3.09    3.89
   3  12  -3    0.45    4.29
   3  12  -2   -1.11    4.06
   3  12  -2   -0.43    4.12
   3  12  -1    4.06    5.33
   3  12  -1    2.31    4.58
   3  12   0    5.50    5.73
   3  12   1   -0.04    4.53
  -4  14   3    1.47    5.22
  -4  14   2    3.47    6.96
  -4  14   1   -0.98    5.12
  -4  14   0   -0.38    5.12
  -4  14  -1    1.19    5.19
  -4  14  -2    8.34    6.49
  -4  14  -3    0.45    5.43
  -4  14  -4   -0.13    5.02
  -4  14  -5    2.77    5.33
  -4  14  -6    0.40    5.37
  -4  14  -7    4.47    5.46
  -4  14  -8    3.14    5.78
  -4  14  -9    6.05    6.33
  -4  14 -10    5.53    5.86
  -4  14 -11    1.13    5.51
  -4  14 -12    2.73    5.93
  -4  14 -12    6.18    5.47
  -4  14 -13   -0.69    5.42
  -4  14 -13    1.36    5.04
  -4  14 -14   -0.21    5.44
  -4  14 -14    4.52    5.85
  -4  13   7    2.20    6.01
  -4  13   6    8.51    6.80
  -4  13   5    3.18    5.94
  -4  13   4    4.82    5.99
  -4  13   3   -0.28    4.75
  -4  13   2    7.21    6.16
  -4  13   1    1.23    4.84
  -4  13   0   18.61    7.54
  -4  13  -1    1.73    4.93
  -4  13  -2    7.27    5.65
  -4  13  -3    0.23    4.80
  -4  13  -4    1.90    4.85
  -4  13  -5   10.77    6.56
  -4  13  -6   -0.10    4.59
  -4  13  -7   18.43    7.40
  -4  13  -8    0.65    4.90
  -4  13  -9   32.97    8.98
  -4  13 -10   -0.15    4.80
  -4  13 -11   -1.43    4.41
  -4  13 -12    5.53    5.80
  -4  13 -13   -1.98    4.50
  -4  13 -13    0.57    4.60
  -4  13 -14    0.00    5.53
  -4  13 -14    3.40    5.21
  -4  13 -15    4.49    5.93
  -4  13 -15    2.02    5.14
  -4  13 -16    2.66    5.44
  -4  13 -17    8.41    5.68
  -4  12  10    0.05    4.65
  -4  12  10   -3.11    5.68
  -4  12   9    2.21    4.88
  -4  12   9    2.00    5.61
  -4  12   8    5.63    5.49
  -4  12   8    1.34    5.58
  -4  12   7    0.64    4.52
  -4  12   7    0.57    5.06
  -4  12   6   16.79    6.56
  -4  12   6   15.82    7.39
  -4  12   5   -2.04    4.14
  -4  12   4    4.41    5.60
  -4  12   3    0.42    4.76
  -4  12   2   13.73    6.55
  -4  12   1    0.83    4.75
  -4  12   0   16.31    6.92
  -4  12  -1   -0.97    3.99
  -4  12  -2    3.62    4.83
  -4  12  -3    1.76    4.90
  -4  12  -4    7.44    5.77
  -4  12  -5    2.95    4.95
  -4  12  -6   12.95    6.23
  -4  12  -7   28.84    8.04
  -4  12  -8    0.48    4.95
  -4  12  -9   21.54    7.39
  -4  12 -10   -3.62    3.71
  -4  12 -11    5.99    5.31
  -4  12 -12   -4.12    4.12
  -4  12 -13    0.75    4.91
  -4  12 -13    1.37    4.47
  -4  12 -14    6.17    5.73
  -4  12 -14    9.94    6.20
  -4  12 -15    1.02    5.28
  -4  12 -15    4.29    5.05
  -4  12 -16    9.71    6.32
  -4  12 -16    0.64    4.77
  -4  12 -17    1.64    4.90
  -4  12 -18    8.71    6.28
  -4  12 -19    3.27    5.54
  -4  11  12    2.71    5.21
  -4  11  12   -4.32    5.11
  -4  11  11   12.53    6.56
  -4  11  11   13.07    7.52
  -4  11  10    0.72    4.41
  -4  11  10    1.26    5.41
  -4  11   9    9.02    5.89
  -4  11   9    2.77    5.54
  -4  11   8    1.00    4.14
  -4  11   8    3.49    5.39
  -4  11   7   -1.34    3.83
  -4  11   7    0.87    4.63
  -4  11   6   -0.71    3.56
  -4  11   6    1.31    4.76
  -4  11   5    1.24    3.86
  -4  11   5   14.01    6.75
  -4  11   4   12.73    5.33
  -4  11   4   11.06    6.42
  -4  11   3   11.52    5.07
  -4  11   3   18.60    7.08
  -4  11   2   24.78    7.58
  -4  11   1    7.72    5.35
  -4  11   0    7.37    5.47
  -4  11  -1    2.35    4.46
  -4  11  -2    2.10    4.15
  -4  11  -3    3.92    4.43
  -4  11  -4   30.60    7.77
  -4  11  -5    1.89    4.38
  -4  11  -6   10.49    5.44
  -4  11  -7   40.11    8.49
  -4  11  -8    3.25    4.53
  -4  11  -9    3.85    4.73
  -4  11 -10    3.92    4.70
  -4  11 -11    5.27    5.03
  -4  11 -12    0.45    4.60
  -4  11 -13   10.62    5.60
  -4  11 -13   10.75    6.10
  -4  11 -14   12.43    6.43
  -4  11 -14    5.63    4.99
  -4  11 -15    0.04    4.70
  -4  11 -15    4.95    5.13
  -4  11 -16    9.99    5.95
  -4  11 -16   10.24    5.75
  -4  11 -17    3.57    5.21
  -4  11 -17    9.75    5.73
  -4  11 -18    2.71    4.91
  -4  11 -19    9.06    6.04
  -4  11 -20    0.83    4.70
  -4  11 -21    6.91    5.92
  -4  10  14    2.81    5.20
  -4  10  14    4.35    6.39
  -4  10  13   16.23    7.03
  -4  10  13   17.56    7.91
  -4  10  12   -0.88    4.40
  -4  10  12   -3.07    4.44
  -4  10  11    1.79    4.53
  -4  10  11    0.26    4.67
  -4  10  10    0.46    4.31
  -4  10  10    2.43    5.01
  -4  10   9    2.10    4.21
  -4  10   9    0.18    4.71
  -4  10   8    0.28    3.85
  -4  10   8   -0.91    4.11
  -4  10   7   -0.02    3.86
  -4  10   7    1.07    4.51
  -4  10   6    9.91    5.24
  -4  10   6   19.01    6.93
  -4  10   5   42.18    8.07
  -4  10   5   40.21    8.98
  -4  10   4   31.40    6.92
  -4  10   4   33.97    8.20
  -4  10   3    0.33    3.11
  -4  10   3    1.26    3.99
  -4  10   2   20.52    5.40
  -4  10   2   19.86    6.50
  -4  10   1   -0.98    2.68
  -4  10   1   -0.93    3.52
  -4  10   0   -0.90    2.60
  -4  10   0    0.28    3.74
  -4  10  -1   -2.16    3.29
  -4  10  -2    2.82    3.94
  -4  10  -3    3.08    4.28
  -4  10  -4   50.47    9.15
  -4  10  -5   13.19    5.76
  -4  10  -6   46.11    8.69
  -4  10  -7    8.54    5.02
  -4  10  -8   30.87    7.56
  -4  10  -9    5.98    4.70
  -4  10 -10   18.72    6.15
  -4  10 -11    9.98    5.58
  -4  10 -12   -3.34    3.85
  -4  10 -13    5.49    5.12
  -4  10 -13    2.83    4.48
  -4  10 -14   -0.60    4.30
  -4  10 -14    3.86    4.92
  -4  10 -15    8.52    5.57
  -4  10 -15    7.72    5.26
  -4  10 -16    2.88    4.71
  -4  10 -16    1.67    4.10
  -4  10 -17   15.98    6.27
  -4  10 -17    9.76    5.61
  -4  10 -18    3.92    4.80
  -4  10 -18    0.01    4.12
  -4  10 -19    9.09    5.84
  -4  10 -19    3.22    4.74
  -4  10 -20    2.42    4.75
  -4  10 -21   -1.88    4.18
  -4  10 -22    1.34    4.82
  -4   9  16    6.68    6.21
  -4   9  16    9.97    7.53
  -4   9  15   11.80    6.94
  -4   9  15   16.94    7.77
  -4   9  14    0.34    4.59
  -4   9  14   -2.20    4.48
  -4   9  13    6.95    5.60
  -4   9  13   11.33    6.52
  -4   9  12    0.34    4.14
  -4   9  12   -1.43    4.43
  -4   9  11   -1.67    3.55
  -4   9  11   -2.39    3.78
  -4   9  10   -0.45    3.86
  -4   9  10    0.29    4.26
  -4   9   9    8.80    5.11
  -4   9   9    6.55    5.14
  -4   9   8    0.41    3.64
  -4   9   8   -1.51    3.71
  -4   9   7    8.55    4.58
  -4   9   7    4.38    4.61
  -4   9   6   14.56    5.40
  -4   9   6   21.12    6.75
  -4   9   5   11.00    4.83
  -4   9   5   10.62    5.31
  -4   9   4   33.47    6.70
  -4   9   4   45.62    8.80
  -4   9   3   -1.21    2.64
  -4   9   3    1.05    3.72
  -4   9   2    1.27    3.03
  -4   9   2    0.86    3.79
  -4   9   1    8.28    3.91
  -4   9   1   10.05    5.04
  -4   9   0    4.50    3.14
  -4   9   0    1.23    3.99
  -4   9  -1    8.42    3.54
  -4   9  -1    8.61    4.83
  -4   9  -2    2.51    2.65
  -4   9  -2    4.02    4.07
  -4   9  -3   63.91    9.63
  -4   9  -4   38.98    7.84
  -4   9  -5   11.30    5.26
  -4   9  -6   60.26    9.33
  -4   9  -7    0.55    3.89
  -4   9  -8   34.48    7.61
  -4   9  -9    8.84    5.00
  -4   9 -10    1.05    4.05
  -4   9 -11    0.40    3.37
  -4   9 -12    1.31    3.84
  -4   9 -12    0.93    3.46
  -4   9 -13   -0.47    4.05
  -4   9 -13   -0.36    3.24
  -4   9 -14    2.31    4.51
  -4   9 -14    0.53    3.47
  -4   9 -15   16.97    6.08
  -4   9 -15   10.84    5.32
  -4   9 -16    4.53    4.85
  -4   9 -16    3.78    4.43
  -4   9 -17   35.15    8.00
  -4   9 -17   28.69    7.65
  -4   9 -18   12.01    5.87
  -4   9 -18   11.85    5.55
  -4   9 -19    7.87    5.29
  -4   9 -19    6.42    5.21
  -4   9 -20    0.80    4.52
  -4   9 -20   -1.14    4.03
  -4   9 -21    2.67    4.55
  -4   9 -22   -2.03    4.09
  -4   9 -23   -0.88    4.65
  -4   8  18    8.86    6.57
  -4   8  17    8.71    6.47
  -4   8  17   15.16    7.31
  -4   8  16    7.84    6.16
  -4   8  16   14.29    6.86
  -4   8  15   18.74    7.66
  -4   8  15   15.62    7.02
  -4   8  14    1.83    4.51
  -4   8  14   -0.62    4.08
  -4   8  13    0.26    4.24
  -4   8  13    0.23    4.57
  -4   8  12    4.31    4.75
  -4   8  12    0.85    4.30
  -4   8  11   -2.25    3.38
  -4   8  11    0.02    3.84
  -4   8  10    1.90    3.79
  -4   8  10   -3.42    3.29
  -4   8   9   19.52    6.29
  -4   8   9   15.81    5.93
  -4   8   8    2.30    3.77
  -4   8   8    7.25    4.81
  -4   8   7   -0.03    3.08
  -4   8   7   -1.05    3.48
  -4   8   6   66.90    8.29
  -4   8   6   64.05    9.84
  -4   8   5    0.55    3.15
  -4   8   5   -2.12    3.41
  -4   8   4  100.13    8.99
  -4   8   4  108.55   10.28
  -4   8   3   93.10    8.27
  -4   8   3  108.70   10.16
  -4   8   2  102.04    8.26
  -4   8   2  110.92   10.23
  -4   8   1   26.97    5.17
  -4   8   1   24.23    6.23
  -4   8   0   80.31    6.75
  -4   8   0   73.44    8.34
  -4   8  -1    8.82    3.19
  -4   8  -1    5.84    4.26
  -4   8  -2    2.43    2.29
  -4   8  -2    0.76    3.53
  -4   8  -3   89.54    5.61
  -4   8  -3  100.56    9.33
  -4   8  -4   -0.51    3.31
  -4   8  -5   19.05    5.53
  -4   8  -6   70.22    8.39
  -4   8  -7   42.14    7.60
  -4   8  -8   46.68    7.94
  -4   8  -9   40.48    7.78
  -4   8 -10    6.43    4.83
  -4   8 -11    5.08    4.71
  -4   8 -12    7.06    4.99
  -4   8 -12    3.12    3.80
  -4   8 -13    3.96    4.53
  -4   8 -13   -1.49    2.91
  -4   8 -14    7.67    4.75
  -4   8 -14    7.85    4.29
  -4   8 -15   44.28    8.32
  -4   8 -15   44.84    8.46
  -4   8 -16    0.34    4.10
  -4   8 -16    7.94    4.68
  -4   8 -17   23.32    6.72
  -4   8 -17   25.97    6.93
  -4   8 -18   -0.91    4.15
  -4   8 -18    3.72    4.44
  -4   8 -19    0.72    4.62
  -4   8 -19   -1.63    3.75
  -4   8 -20    2.13    4.29
  -4   8 -20   -2.44    3.53
  -4   8 -21   -1.80    4.46
  -4   8 -21    1.86    4.41
  -4   8 -22   -2.06    3.80
  -4   8 -23    3.37    4.80
  -4   7  19    2.93    5.80
  -4   7  18    3.80    5.73
  -4   7  17    9.68    6.15
  -4   7  16   -4.10    3.40
  -4   7  15    7.18    5.41
  -4   7  14    4.74    4.81
  -4   7  13    2.00    4.42
  -4   7  12   11.65    5.46
  -4   7  12   10.94    5.67
  -4   7  11    7.41    4.98
  -4   7  11    9.06    5.02
  -4   7  10    1.06    3.49
  -4   7  10   -0.34    3.33
  -4   7   9   21.43    6.06
  -4   7   9   16.12    5.62
  -4   7   8   -1.17    3.03
  -4   7   8    4.52    4.42
  -4   7   7   13.72    5.18
  -4   7   7   14.22    5.31
  -4   7   6    2.30    3.19
  -4   7   6   -3.58    3.09
  -4   7   5  129.46    9.72
  -4   7   5  143.89   10.89
  -4   7   4   30.01    6.00
  -4   7   4   21.28    5.87
  -4   7   3   64.20    6.80
  -4   7   3   66.73    9.13
  -4   7   2   46.73    6.50
  -4   7   2   44.08    7.25
  -4   7   1    0.25    2.23
  -4   7   1    1.78    3.20
  -4   7   0   11.68    3.27
  -4   7   0   12.49    4.55
  -4   7  -1    8.71    2.88
  -4   7  -1    6.66    3.83
  -4   7  -2   -0.69    1.70
  -4   7  -2   -0.59    2.73
  -4   7  -3    0.53    1.68
  -4   7  -3    0.04    2.85
  -4   7  -4   34.75    3.11
  -4   7  -4   38.15    6.82
  -4   7  -5   65.94    7.54
  -4   7  -6  133.83    9.97
  -4   7  -8   81.83    8.56
  -4   7  -9   25.50    6.34
  -4   7 -10   84.59    8.83
  -4   7 -11    0.04    3.95
  -4   7 -11   -2.50    2.82
  -4   7 -12   -0.09    4.15
  -4   7 -12    0.10    3.25
  -4   7 -13   30.13    6.97
  -4   7 -13   27.33    6.16
  -4   7 -14   16.21    5.84
  -4   7 -14   13.24    5.00
  -4   7 -15   37.66    7.59
  -4   7 -15   36.42    7.34
  -4   7 -16    2.12    4.26
  -4   7 -16    2.50    3.69
  -4   7 -17    8.12    5.02
  -4   7 -17    8.72    4.63
  -4   7 -18    2.26    4.60
  -4   7 -18    1.80    3.70
  -4   7 -19    8.75    5.54
  -4   7 -19   17.18    6.04
  -4   7 -20    0.84    4.42
  -4   7 -20   -1.19    3.45
  -4   7 -21    7.13    5.30
  -4   7 -21   13.31    5.93
  -4   7 -22    7.56    5.68
  -4   7 -22    0.57    3.94
  -4   7 -23    6.06    5.22
  -4   6  20    3.16    5.80
  -4   6  19    1.67    4.71
  -4   6  18    3.58    5.18
  -4   6  17    0.40    4.38
  -4   6  16   -1.25    3.93
  -4   6  15   13.85    6.12
  -4   6  14   21.68    6.89
  -4   6  13    7.84    4.88
  -4   6  12   22.16    6.59
  -4   6  11    5.90    4.30
  -4   6  11    2.95    3.84
  -4   6  10   -2.69    2.82
  -4   6  10    0.51    3.54
  -4   6   9    3.35    3.70
  -4   6   9    1.22    3.48
  -4   6   8    7.21    4.24
  -4   6   8   -1.90    2.97
  -4   6   7   25.34    5.81
  -4   6   7   28.21    6.32
  -4   6   6   18.78    5.05
  -4   6   6   26.25    5.95
  -4   6   5   74.89    7.46
  -4   6   5   68.05    7.41
  -4   6   4   31.72    5.63
  -4   6   4   31.60    6.07
  -4   6   3   12.55    3.75
  -4   6   3   17.09    4.71
  -4   6   2    0.25    2.14
  -4   6   2    2.16    2.86
  -4   6   1    1.89    2.07
  -4   6   1    2.87    2.97
  -4   6   0   26.46    4.09
  -4   6   0   22.00    4.95
  -4   6  -1   47.32    4.31
  -4   6  -1   45.39    6.67
  -4   6  -2   60.69    4.32
  -4   6  -2   67.22    6.86
  -4   6  -3   22.25    2.91
  -4   6  -3   19.19    4.84
  -4   6  -4  161.87    4.78
  -4   6  -4  173.40   10.32
  -4   6  -5  119.30    8.86
  -4   6  -6   23.45    5.29
  -4   6  -8   83.13    8.11
  -4   6  -9    2.31    3.69
  -4   6 -10   97.35    9.03
  -4   6 -11    0.56    3.66
  -4   6 -11    0.44    2.86
  -4   6 -12   11.93    5.35
  -4   6 -12   15.25    4.74
  -4   6 -13   61.13    9.18
  -4   6 -13   53.53    7.77
  -4   6 -14    3.61    4.42
  -4   6 -14    3.29    3.57
  -4   6 -15    3.93    4.11
  -4   6 -15    5.02    3.85
  -4   6 -16    1.86    3.82
  -4   6 -16    2.18    3.32
  -4   6 -17   13.50    5.71
  -4   6 -17   13.33    5.01
  -4   6 -18    1.17    4.41
  -4   6 -18    3.39    3.86
  -4   6 -19   19.59    6.48
  -4   6 -19   21.89    6.33
  -4   6 -20   -1.97    4.05
  -4   6 -20   -0.73    3.53
  -4   6 -21    9.42    5.59
  -4   6 -21    9.79    5.08
  -4   6 -22    1.94    4.62
  -4   5  21    2.62    5.26
  -4   5  20    1.59    5.25
  -4   5  19    4.73    5.42
  -4   5  18    1.19    4.55
  -4   5  17    8.43    5.77
  -4   5  16    9.78    5.68
  -4   5  15   13.48    5.85
  -4   5  14   29.06    7.54
  -4   5  13   28.85    7.24
  -4   5  12    3.86    4.08
  -4   5  11    0.26    3.45
  -4   5  10   10.47    4.80
  -4   5  10   12.49    4.85
  -4   5   9    8.09    4.21
  -4   5   9    4.38    3.59
  -4   5   8    0.84    3.09
  -4   5   8    4.66    3.72
  -4   5   7   74.56    7.73
  -4   5   7   70.77    7.20
  -4   5   6   68.54    7.24
  -4   5   6   63.22    6.73
  -4   5   5   45.49    6.48
  -4   5   5   45.38    6.53
  -4   5   4   33.70    5.44
  -4   5   4   30.91    5.56
  -4   5   3    9.55    3.35
  -4   5   3    8.65    3.36
  -4   5   2   11.41    3.19
  -4   5   2   10.70    3.64
  -4   5   1   85.46    5.85
  -4   5   1   73.78    6.59
  -4   5   0   21.14    3.54
  -4   5   0   27.26    4.93
  -4   5  -1   18.32    3.07
  -4   5  -1   15.92    4.05
  -4   5  -2  240.57    7.30
  -4   5  -2  237.76   10.96
  -4   5  -3  389.27    8.18
  -4   5  -3  398.11   14.04
  -4   5  -4  159.22    4.72
  -4   5  -4  182.46    9.92
  -4   5  -5   10.06    3.86
  -4   5  -6   34.86    5.82
  -4   5  -7   50.30    7.14
  -4   5  -8   33.57    6.09
  -4   5  -9    0.03    3.13
  -4   5 -10    4.08    3.90
  -4   5 -10    8.16    3.61
  -4   5 -11   20.59    5.84
  -4   5 -11   16.74    4.41
  -4   5 -12   16.15    5.67
  -4   5 -12   21.96    5.12
  -4   5 -13    4.04    4.63
  -4   5 -13   11.15    4.14
  -4   5 -14   13.47    5.46
  -4   5 -14   13.76    4.72
  -4   5 -15    3.51    4.61
  -4   5 -15    4.20    3.55
  -4   5 -16    0.99    4.08
  -4   5 -16    0.74    3.09
  -4   5 -17   24.74    6.68
  -4   5 -17   30.61    6.58
  -4   5 -18   -1.00    4.14
  -4   5 -18   -2.89    2.77
  -4   5 -19   15.48    6.24
  -4   5 -19   13.35    5.06
  -4   5 -20    1.43    4.43
  -4   5 -21    2.11    4.38
  -4   5 -22    0.99    4.51
  -4   5 -23   -0.63    4.75
  -4   4  22   -0.09    5.14
  -4   4  21   -0.33    4.75
  -4   4  20    0.79    4.39
  -4   4  19   -1.61    3.91
  -4   4  18    2.16    4.35
  -4   4  17    4.81    4.70
  -4   4  16    4.21    4.53
  -4   4  15   21.05    6.45
  -4   4  14   11.95    5.33
  -4   4  13   14.46    5.49
  -4   4  12   18.41    5.74
  -4   4  11   -0.30    3.10
  -4   4  10    1.98    3.22
  -4   4  10    5.25    3.40
  -4   4   9   14.07    4.80
  -4   4   9   13.74    4.26
  -4   4   8    4.19    3.34
  -4   4   8    4.38    2.96
  -4   4   7   39.61    6.57
  -4   4   7   33.34    5.50
  -4   4   6   36.25    6.07
  -4   4   6   35.15    5.44
  -4   4   5   43.60    6.05
  -4   4   5   41.02    5.72
  -4   4   4  144.74    8.34
  -4   4   4  138.77    8.15
  -4   4   3  257.18   10.23
  -4   4   3  240.94   10.28
  -4   4   2    7.40    2.65
  -4   4   2    6.09    2.78
  -4   4   1  434.27   11.65
  -4   4   1  433.79   13.30
  -4   4   0    7.99    2.53
  -4   4   0    7.69    2.91
  -4   4  -1   27.97    3.24
  -4   4  -1   33.01    5.05
  -4   4  -2   35.22    3.23
  -4   4  -2   45.30    5.19
  -4   4  -3  155.78    5.52
  -4   4  -3  166.65    8.92
  -4   4  -4   78.71    3.85
  -4   4  -4   90.10    7.00
  -4   4  -5   44.57    2.95
  -4   4  -5   40.17    5.80
  -4   4  -6  297.01    6.59
  -4   4  -6  332.31   13.02
  -4   4  -7    4.01    3.06
   4  -4   7    0.60    1.14
  -4   4  -8  115.67    8.56
   4  -4   8   91.05    4.24
  -4   4  -9  149.53    9.88
  -4   4  -9  160.86    8.84
   4  -4   9  137.14    5.51
  -4   4 -10    3.50    4.08
  -4   4 -10    3.96    2.85
   4  -4  10    3.51    1.88
  -4   4 -11   68.69    8.15
  -4   4 -11   65.44    6.54
   4  -4  11   58.72    4.53
  -4   4 -12    6.01    4.35
  -4   4 -12    4.31    3.06
   4  -4  12    5.97    2.47
  -4   4 -13   39.82    7.59
  -4   4 -13   36.67    6.12
  -4   4 -14    1.86    4.43
  -4   4 -14    3.18    3.22
  -4   4 -15   56.22    8.99
  -4   4 -15   49.27    7.09
  -4   4 -16   -0.45    3.85
  -4   4 -16    2.58    3.45
  -4   4 -17   34.75    7.79
  -4   4 -17   39.26    6.82
  -4   4 -18   -0.08    4.03
  -4   4 -18   -3.38    2.75
  -4   4 -19    1.95    4.35
  -4   4 -20    1.08    4.47
  -4   4 -21   -0.40    4.28
  -4   4 -22    1.33    4.77
  -4   4 -23   -2.26    4.20
  -4   3  23   -0.49    4.85
  -4   3  22   -3.17    4.15
  -4   3  21    5.32    5.59
  -4   3  20    2.11    4.63
  -4   3  19    0.46    4.17
  -4   3  18    4.81    4.76
  -4   3  17    6.47    4.92
  -4   3  16   11.30    5.43
  -4   3  15   18.65    6.26
  -4   3  14   44.70    8.34
  -4   3  13    8.63    4.77
  -4   3  12   33.04    7.14
  -4   3  11   21.23    5.53
  -4   3  11   23.38    4.81
  -4   3  10   11.51    4.36
  -4   3  10   12.16    3.82
  -4   3   9   33.66    6.14
  -4   3   9   37.19    5.51
  -4   3   8   18.83    4.80
  -4   3   8   14.85    3.79
  -4   3   7   19.91    4.51
  -4   3   7   23.77    4.23
  -4   3   6    1.20    2.26
  -4   3   6    3.10    2.26
  -4   3   5   37.96    5.50
  -4   3   5   32.60    4.62
  -4   3   4   17.05    3.81
  -4   3   4   12.84    3.17
  -4   3   3  450.05   12.93
  -4   3   3  436.51   12.20
  -4   3   2   26.26    4.00
  -4   3   2   25.91    4.17
  -4   3   1  152.78    7.07
  -4   3   1  156.47    7.60
  -4   3   0    0.78    1.49
  -4   3   0    0.78    1.99
  -4   3  -1    8.53    2.24
  -4   3  -1   10.87    3.11
  -4   3  -2   16.42    2.73
  -4   3  -2   17.53    3.68
  -4   3  -3    3.23    1.57
  -4   3  -3    5.43    2.65
  -4   3  -4   76.86    4.35
  -4   3  -4  105.72    7.16
  -4   3  -5   65.49    4.10
  -4   3  -5   72.06    6.34
  -4   3  -6  738.26   12.60
  -4   3  -6  817.29   19.51
  -4   3  -7    1.02    1.51
  -4   3  -7   -0.22    2.72
  -4   3  -8   99.63    7.99
  -4   3  -8   81.34    5.92
   4  -3   8   79.45    4.98
  -4   3  -9    0.66    2.94
  -4   3  -9    0.20    1.89
   4  -3   9    1.18    1.67
  -4   3 -10   37.36    6.70
  -4   3 -10   35.79    5.18
   4  -3  10   31.56    4.32
  -4   3 -11   22.27    5.78
  -4   3 -11   14.86    3.93
   4  -3  11   19.36    3.73
  -4   3 -12   88.02    8.92
  -4   3 -12   62.40    6.30
   4  -3  12   65.31    5.77
  -4   3 -13   54.71    8.65
  -4   3 -13   54.72    6.18
   4  -3  13   48.43    5.43
  -4   3 -14   -3.95    3.71
  -4   3 -14   -1.41    2.55
   4  -3  14   -0.44    2.42
  -4   3 -15  118.75   10.94
  -4   3 -15   96.98    8.07
   4  -3  15   97.54    7.75
  -4   3 -16    7.32    5.05
  -4   3 -16   14.91    4.71
  -4   3 -17   11.44    5.70
  -4   3 -18    1.19    4.34
  -4   3 -19   -0.72    3.72
  -4   3 -20    1.63    4.61
  -4   3 -21    5.56    5.40
  -4   3 -22    2.07    4.91
  -4   3 -23   -2.53    4.30
  -4   3 -24    6.47    6.18
  -4   2  23   -0.32    4.80
  -4   2  22    1.29    4.93
  -4   2  21    1.62    4.51
  -4   2  20    5.25    5.35
  -4   2  19    0.85    4.20
  -4   2  18    7.48    4.93
  -4   2  17    5.03    4.48
  -4   2  16   14.15    5.69
  -4   2  15    3.87    3.82
  -4   2  13    6.52    4.30
  -4   2  12   16.36    5.00
  -4   2  12   20.04    4.23
  -4   2  11   17.59    5.01
  -4   2  11   23.76    4.32
  -4   2  10    4.19    3.35
  -4   2  10    1.59    2.30
  -4   2   9   20.17    5.05
  -4   2   9   13.55    3.25
  -4   2   8   18.66    4.54
  -4   2   8   22.79    3.77
  -4   2   7   18.12    4.31
  -4   2   7   17.94    3.34
  -4   2   6   -0.15    1.99
  -4   2   6    0.68    1.77
  -4   2   5   16.64    3.87
  -4   2   5   17.14    3.23
  -4   2   4   21.07    3.97
  -4   2   4   18.82    3.26
  -4   2   3  186.56    8.46
  -4   2   3  198.17    7.61
  -4   2   2   14.28    3.14
  -4   2   2   20.47    3.41
  -4   2   1   27.41    3.87
  -4   2   1   29.49    4.06
  -4   2   0   23.82    3.78
  -4   2  -1   47.68    4.08
  -4   2  -1   58.23    5.09
  -4   2  -2   35.79    3.65
  -4   2  -2   41.87    4.59
  -4   2  -3    4.06    1.81
  -4   2  -3    1.33    2.12
  -4   2  -4   93.77    5.28
  -4   2  -4  101.55    6.86
  -4   2  -5   18.70    3.15
  -4   2  -5   19.52    4.20
  -4   2  -6   66.83    4.79
  -4   2  -6   71.37    6.49
  -4   2  -7   15.04    3.13
  -4   2  -7   12.53    3.95
  -4   2  -7   13.82    2.85
  -4   2  -8    0.93    2.88
  -4   2  -8    1.08    1.80
   4  -2   8    2.39    1.99
  -4   2  -9   12.73    4.51
  -4   2  -9    9.78    2.72
   4  -2   9    6.98    2.66
  -4   2 -10  136.87    9.90
  -4   2 -10  144.16    7.27
   4  -2  10  125.14    7.51
  -4   2 -11    4.53    4.06
  -4   2 -11    7.85    2.97
   4  -2  11    8.31    3.10
  -4   2 -12   60.54    8.84
  -4   2 -12   55.71    5.62
   4  -2  12   53.03    5.86
  -4   2 -13   68.61    9.62
  -4   2 -13   72.55    6.58
   4  -2  13   73.26    6.83
  -4   2 -14    1.49    4.29
  -4   2 -14    1.32    2.80
   4  -2  14    2.82    2.97
  -4   2 -15   50.19    8.83
   4  -2  15   39.63    6.33
  -4   2 -16    3.87    4.55
   4  -2  16   -0.67    2.57
  -4   2 -17    2.50    4.64
   4  -2  17    8.56    4.06
  -4   2 -18    1.62    4.58
  -4   2 -19    9.70    5.86
  -4   2 -20    0.55    4.15
  -4   2 -21    3.54    4.78
  -4   2 -22    3.44    5.07
  -4   2 -23    0.40    4.83
  -4   2 -24   -1.02    5.10
  -4   1  24   -0.98    4.55
  -4   1  23   10.00    6.26
  -4   1  22   -2.23    4.03
  -4   1  21    1.93    4.55
  -4   1  20    1.53    4.20
  -4   1  19    6.03    4.79
  -4   1  18    0.58    3.72
  -4   1  17    1.65    3.78
  -4   1  16    9.93    4.88
  -4   1  15    1.31    3.64
  -4   1  14   63.27    9.36
  -4   1  13    6.66    4.17
  -4   1  12   17.15    5.25
  -4   1  12   19.83    3.60
  -4   1  11   20.97    5.33
  -4   1  11   19.62    3.42
  -4   1  10    1.66    2.81
  -4   1  10    2.02    1.84
  -4   1   9   34.40    5.90
  -4   1   9   40.97    3.84
  -4   1   8   -1.77    1.76
  -4   1   8   -1.40    1.36
  -4   1   7   13.29    3.78
  -4   1   7   17.09    2.76
  -4   1   6   36.27    5.37
  -4   1   6   34.25    3.29
  -4   1   5  252.54   10.56
  -4   1   5  274.77    7.76
  -4   1   4    1.61    1.92
  -4   1   4    0.44    1.56
  -4   1   3   77.40    5.75
  -4   1   3   81.66    4.77
  -4   1   2    0.64    1.62
  -4   1   2   -0.17    1.66
  -4   1   1  200.82    8.39
  -4   1   1  227.87    7.99
  -4   1   0   47.84    4.37
  -4   1   0   52.46    4.41
  -4   1  -1   62.00    4.83
  -4   1  -1   69.93    5.29
  -4   1  -2  171.98    7.53
  -4   1  -2  173.83    7.99
  -4   1  -3   -0.76    1.41
  -4   1  -3    0.49    2.01
  -4   1  -4   39.27    4.12
  -4   1  -4   37.37    5.27
  -4   1  -5   -0.43    1.57
  -4   1  -5    2.29    2.66
  -4   1  -6    2.42    2.05
  -4   1  -6    2.82    2.80
  -4   1  -6    2.74    1.42
  -4   1  -7   26.77    4.38
  -4   1  -7   34.86    5.89
  -4   1  -7   30.16    3.04
  -4   1  -8  131.37    9.09
  -4   1  -8  142.53    5.67
   4  -1   8  136.54    7.90
  -4   1  -9    3.13    3.68
  -4   1  -9    0.95    1.80
   4  -1   9    4.39    2.65
  -4   1 -10   91.69    8.63
  -4   1 -10   87.47    5.44
   4  -1  10   72.27    6.54
  -4   1 -11   33.03    6.86
  -4   1 -11   35.71    4.62
   4  -1  11   26.65    5.20
  -4   1 -12    0.67    3.88
   4  -1  12   -0.91    2.33
  -4   1 -13   21.94    6.48
   4  -1  13   21.28    5.10
  -4   1 -14    0.00    3.91
   4  -1  14    1.23    3.01
  -4   1 -15   23.83    6.62
   4  -1  15   18.02    4.91
  -4   1 -16    0.83    3.99
   4  -1  16    3.24    3.35
  -4   1 -17   26.36    7.25
   4  -1  17   15.19    5.15
  -4   1 -18   -1.69    4.00
   4  -1  18   -2.06    2.91
  -4   1 -19   18.25    6.73
   4  -1  19   12.52    5.24
  -4   1 -20   -4.31    3.98
  -4   1 -21   -0.46    4.15
  -4   1 -22    1.71    5.46
  -4   1 -23   -0.31    5.06
  -4   0  24   -1.83    4.36
  -4   0  23    4.34    5.11
  -4   0  22    5.45    5.21
  -4   0  21    0.41    4.09
  -4   0  20    0.25    3.82
  -4   0  19    1.15    3.91
  -4   0  18    4.17    4.27
  -4   0  17    0.96    3.49
  -4   0  16   22.77    6.44
   4   0 -16   19.56    6.32
  -4   0  15   25.96    6.28
   4   0 -15   35.50    7.81
  -4   0  14   32.08    7.01
   4   0 -14   53.44    9.26
  -4   0  13    1.56    3.32
   4   0 -13   -1.62    3.34
  -4   0  12   17.78    5.01
   4   0 -12   18.29    5.54
  -4   0  11    6.42    3.81
   4   0 -11    1.75    3.44
  -4   0  10   10.89    4.14
  -4   0  10   14.66    2.24
   4   0 -10   14.82    4.55
  -4   0   9   43.54    6.66
  -4   0   9   42.59    2.92
   4   0  -9   50.24    7.22
  -4   0   8    6.21    3.15
  -4   0   8    5.19    1.57
   4   0  -8    3.77    2.94
  -4   0   7  108.41    7.80
  -4   0   7  112.96    4.12
   4   0  -7  121.76    8.21
  -4   0   6   24.14    4.54
  -4   0   6   24.50    2.52
   4   0  -6   29.64    4.91
  -4   0   5   58.31    5.60
  -4   0   5   63.67    3.57
   4   0  -5   69.75    5.84
  -4   0   4  121.67    7.40
  -4   0   4  134.59    5.18
  -4   0   3    0.17    1.72
  -4   0   3    0.95    1.53
  -4   0   2   10.38    2.94
  -4   0   2   12.25    2.56
  -4   0   1   61.24    5.28
  -4   0   1   59.89    4.49
  -4   0   0  122.10    6.98
  -4   0   0  125.48    6.25
  -4   0  -1    1.68    1.90
  -4   0  -1    2.59    2.37
  -4   0  -2   68.88    5.47
  -4   0  -3   34.15    4.75
  -4   0  -3   36.72    5.11
  -4   0  -4    0.69    1.82
  -4   0  -4    2.44    2.59
  -4   0  -5   11.35    3.19
  -4   0  -5   13.41    3.86
  -4   0  -6  129.91    7.91
  -4   0  -6  145.27    9.08
  -4   0  -7   99.48    7.26
  -4   0  -7  106.27    8.37
  -4   0  -8  192.17   11.16
   4   0   8  186.22    9.95
  -4   0  -9   39.69    7.02
   4   0   9   38.56    6.02
  -4   0 -10   12.63    5.11
   4   0  10    7.61    3.41
  -4   0 -11   28.04    6.78
   4   0  11   25.86    5.34
  -4   0 -12    5.51    4.73
   4   0  12    3.94    3.16
  -4   0 -13   68.52   10.09
   4   0  13   48.66    7.59
  -4   0 -14   48.79    9.00
   4   0  14   41.56    7.02
  -4   0 -15   28.32    7.28
   4   0  15   22.01    5.67
  -4   0 -16   31.10    7.80
   4   0  16   26.25    6.46
  -4   0 -17   23.11    7.14
   4   0  17   20.57    5.93
  -4   0 -18   -1.83    4.01
   4   0  18   -0.89    3.29
  -4   0 -19    4.93    4.98
   4   0  19    3.13    4.03
  -4   0 -20    4.08    5.16
   4   0  20    0.28    3.75
  -4   0 -21    6.02    5.56
   4   0  21   -0.09    4.31
  -4  -1  24   -2.46    3.97
  -4  -1  23   -0.80    4.26
  -4  -1  22    1.89    4.38
  -4  -1  21    2.90    4.23
   4   1 -21   -0.64    4.31
  -4  -1  20   -0.43    3.42
   4   1 -20    0.01    4.49
  -4  -1  19   -1.51    3.44
   4   1 -19    0.49    4.40
  -4  -1  18   23.01    6.43
   4   1 -18   26.01    7.47
  -4  -1  17   -0.65    3.26
   4   1 -17    3.73    4.42
  -4  -1  16   11.47    5.06
   4   1 -16   13.31    5.49
  -4  -1  15   12.17    4.88
   4   1 -15    8.23    4.95
  -4  -1  14   57.72    8.73
   4   1 -14   59.31    9.26
  -4  -1  13   -1.67    2.76
   4   1 -13    1.33    3.65
  -4  -1  12  116.82    9.52
   4   1 -12  131.06   10.79
  -4  -1  11    0.37    2.67
   4   1 -11    1.94    3.43
  -4  -1  10   23.37    5.19
   4   1 -10   23.67    5.51
  -4  -1   9  150.55    9.59
   4   1  -9  165.70   10.22
  -4  -1   8   15.71    4.10
   4   1  -8   12.49    3.91
  -4  -1   7   79.04    6.88
   4   1  -7   91.41    7.24
  -4  -1   6    0.91    2.13
  -4  -1   6   -0.13    1.07
   4   1  -6   -0.97    1.95
  -4  -1   5   20.31    4.15
  -4  -1   5   23.68    2.38
   4   1  -5   24.00    4.15
  -4  -1   4    4.20    2.51
  -4  -1   4    3.29    1.70
   4   1  -4    1.57    2.01
  -4  -1   3  101.07    7.01
  -4  -1   3  123.00    5.32
   4   1  -3  125.21    6.48
  -4  -1   2   99.24    6.84
  -4  -1   2   97.82    5.23
   4   1  -2  100.51    5.43
  -4  -1   1   15.01    3.50
  -4  -1   1   20.87    3.46
   4   1  -1   21.26    3.03
  -4  -1   0  153.30    8.29
  -4  -1   0  183.72    7.85
  -4  -1  -1   32.70    4.82
  -4  -1  -1   40.77    4.46
  -4  -1  -2   38.02    4.70
  -4  -1  -2   43.54    4.84
  -4  -1  -3   -0.93    1.73
  -4  -1  -3    0.33    2.35
  -4  -1  -4   44.29    5.24
  -4  -1  -4   55.83    5.77
  -4  -1  -5    8.22    3.23
  -4  -1  -5    8.11    3.68
  -4  -1  -6  180.55    9.92
  -4  -1  -6  212.77   11.22
  -4  -1  -7   13.97    3.98
  -4  -1  -7   15.63    4.81
  -4  -1  -8   75.32    7.97
   4   1   8   70.28    7.05
  -4  -1  -9   16.13    5.26
   4   1   9   20.46    5.08
  -4  -1 -10   -0.45    3.59
   4   1  10    2.57    2.82
  -4  -1 -11    8.65    4.96
   4   1  11    8.55    3.90
  -4  -1 -12    6.72    4.73
   4   1  12    6.21    3.84
  -4  -1 -13   25.48    7.02
   4   1  13   13.76    4.79
  -4  -1 -14   37.64    8.15
   4   1  14   29.71    6.38
  -4  -1 -15   30.42    7.81
   4   1  15   19.95    5.83
  -4  -1 -16   17.32    6.73
   4   1  16   13.13    5.19
  -4  -1 -17    9.21    5.60
   4   1  17    5.38    4.39
  -4  -1 -18    1.03    4.57
   4   1  18    1.73    3.86
   4   1  19    2.20    4.41
   4   1  20    1.97    4.24
   4   1  21    0.97    4.53
   4   1  22    0.58    4.50
  -4  -2  24   -1.39    4.24
   4   2 -24    0.91    5.88
  -4  -2  23    3.59    4.64
   4   2 -23   -1.33    4.86
  -4  -2  22   -0.25    3.94
   4   2 -22   -0.56    4.68
  -4  -2  21    1.38    3.79
   4   2 -21   -0.27    4.93
  -4  -2  20    5.78    4.66
   4   2 -20    3.53    5.35
  -4  -2  19   -1.23    3.17
   4   2 -19    0.30    4.29
  -4  -2  18   19.68    5.91
   4   2 -18   14.08    6.36
  -4  -2  17    1.06    3.42
   4   2 -17   -2.04    3.58
  -4  -2  16    4.72    3.86
   4   2 -16    4.28    4.40
  -4  -2  15   20.02    5.63
   4   2 -15   17.62    6.10
  -4  -2  14   16.17    5.19
   4   2 -14   19.83    6.17
  -4  -2  13    4.68    3.72
   4   2 -13   10.26    5.02
  -4  -2  12   92.73    8.75
   4   2 -12   98.22    9.82
  -4  -2  11    6.23    3.51
   4   2 -11    3.42    3.64
  -4  -2  10   -1.36    2.44
   4   2 -10    1.43    2.99
  -4  -2   9  103.62    8.33
   4   2  -9  106.82    8.50
  -4  -2   8   -0.88    2.25
   4   2  -8    0.72    2.59
  -4  -2   7   13.57    3.99
   4   2  -7   11.36    3.66
  -4  -2   6   34.85    5.60
   4   2  -6   42.88    5.89
  -4  -2   5  269.94   11.71
   4   2  -5  317.61   11.31
  -4  -2   4   29.48    5.00
  -4  -2   4   34.92    3.33
   4   2  -4   37.49    4.59
  -4  -2   3  260.11   11.33
  -4  -2   3  263.46    8.07
   4   2  -3  262.88    9.12
  -4  -2   2    1.39    2.22
  -4  -2   2    0.57    1.77
   4   2  -2   -0.05    1.50
  -4  -2   1   12.64    3.45
  -4  -2   1   18.42    3.56
   4   2  -1   15.30    2.69
  -4  -2   0    5.25    2.76
  -4  -2   0    5.62    2.70
   4   2   0    7.41    1.93
  -4  -2  -1    3.01    2.46
  -4  -2  -1    6.81    2.96
   4   2   1    6.63    1.64
  -4  -2  -2   25.33    4.83
  -4  -2  -2   32.77    5.25
  -4  -2  -3   45.99    6.35
  -4  -2  -3   32.91    5.45
  -4  -2  -4  126.10    8.70
  -4  -2  -4  150.94    9.28
  -4  -2  -5   24.44    5.05
  -4  -2  -5   23.44    5.33
  -4  -2  -6   62.81    6.92
  -4  -2  -6   75.06    7.65
  -4  -2  -7    6.04    3.56
  -4  -2  -7    5.78    4.03
  -4  -2  -8    1.66    3.69
   4   2   8    2.77    3.20
  -4  -2  -9    4.67    4.24
   4   2   9    0.94    2.77
  -4  -2 -10    7.04    4.72
   4   2  10   10.06    4.26
  -4  -2 -11    6.64    4.93
   4   2  11    4.94    3.84
  -4  -2 -12   12.36    5.38
   4   2  12    9.14    4.45
  -4  -2 -13    1.76    4.18
   4   2  13    4.13    3.86
  -4  -2 -14    0.10    3.96
   4   2  14   -3.43    2.56
  -4  -2 -15   32.22    8.22
   4   2  15   24.72    6.69
   4   2  16   20.05    6.49
   4   2  17   -0.78    3.48
   4   2  18   15.73    6.20
   4   2  19    9.19    5.51
   4   2  20    0.30    4.56
   4   2  21    1.42    4.82
  -4  -3  24   -0.61    4.45
   4   3 -24    1.49    5.75
  -4  -3  23    2.89    4.59
   4   3 -23   -0.08    5.28
  -4  -3  22   -1.58    3.58
   4   3 -22    0.38    4.97
  -4  -3  21   -1.09    3.39
   4   3 -21   -2.35    4.29
  -4  -3  20    1.85    3.84
   4   3 -20    1.81    4.61
  -4  -3  19    1.21    3.76
   4   3 -19   -0.95    4.07
  -4  -3  18   -1.48    3.01
   4   3 -18    3.49    4.71
  -4  -3  17    0.92    3.23
   4   3 -17    0.26    4.00
  -4  -3  16   -0.01    3.07
   4   3 -16    7.74    4.93
  -4  -3  15    0.40    3.13
   4   3 -15   -1.10    3.60
  -4  -3  14    2.45    3.36
   4   3 -14    3.47    4.13
  -4  -3  13    6.85    3.99
   4   3 -13    4.60    4.37
  -4  -3  12    5.54    3.69
   4   3 -12   13.40    5.34
  -4  -3  11    4.88    3.54
   4   3 -11    7.55    4.23
  -4  -3  10    0.77    2.94
   4   3 -10   -0.19    3.10
  -4  -3   9    9.16    3.83
   4   3  -9   13.72    4.29
  -4  -3   8   49.29    7.06
   4   3  -8   56.18    7.51
  -4  -3   7   83.20    7.44
   4   3  -7   79.34    7.14
  -4  -3   6   28.25    5.32
   4   3  -6   37.34    5.73
  -4  -3   5  155.42    9.51
   4   3  -5  168.32    8.75
  -4  -3   4    1.66    2.56
   4   3  -4    1.74    2.10
  -4  -3   3   33.24    5.61
   4   3  -3   33.51    4.59
  -4  -3   2   14.90    3.97
   4   3  -2   21.33    3.49
  -4  -3   1    9.09    3.38
   4   3  -1    8.74    2.36
  -4  -3   0    8.30    3.49
   4   3   0    5.68    1.97
  -4  -3  -1   27.43    5.38
  -4  -3  -1   30.44    5.15
   4   3   1   25.84    3.01
  -4  -3  -2   94.05    7.89
  -4  -3  -2   99.72    7.76
   4   3   2   90.69    3.98
  -4  -3  -3   57.08    6.62
  -4  -3  -3   66.33    6.78
  -4  -3  -4  103.77    8.59
  -4  -3  -4   93.50    8.12
  -4  -3  -5    0.33    2.78
  -4  -3  -5   -0.44    3.17
  -4  -3  -6   19.98    5.20
  -4  -3  -6   19.05    5.59
  -4  -3  -7    3.72    4.01
   4   3   7    1.82    3.13
  -4  -3  -8   24.56    6.53
   4   3   8   21.10    5.67
  -4  -3  -9   14.10    5.51
   4   3   9   11.14    4.72
   4   3  10   21.77    6.13
   4   3  11   -0.98    2.89
   4   3  12   -2.68    2.74
   4   3  13    7.20    4.58
   4   3  14    0.25    3.48
   4   3  15    6.47    4.74
   4   3  16   33.21    8.11
   4   3  17   13.08    6.07
   4   3  18    5.64    5.32
   4   3  19    5.23    5.23
   4   3  20    1.35    4.75
   4   4 -24   -0.93    5.29
  -4  -4  23    2.75    4.72
   4   4 -23   -0.37    5.19
  -4  -4  22    6.15    4.83
   4   4 -22    1.90    5.54
  -4  -4  21   -0.72    3.40
   4   4 -21    0.01    4.86
  -4  -4  20   -0.23    3.55
   4   4 -20    1.35    4.73
  -4  -4  19   -1.07    3.36
   4   4 -19    1.34    4.51
  -4  -4  18   10.09    4.65
   4   4 -18   13.77    6.23
  -4  -4  17    3.13    3.70
   4   4 -17    8.32    5.38
  -4  -4  16   34.36    6.91
   4   4 -16   44.22    9.04
  -4  -4  15    1.75    3.17
   4   4 -15    0.91    3.94
  -4  -4  14   26.78    5.89
   4   4 -14   31.92    7.31
  -4  -4  13    4.51    3.64
   4   4 -13    5.85    4.42
  -4  -4  12    2.03    3.09
   4   4 -12   -1.86    3.19
  -4  -4  11    1.72    3.03
   4   4 -11    1.48    3.38
  -4  -4  10    2.21    3.16
   4   4 -10   -1.96    2.80
  -4  -4   9   11.05    4.23
   4   4  -9   17.66    4.92
  -4  -4   8   41.25    6.80
   4   4  -8   37.69    6.33
  -4  -4   7  109.37    8.67
   4   4  -7  126.55    8.87
  -4  -4   6    7.64    3.74
   4   4  -6   10.92    3.68
  -4  -4   5  125.41    9.18
   4   4  -5  139.95    8.53
  -4  -4   4   19.41    4.83
   4   4  -4   26.20    4.75
  -4  -4   3    1.13    2.77
   4   4  -3    1.68    2.18
  -4  -4   2   34.01    6.11
   4   4  -2   35.96    4.80
  -4  -4   1    1.72    2.83
   4   4  -1    0.48    1.83
  -4  -4   0    7.50    3.64
   4   4   0    7.47    2.39
  -4  -4  -1   55.55    6.64
   4   4   1   52.73    4.33
  -4  -4  -2   95.32    8.54
   4   4   2   92.48    5.01
  -4  -4  -3    3.96    3.27
  -4  -4  -4   51.46    8.02
  -4  -4  -5   15.54    5.00
  -4  -4  -6   13.24    4.88
   4   4   7   -0.08    3.14
   4   4   8   17.89    5.59
   4   4   9    1.06    3.36
   4   4  10    2.70    3.71
   4   4  11    6.94    4.48
   4   4  12    2.34    3.95
   4   4  13    0.45    3.63
   4   4  14   10.10    5.51
   4   4  15   17.74    6.69
   4   4  16   10.62    5.73
   4   4  17    6.59    5.28
   4   4  18    1.83    4.92
   4   4  19   -4.79    3.97
   4   5 -24    3.51    6.61
   4   5 -23   -0.02    5.59
   4   5 -22   -1.12    5.18
  -4  -5  21    0.89    3.88
   4   5 -21    0.22    4.72
  -4  -5  20    1.29    3.90
   4   5 -20   -1.56    4.34
  -4  -5  19    3.78    4.10
   4   5 -19    1.96    4.68
  -4  -5  18   16.90    5.76
   4   5 -18   28.23    8.19
  -4  -5  17    1.09    3.33
   4   5 -17   -4.71    3.05
  -4  -5  16   25.10    6.22
   4   5 -16   31.87    8.20
  -4  -5  15   -0.77    2.87
   4   5 -15   -2.37    3.00
  -4  -5  14    2.97    3.52
   4   5 -14    7.99    4.71
  -4  -5  13    1.29    3.01
   4   5 -13   -0.34    3.45
  -4  -5  12    7.74    3.98
   4   5 -12    4.91    4.18
  -4  -5  11    0.62    3.03
   4   5 -11    1.75    3.41
  -4  -5  10   11.66    4.41
   4   5 -10   21.14    5.55
  -4  -5   9   13.04    4.64
   4   5  -9   17.93    5.35
  -4  -5   8   10.42    4.19
   4   5  -8   10.30    4.16
  -4  -5   7   31.29    6.07
   4   5  -7   34.89    6.22
  -4  -5   6   10.04    4.10
   4   5  -6   13.40    4.26
  -4  -5   5   82.48    8.14
   4   5  -5   88.43    7.68
  -4  -5   4   23.83    5.49
   4   5  -4   26.36    4.91
  -4  -5   3   35.70    6.57
   4   5  -3   41.74    5.74
  -4  -5   2   -0.44    2.69
   4   5  -2   -1.02    2.19
  -4  -5   1   26.21    5.79
   4   5  -1   31.79    4.72
  -4  -5   0   18.41    5.10
   4   5   0   32.91    4.63
  -4  -5  -1   35.93    6.83
   4   5   1   31.85    4.37
  -4  -5  -2   28.79    6.31
  -4  -5  -3   56.24    8.45
  -4  -5  -4   48.82    8.36
  -4  -5  -5   70.95    8.69
   4   5   6    7.56    4.55
   4   5   7    1.67    3.48
   4   5   8    0.17    3.35
   4   5   9    2.57    3.81
   4   5  10   -0.28    3.59
   4   5  11    0.79    3.96
   4   5  12    8.38    5.11
   4   5  13   14.60    6.34
   4   5  14   18.29    7.07
   4   5  15   17.29    7.22
   4   5  16    5.36    5.39
   4   5  17   -0.70    4.62
   4   6 -23    4.62    6.22
   4   6 -22   -3.09    4.47
   4   6 -21   -2.23    4.23
   4   6 -20    7.30    5.71
  -4  -6  19    1.45    3.70
   4   6 -19   -2.26    3.97
  -4  -6  18   19.71    5.91
   4   6 -18   17.07    7.21
  -4  -6  17    1.56    3.58
   4   6 -17    0.24    4.03
  -4  -6  16    5.96    4.20
   4   6 -16    5.03    4.78
  -4  -6  15    8.57    4.61
   4   6 -15    7.81    4.82
  -4  -6  14    0.76    3.11
   4   6 -14   -0.03    3.59
  -4  -6  13    7.12    4.14
   4   6 -13    5.07    4.35
  -4  -6  12    9.83    4.23
   4   6 -12    2.51    3.76
  -4  -6  11    3.83    3.33
   4   6 -11    1.63    3.40
  -4  -6  10    1.16    3.01
   4   6 -10    1.42    3.59
  -4  -6   9   20.99    5.42
   4   6  -9   23.26    6.03
  -4  -6   8    8.94    4.18
   4   6  -8    4.79    3.88
  -4  -6   7   28.34    6.25
   4   6  -7   25.11    5.85
  -4  -6   6   11.41    4.44
   4   6  -6   17.08    4.89
  -4  -6   5   62.29    8.66
   4   6  -5   60.13    7.04
  -4  -6   4   35.62    6.78
   4   6  -4   41.98    6.36
  -4  -6   3   66.66    7.90
   4   6  -3   57.97    6.51
  -4  -6   2   24.39    5.91
   4   6  -2   29.64    5.22
  -4  -6   1    1.85    3.40
  -4  -6   0    9.97    4.61
  -4  -6  -1    3.67    3.62
  -4  -6  -2    4.17    3.94
  -4  -6  -3   60.71    9.44
  -4  -6  -4   20.82    6.41
   4   6   5   47.21    8.77
   4   6   6   24.29    7.04
   4   6   7    7.89    4.71
   4   6   8    0.68    3.85
   4   6   9    1.12    3.71
   4   6  10   -0.01    4.07
   4   6  11    1.08    4.15
   4   6  12   11.73    5.95
   4   6  13    8.05    5.89
   4   6  14   10.91    6.47
   4   6  15   -2.63    4.46
   4   6  16    1.87    5.27
   4   7 -22   -2.39    4.86
   4   7 -21    3.27    5.56
   4   7 -20    4.28    5.67
   4   7 -19    0.20    4.64
   4   7 -18    5.06    5.25
  -4  -7  17    0.82    3.67
   4   7 -17    0.35    4.44
  -4  -7  16    7.05    4.34
   4   7 -16    1.26    4.63
  -4  -7  15    6.08    4.35
   4   7 -15    8.79    5.33
  -4  -7  14    3.86    3.78
   4   7 -14    4.21    4.43
  -4  -7  13    1.74    3.28
   4   7 -13   -0.44    3.28
  -4  -7  12    1.62    3.27
   4   7 -12    1.97    3.85
  -4  -7  11    7.21    4.02
   4   7 -11    6.47    4.45
  -4  -7  10    2.22    3.26
   4   7 -10    0.52    3.43
  -4  -7   9   14.60    4.87
   4   7  -9    7.55    4.46
  -4  -7   8    9.98    4.30
   4   7  -8   11.58    4.66
  -4  -7   7   10.49    4.41
   4   7  -7   11.77    4.64
  -4  -7   6   20.81    5.58
   4   7  -6   30.46    6.34
  -4  -7   5    7.55    4.16
   4   7  -5   11.71    4.38
  -4  -7   4   -0.36    2.99
   4   7  -4    1.59    3.02
  -4  -7   3    6.54    4.13
  -4  -7   2   -0.49    3.03
   4   7  -2   -1.47    2.53
  -4  -7   1    2.65    3.44
  -4  -7   0   -1.67    2.97
  -4  -7  -1    0.49    3.43
  -4  -7  -2    0.47    3.34
  -4  -7  -3   13.23    5.34
   4   7   4   11.34    5.38
   4   7   5   19.77    6.60
   4   7   6   18.48    6.58
   4   7   7   14.14    6.10
   4   7   8    0.81    3.86
   4   7   9    1.38    4.30
   4   7  10    1.49    4.23
   4   7  11   -0.13    4.24
   4   7  12    6.88    5.50
   4   7  13    1.23    4.73
   4   7  14    7.22    6.26
   4   8 -21   -0.05    5.10
   4   8 -20   -1.28    4.98
   4   8 -19   -2.07    4.32
   4   8 -18    8.74    6.01
   4   8 -17    2.55    5.00
   4   8 -16   15.42    6.66
   4   8 -15    1.43    4.07
  -4  -8  14    6.91    4.34
   4   8 -14    2.25    4.32
  -4  -8  13    0.91    3.57
   4   8 -13    0.56    4.05
  -4  -8  12   -1.21    2.98
   4   8 -12   -0.60    3.56
  -4  -8  11   -1.21    2.98
   4   8 -11    1.27    4.09
  -4  -8  10    0.66    3.27
   4   8 -10    0.32    3.54
  -4  -8   9   11.26    4.83
   4   8  -9    9.58    4.83
  -4  -8   8   19.90    5.76
   4   8  -8   25.10    6.26
  -4  -8   7   38.52    7.41
   4   8  -7   42.93    7.76
  -4  -8   6   16.45    5.53
   4   8  -6   22.31    5.76
  -4  -8   5   17.06    5.57
   4   8  -5   23.17    5.69
  -4  -8   4   -2.06    2.79
   4   8  -4    0.71    3.09
  -4  -8   3    6.00    4.45
  -4  -8   2    2.52    3.63
  -4  -8   1    7.91    4.68
  -4  -8   0    3.40    4.03
  -4  -8  -1   11.18    5.15
  -4  -8  -2   -1.59    3.13
   4   8   3    6.16    4.95
   4   8   4   10.88    5.77
   4   8   5   15.53    6.47
   4   8   6    3.51    4.46
   4   8   7   14.92    6.59
   4   8   8    7.86    5.50
   4   8   9   -0.47    4.39
   4   8  10    1.86    4.80
   4   8  11    2.89    5.29
   4   8  12   -0.90    4.87
   4   9 -20   -1.54    4.87
   4   9 -19    1.68    4.90
   4   9 -18    2.47    5.42
   4   9 -17    2.29    4.93
   4   9 -16    5.06    5.24
   4   9 -15    1.03    4.36
   4   9 -14    1.50    4.51
   4   9 -13    8.00    5.45
  -4  -9  12    2.69    4.07
   4   9 -12    0.40    4.03
  -4  -9  11    1.28    3.38
   4   9 -11    1.77    4.13
  -4  -9  10    8.06    4.65
   4   9 -10    9.67    5.25
  -4  -9   9    6.85    4.51
   4   9  -9   10.31    4.99
  -4  -9   8    8.71    4.77
   4   9  -8    7.26    4.61
  -4  -9   7   17.69    5.81
   4   9  -7   23.96    6.38
  -4  -9   6    0.94    3.52
   4   9  -6   -1.41    2.98
  -4  -9   5    0.30    3.58
  -4  -9   4    6.67    4.47
  -4  -9   3    0.99    3.49
  -4  -9   2    4.83    4.40
  -4  -9   1    5.42    4.19
  -4  -9   0    2.48    4.05
   4   9   1   11.43    6.15
   4   9   2    7.60    5.35
   4   9   3   10.70    5.82
   4   9   4   -1.79    3.70
   4   9   5   15.20    6.75
   4   9   6   -1.34    4.05
   4   9   7    2.83    4.73
   4   9   8   -1.01    4.18
   4   9   9    1.55    4.85
   4   9  10    4.40    5.55
   4  10 -18    0.29    4.85
   4  10 -17    2.96    5.33
   4  10 -16    2.30    5.08
   4  10 -15    4.45    5.58
   4  10 -14   -0.37    4.39
   4  10 -13    4.63    5.06
   4  10 -12    1.75    4.38
   4  10 -11    1.85    4.20
  -4 -10  10    1.61    3.99
   4  10 -10    4.75    4.69
  -4 -10   9    5.51    4.49
   4  10  -9    7.18    4.74
  -4 -10   8    2.55    4.01
   4  10  -8   -3.10    3.17
  -4 -10   7    5.90    4.47
  -4 -10   6    7.78    4.95
  -4 -10   5    5.02    4.47
  -4 -10   4   16.56    6.05
  -4 -10   3   10.78    5.44
  -4 -10   2   -0.10    3.88
  -4 -10   1    3.03    4.41
   4  10   0   -0.54    4.06
   4  10   1    1.80    4.19
   4  10   2   -0.39    3.97
   4  10   3    3.82    5.10
   4  10   4   -1.45    4.10
   4  10   5    6.05    5.66
   4  10   6    0.67    4.73
   4  10   7    1.23    4.97
   4  11 -15    1.42    4.99
   4  11 -14   -0.89    4.87
   4  11 -13   -0.27    4.69
   4  11 -12    2.30    4.80
   4  11 -11   -0.16    4.32
   4  11 -10    2.60    4.67
  -4 -11   7    2.80    4.40
  -4 -11   6    6.01    5.18
  -4 -11   5    7.26    5.18
  -4 -11   4   -1.29    3.91
  -4 -11   3    0.32    4.14
   4  11  -2    0.92    4.50
   4  11  -1    0.41    4.23
   4  11   0   -0.37    4.34
   4  11   1    4.58    4.94
   4  11   2   -1.41    4.13
   4  11   3    3.75    5.40
  -5  14   2    2.32    5.66
  -5  14   1   -1.16    5.39
  -5  14   0   -1.52    4.69
  -5  14  -1    3.05    6.47
  -5  14  -2    2.48    5.61
  -5  14  -3    1.08    5.51
  -5  14  -4   13.17    7.28
  -5  14  -5   -3.29    4.43
  -5  14  -6    5.11    6.31
  -5  14  -7   -2.53    5.14
  -5  14  -8    1.06    5.40
  -5  14  -9    3.02    5.50
  -5  14 -10    0.33    5.88
  -5  14 -11    5.45    5.86
  -5  14 -12   -3.70    4.73
  -5  14 -13    1.73    6.09
  -5  14 -13    6.69    5.91
  -5  13   7    5.82    6.23
  -5  13   6   -0.38    5.88
  -5  13   5    2.55    6.42
  -5  13   4    0.63    5.18
  -5  13   3    0.58    5.05
  -5  13   2    1.44    5.01
  -5  13   1    5.39    5.86
  -5  13   0    5.64    5.76
  -5  13  -1    3.94    5.58
  -5  13  -2    7.64    6.08
  -5  13  -3    0.30    4.96
  -5  13  -4   12.23    6.65
  -5  13  -5    5.76    5.60
  -5  13  -6    7.61    6.13
  -5  13  -7    5.91    6.07
  -5  13  -8   12.49    6.50
  -5  13  -9   -2.62    4.53
  -5  13 -10   14.03    7.15
  -5  13 -11    2.45    5.28
  -5  13 -12   -1.75    5.02
  -5  13 -13    1.38    5.53
  -5  13 -13    3.08    5.09
  -5  13 -14   -2.65    5.13
  -5  13 -14   -1.88    4.06
  -5  13 -15   -1.29    5.41
  -5  13 -15    0.83    4.94
  -5  13 -16   15.50    7.68
  -5  13 -16    4.53    6.00
  -5  13 -17    1.95    6.17
  -5  13 -17    3.92    5.65
  -5  12  10    2.75    6.57
  -5  12   9    1.74    5.14
  -5  12   9    7.33    6.36
  -5  12   8   -2.04    4.46
  -5  12   8    5.64    6.66
  -5  12   7    7.20    6.75
  -5  12   6   -2.32    4.63
  -5  12   5    5.65    6.13
  -5  12   4    0.87    5.08
  -5  12   3   -1.25    4.75
  -5  12   2    6.14    6.04
  -5  12   1    4.39    5.22
  -5  12   0   -2.63    4.35
  -5  12  -1    5.33    5.24
  -5  12  -2    2.92    4.85
  -5  12  -3    3.65    5.17
  -5  12  -4   -0.17    4.42
  -5  12  -5   10.78    6.17
  -5  12  -6   25.32    8.04
  -5  12  -7   25.80    7.87
  -5  12  -8   22.87    7.70
  -5  12  -9   -0.26    5.06
  -5  12 -10    0.74    4.84
  -5  12 -11    3.03    5.64
  -5  12 -12    4.34    5.64
  -5  12 -13    3.21    5.36
  -5  12 -13   -0.54    3.90
  -5  12 -14    6.82    5.97
  -5  12 -14    7.03    5.33
  -5  12 -15   -4.02    4.67
  -5  12 -15    0.65    4.41
  -5  12 -16    9.28    5.85
  -5  12 -17    4.84    5.90
  -5  12 -17    3.85    4.90
  -5  12 -18    2.00    5.48
  -5  12 -18    2.14    4.87
  -5  12 -19    2.21    4.99
  -5  11  12    5.60    6.06
  -5  11  12    6.13    6.44
  -5  11  11   -3.27    4.49
  -5  11  11   -0.84    5.11
  -5  11  10    1.78    4.71
  -5  11  10   -3.11    4.68
  -5  11   9   -0.47    4.33
  -5  11   9   -0.01    5.64
  -5  11   8    0.92    4.04
  -5  11   8   -2.08    4.30
  -5  11   7    8.41    5.18
  -5  11   7    5.93    5.89
  -5  11   6   14.38    6.14
  -5  11   6    5.13    5.45
  -5  11   5    2.08    4.24
  -5  11   5    8.22    5.58
  -5  11   4   14.25    5.54
  -5  11   4   14.66    6.79
  -5  11   3   12.78    6.52
  -5  11   2   -0.18    4.26
  -5  11   1    6.31    5.46
  -5  11   0    6.47    5.12
  -5  11  -1    5.18    4.95
  -5  11  -2    1.29    4.26
  -5  11  -3   25.82    7.57
  -5  11  -4    0.00    4.10
  -5  11  -5   18.92    6.73
  -5  11  -6   34.14    8.38
  -5  11  -7    9.92    5.69
  -5  11  -8    8.46    5.57
  -5  11  -9   -0.15    4.20
  -5  11 -10    2.18    4.92
  -5  11 -11    0.66    4.81
  -5  11 -12    8.53    5.96
  -5  11 -13    3.28    5.02
  -5  11 -13    6.76    5.14
  -5  11 -14   22.57    7.60
  -5  11 -14   27.73    7.80
  -5  11 -15    8.31    6.01
  -5  11 -15    3.92    4.53
  -5  11 -16   18.01    7.17
  -5  11 -16   13.54    6.34
  -5  11 -17    1.30    5.01
  -5  11 -17    1.87    4.64
  -5  11 -18    3.06    5.41
  -5  11 -18    1.21    4.25
  -5  11 -19   -2.55    4.87
  -5  11 -19    3.43    4.85
  -5  11 -20    1.46    4.95
  -5  10  14    4.16    5.88
  -5  10  14    5.81    6.80
  -5  10  13    0.08    4.88
  -5  10  13    5.47    6.20
  -5  10  12    1.68    4.73
  -5  10  12    0.70    5.66
  -5  10  11   -0.25    4.22
  -5  10  11   -0.48    5.25
  -5  10  10   -1.75    3.48
  -5  10  10    1.27    4.79
  -5  10   9    2.27    4.38
  -5  10   9   -3.52    4.38
  -5  10   8    2.44    4.15
  -5  10   8    7.42    5.94
  -5  10   7    1.14    3.92
  -5  10   7    4.10    5.49
  -5  10   6   21.43    6.45
  -5  10   6   22.64    7.64
  -5  10   5   28.49    6.80
  -5  10   5   27.97    8.01
  -5  10   4   31.31    6.94
  -5  10   4   29.33    8.02
  -5  10   3   11.59    5.00
  -5  10   3    6.85    5.35
  -5  10   2    7.33    3.90
  -5  10   2    9.35    5.61
  -5  10   1    7.77    4.93
  -5  10   0   25.40    7.14
  -5  10  -1   -3.01    3.19
  -5  10  -2   19.18    6.54
  -5  10  -3   36.93    8.08
  -5  10  -4   10.32    5.43
  -5  10  -5   28.61    7.47
  -5  10  -6   15.79    6.28
  -5  10  -7    0.59    4.02
  -5  10  -8    4.39    4.81
  -5  10  -9   23.82    6.98
  -5  10 -10   -0.53    3.98
  -5  10 -11   19.39    6.59
  -5  10 -12    7.03    5.38
  -5  10 -13    4.30    5.39
  -5  10 -13   -0.71    3.15
  -5  10 -14   22.74    7.12
  -5  10 -14   15.59    5.95
  -5  10 -15    0.58    4.68
  -5  10 -15    1.77    4.03
  -5  10 -16   12.94    6.36
  -5  10 -16   14.21    6.11
  -5  10 -17   -1.69    4.24
  -5  10 -17   -0.04    4.00
  -5  10 -18    8.39    5.92
  -5  10 -18    7.29    5.20
  -5  10 -19   -5.10    4.21
  -5  10 -19    1.63    4.37
  -5  10 -20    5.28    5.81
  -5  10 -20   -0.70    4.13
  -5  10 -21    0.60    4.69
  -5   9  16    2.48    5.61
  -5   9  16    4.82    6.33
  -5   9  15   -1.88    4.47
  -5   9  15   -0.43    5.36
  -5   9  14   11.58    6.67
  -5   9  14    4.55    6.04
  -5   9  13    1.28    4.37
  -5   9  13    0.01    4.67
  -5   9  12    5.54    5.09
  -5   9  12    3.64    5.17
  -5   9  11   -4.03    3.47
  -5   9  11    1.16    4.56
  -5   9  10    3.58    4.55
  -5   9  10    2.53    4.89
  -5   9   9    1.89    4.14
  -5   9   9   -0.79    4.17
  -5   9   8   17.86    6.30
  -5   9   8   20.19    7.25
  -5   9   7    2.08    3.78
  -5   9   7    8.21    4.90
  -5   9   6    2.70    3.68
  -5   9   6    1.37    4.54
  -5   9   5   49.96    8.28
  -5   9   5   62.62   10.22
  -5   9   4    4.79    3.71
  -5   9   4    8.94    5.03
  -5   9   3    6.60    3.76
  -5   9   3    0.88    3.77
  -5   9   2   -0.20    2.67
  -5   9   2    1.58    3.83
  -5   9   1    6.24    3.53
  -5   9   1    3.72    4.36
  -5   9   0    1.73    2.80
  -5   9   0   -2.72    3.13
  -5   9  -1    9.56    5.06
  -5   9  -2    9.60    5.12
  -5   9  -3   71.25   10.38
  -5   9  -4    1.24    4.24
  -5   9  -5   47.14    8.87
  -5   9  -6    3.46    4.36
  -5   9  -7   17.00    6.06
  -5   9  -8   -1.15    3.61
  -5   9  -9   -0.08    3.96
  -5   9 -10   11.44    5.74
  -5   9 -11    7.15    5.10
  -5   9 -12    3.12    4.69
  -5   9 -13   -0.57    3.98
  -5   9 -13    2.31    3.61
  -5   9 -14    8.74    5.56
  -5   9 -14    7.84    4.78
  -5   9 -15    0.50    4.32
  -5   9 -15    2.77    3.86
  -5   9 -16   42.79    8.93
  -5   9 -16   41.65    8.37
  -5   9 -17   -0.05    4.43
  -5   9 -17    3.39    4.28
  -5   9 -18   13.95    6.47
  -5   9 -18   18.12    6.45
  -5   9 -19   -0.67    4.56
  -5   9 -19   -2.38    3.25
  -5   9 -20   -2.62    4.41
  -5   9 -20   -1.77    3.53
  -5   9 -21    3.57    5.63
  -5   9 -21   -0.31    4.26
  -5   9 -22   -1.99    4.19
  -5   8  17    7.69    6.44
  -5   8  17   10.09    6.62
  -5   8  16    5.94    6.00
  -5   8  16    4.74    5.78
  -5   8  15   -0.31    4.61
  -5   8  15    0.76    5.07
  -5   8  14    2.68    4.72
  -5   8  14    4.06    5.51
  -5   8  13    2.01    4.03
  -5   8  13   -1.94    4.32
  -5   8  12    1.46    4.17
  -5   8  12   -2.71    4.15
  -5   8  11    4.90    4.53
  -5   8  11   -0.24    3.97
  -5   8  10   12.87    5.71
  -5   8  10   15.89    6.45
  -5   8   9   -0.43    3.36
  -5   8   9    5.28    4.38
  -5   8   8   21.62    6.30
  -5   8   8   22.49    6.98
  -5   8   7   51.53    8.53
  -5   8   7   46.89    8.83
  -5   8   6   11.74    4.95
  -5   8   6   14.71    5.66
  -5   8   5   33.29    6.71
  -5   8   5   43.78    8.35
  -5   8   4   50.72    7.75
  -5   8   4   51.64    8.91
  -5   8   3   18.33    5.14
  -5   8   3   22.03    6.33
  -5   8   2   43.91    6.66
  -5   8   2   42.63    8.06
  -5   8   1   37.69    5.90
  -5   8   1   35.90    7.22
  -5   8   0    0.36    2.49
  -5   8   0    0.68    3.70
  -5   8  -1   50.91    5.49
  -5   8  -1   50.15    8.44
  -5   8  -2   14.36    3.41
  -5   8  -2   10.90    4.95
  -5   8  -3   24.16    6.51
  -5   8  -4   -0.20    3.49
  -5   8  -5   55.34    8.70
  -5   8  -6   20.05    6.02
  -5   8  -7   35.82    7.65
  -5   8  -8   10.18    5.21
  -5   8  -9    4.82    4.71
  -5   8 -10    5.92    5.08
  -5   8 -11    0.46    4.03
  -5   8 -12   -1.11    4.05
  -5   8 -12   -0.76    2.81
  -5   8 -13   -1.45    3.71
  -5   8 -13    6.01    3.93
  -5   8 -14   37.12    8.12
  -5   8 -14   31.51    6.89
  -5   8 -15    1.24    4.32
  -5   8 -15    0.35    3.33
  -5   8 -16   39.49    8.56
  -5   8 -16   41.35    8.09
  -5   8 -17   10.14    5.66
  -5   8 -17    8.06    4.79
  -5   8 -18    2.78    4.74
  -5   8 -18    5.81    4.53
  -5   8 -19   -1.49    4.19
  -5   8 -19   -1.44    3.49
  -5   8 -20    1.30    4.71
  -5   8 -20    1.13    3.95
  -5   8 -21   -1.89    4.23
  -5   8 -21   -2.39    3.55
  -5   8 -22   -2.36    5.00
  -5   7  19    1.66    5.68
  -5   7  18    3.98    5.70
  -5   7  17    2.70    5.65
  -5   7  16    2.73    4.97
  -5   7  16    4.97    5.15
  -5   7  15    1.55    4.49
  -5   7  15    2.34    4.41
  -5   7  14    0.67    4.25
  -5   7  14    3.55    4.63
  -5   7  13    0.51    4.20
  -5   7  13    2.68    4.23
  -5   7  12   -1.00    3.64
  -5   7  12   -0.98    3.79
  -5   7  11   11.64    5.42
  -5   7  11    8.27    5.02
  -5   7  10   29.07    7.17
  -5   7  10   26.93    6.94
  -5   7   9   12.46    5.04
  -5   7   9   13.08    5.38
  -5   7   8   33.82    7.25
  -5   7   8   27.34    6.70
  -5   7   7    8.57    4.31
  -5   7   7    7.64    4.46
  -5   7   6   35.28    6.86
  -5   7   6   35.19    7.21
  -5   7   5   -0.16    2.96
  -5   7   5   -0.73    3.57
  -5   7   4  127.61    9.43
  -5   7   4  110.45    9.78
  -5   7   3   20.64    4.93
  -5   7   3   12.59    4.93
  -5   7   2   39.60    6.16
  -5   7   2   37.54    7.18
  -5   7   1   64.97    6.35
  -5   7   1   62.22    7.70
  -5   7   0    6.68    3.09
  -5   7   0    6.09    3.93
  -5   7  -1   13.43    3.31
  -5   7  -1   10.39    4.51
  -5   7  -2   -0.02    1.88
  -5   7  -2   -1.07    3.08
  -5   7  -3   28.59    3.73
  -5   7  -3   29.66    6.34
  -5   7  -4    4.21    1.90
  -5   7  -4    1.84    3.59
  -5   7  -5  179.13   12.10
  -5   7  -6   -1.00    3.34
  -5   7  -7   24.23    6.42
  -5   7  -8    5.48    4.13
  -5   7  -9   12.77    5.33
  -5   7 -10    4.32    4.49
  -5   7 -11    4.30    4.86
  -5   7 -12  104.47   10.40
  -5   7 -12   82.45    8.69
  -5   7 -13    3.77    4.68
  -5   7 -13    0.60    3.27
  -5   7 -14   54.81    9.35
  -5   7 -14   64.48    9.19
  -5   7 -15    1.59    4.28
  -5   7 -15   -0.02    3.01
  -5   7 -16   22.42    6.91
  -5   7 -16   16.56    5.38
  -5   7 -17    1.00    4.56
  -5   7 -17    1.23    3.52
  -5   7 -18   13.56    6.35
  -5   7 -18   12.12    5.36
  -5   7 -19    4.34    5.08
  -5   7 -19    1.05    3.63
  -5   7 -20   14.01    6.51
  -5   7 -20   12.25    5.50
  -5   7 -21   -0.95    4.62
  -5   7 -22    1.69    5.09
  -5   7 -23    9.84    6.51
  -5   6  20   -0.43    5.17
  -5   6  19    4.63    5.73
  -5   6  18    7.37    5.76
  -5   6  17   -0.19    4.32
  -5   6  16    2.66    4.54
  -5   6  15    9.79    5.81
  -5   6  15   13.20    5.47
  -5   6  14    0.78    4.14
  -5   6  14    3.80    4.36
  -5   6  13   13.20    5.83
  -5   6  13   14.31    5.52
  -5   6  12    1.69    3.92
  -5   6  12    1.72    3.77
  -5   6  11    1.40    3.62
  -5   6  11    1.86    3.66
  -5   6  10   12.54    5.19
  -5   6  10   15.99    5.40
  -5   6   9   24.70    6.62
  -5   6   9   15.54    5.22
  -5   6   8   28.23    6.43
  -5   6   8   22.39    6.07
  -5   6   7    1.72    3.47
  -5   6   7    0.85    3.42
  -5   6   6   67.49    7.79
  -5   6   6   77.13    8.33
  -5   6   5    3.04    3.20
  -5   6   5    8.63    4.27
  -5   6   4  132.98    9.28
  -5   6   4  120.61    9.67
  -5   6   3   20.87    4.84
  -5   6   3   18.41    5.15
  -5   6   2   43.72    6.09
  -5   6   2   34.81    6.44
  -5   6   1   12.38    3.57
  -5   6   1   10.56    4.26
  -5   6   0    9.47    3.01
  -5   6   0    8.27    3.81
  -5   6  -1    1.46    2.07
  -5   6  -1    3.08    3.12
  -5   6  -2    1.02    1.81
  -5   6  -2    2.48    3.07
  -5   6  -3   88.61    5.04
  -5   6  -3  106.82    8.78
  -5   6  -4   23.66    2.92
  -5   6  -4   23.78    5.52
  -5   6  -5  171.60    5.26
  -5   6  -5  179.75   11.22
  -5   6  -6    5.66    3.87
  -5   6  -7   43.92    7.49
  -5   6  -9   22.20    6.21
  -5   6 -10   12.66    5.50
  -5   6 -11   18.99    6.17
  -5   6 -11   19.76    5.16
  -5   6 -12   39.88    8.11
  -5   6 -12   35.50    6.59
  -5   6 -13   -0.77    3.99
  -5   6 -13    2.69    3.21
  -5   6 -14    1.68    4.13
  -5   6 -14   -0.12    2.87
  -5   6 -15    7.31    5.03
  -5   6 -15    5.12    3.72
  -5   6 -16    1.17    4.00
  -5   6 -16   -1.13    2.98
  -5   6 -17   22.01    6.82
  -5   6 -17   12.09    4.92
  -5   6 -18   18.93    6.85
  -5   6 -18   24.89    6.21
  -5   6 -19    1.59    4.43
  -5   6 -20    9.20    5.98
  -5   6 -21    0.65    4.61
  -5   6 -22    3.30    5.50
  -5   6 -23    7.77    6.29
  -5   5  21   -1.43    4.76
  -5   5  20   -1.73    4.56
  -5   5  19    2.73    5.08
  -5   5  18   -0.27    4.29
  -5   5  17    9.04    5.87
  -5   5  16    1.16    4.34
  -5   5  15   20.85    7.03
  -5   5  15   27.63    6.73
  -5   5  14   -0.03    3.59
  -5   5  14   -1.86    2.91
  -5   5  13   17.98    6.13
  -5   5  13   14.74    5.12
  -5   5  12   -0.61    3.31
  -5   5  12    3.69    3.55
  -5   5  11    3.85    4.04
  -5   5  11    4.65    3.54
  -5   5  10   -1.36    3.04
  -5   5  10   -0.60    3.11
  -5   5   9    1.90    3.69
  -5   5   9    3.14    3.51
  -5   5   8   65.40    7.89
  -5   5   8   56.74    7.09
  -5   5   7   -1.16    2.92
  -5   5   7    1.58    3.04
  -5   5   6   82.70    7.95
  -5   5   6   87.42    7.98
  -5   5   5    6.53    3.56
  -5   5   5    7.27    3.68
  -5   5   4   41.71    6.31
  -5   5   4   36.23    6.11
  -5   5   3    5.34    2.95
  -5   5   3    3.57    3.26
  -5   5   2   24.64    4.65
  -5   5   2   18.01    4.50
  -5   5   1    1.57    2.23
  -5   5   1    1.25    2.74
  -5   5   0    1.28    1.94
  -5   5   0    0.21    2.47
  -5   5  -1  130.89    6.77
  -5   5  -1  143.01    9.18
  -5   5  -2    7.54    2.38
  -5   5  -2   10.19    3.98
  -5   5  -3  141.95    6.18
  -5   5  -3  155.23    9.78
  -5   5  -4   69.57    4.33
  -5   5  -4   79.48    7.55
  -5   5  -5  234.06    6.84
  -5   5  -5  272.64   12.97
  -5   5  -6   48.25    3.39
  -5   5  -6   55.04    7.78
  -5   5  -7   66.88    3.76
  -5   5  -7   71.55    7.77
  -5   5  -8   18.06    5.29
   5  -5   8   16.20    2.39
  -5   5  -9   23.06    5.98
  -5   5 -10   15.58    5.64
  -5   5 -10   20.04    4.77
  -5   5 -11   10.35    5.18
  -5   5 -11   14.45    4.22
  -5   5 -12    6.65    5.02
  -5   5 -12    5.51    3.46
  -5   5 -13   44.32    8.52
  -5   5 -13   40.38    6.58
  -5   5 -14   -1.25    3.91
  -5   5 -14    3.56    3.25
  -5   5 -15    4.31    5.01
  -5   5 -15   12.99    4.42
  -5   5 -16   14.95    6.09
  -5   5 -16   19.00    5.25
  -5   5 -17    5.40    4.87
  -5   5 -18   24.22    7.40
  -5   5 -19    0.47    4.65
  -5   5 -20    1.24    5.02
  -5   5 -21    3.43    5.02
  -5   5 -22    0.76    4.95
  -5   5 -23   -1.51    4.82
  -5   4  21   -2.39    4.72
  -5   4  20   -1.89    4.28
  -5   4  19    3.83    5.18
  -5   4  18    1.06    4.42
  -5   4  17   11.04    5.81
  -5   4  16    3.49    4.83
  -5   4  15   16.27    6.00
  -5   4  14    9.53    5.08
  -5   4  13    3.28    3.82
  -5   4  13    2.06    3.31
  -5   4  12    4.68    4.43
  -5   4  12    1.45    3.25
  -5   4  11    0.54    3.14
  -5   4  11    1.42    3.05
  -5   4  10   -0.57    2.97
  -5   4  10    0.48    2.77
  -5   4   9    0.29    3.18
  -5   4   9    3.91    3.24
  -5   4   8   52.36    8.08
  -5   4   8   43.46    6.27
  -5   4   7    2.79    3.26
  -5   4   7    1.55    2.62
  -5   4   6   40.48    6.42
  -5   4   6   46.17    6.42
  -5   4   5    8.02    3.45
  -5   4   5   11.19    3.53
  -5   4   4   56.37    6.08
  -5   4   4   62.05    5.87
  -5   4   3   -1.32    1.94
  -5   4   3   -1.11    2.06
  -5   4   2  118.54    7.42
  -5   4   2  118.49    7.90
  -5   4   1   93.75    6.38
  -5   4   1  104.94    7.59
  -5   4   0   19.34    3.65
  -5   4   0   20.71    4.60
  -5   4  -1  325.56   10.28
  -5   4  -1  367.32   13.43
  -5   4  -2    3.41    2.06
  -5   4  -2    1.92    2.70
  -5   4  -3   14.01    2.84
  -5   4  -3   14.38    4.17
  -5   4  -4    0.11    1.47
  -5   4  -4   -0.01    2.66
  -5   4  -5  145.20    6.22
  -5   4  -5  165.10   10.01
  -5   4  -6   30.16    3.36
  -5   4  -6   35.67    6.29
  -5   4  -7  159.97    6.55
  -5   4  -7  171.80   10.74
  -5   4  -8   -1.54    3.14
  -5   4  -9   40.78    7.36
   5  -4   9   33.33    3.78
  -5   4 -10   66.61    9.15
  -5   4 -10   70.14    6.52
   5  -4  10   54.37    4.62
  -5   4 -11   -0.97    3.62
  -5   4 -11    2.20    2.60
   5  -4  11    3.24    2.26
  -5   4 -12   24.75    6.69
  -5   4 -12   28.20    5.15
  -5   4 -13    1.78    4.41
  -5   4 -13   -2.17    2.45
  -5   4 -14   66.32    9.99
  -5   4 -14   62.28    6.69
  -5   4 -15   12.54    5.72
  -5   4 -16   44.32    8.85
  -5   4 -17    6.82    5.23
  -5   4 -18    1.92    4.41
  -5   4 -19   -1.10    4.33
  -5   4 -20    3.38    5.18
  -5   4 -21    2.16    4.72
  -5   4 -22    2.58    5.46
  -5   4 -23    6.26    6.26
  -5   3  22    1.57    5.18
  -5   3  21   -1.55    4.29
  -5   3  20   -0.32    4.47
  -5   3  19    8.80    5.85
  -5   3  17   20.00    6.77
  -5   3  16   10.84    5.62
  -5   3  15   17.66    6.38
  -5   3  14    0.95    3.68
  -5   3  13   14.00    5.36
  -5   3  12   -4.43    2.70
  -5   3  12   -1.60    2.43
  -5   3  11    3.47    3.74
  -5   3  11    4.44    3.02
  -5   3  10   15.69    5.09
  -5   3  10   18.73    4.34
  -5   3   9   -3.38    2.57
  -5   3   9   -0.72    2.35
  -5   3   8   38.96    6.62
  -5   3   8   27.32    4.79
  -5   3   7    0.03    2.70
  -5   3   7    2.46    2.35
  -5   3   6   33.46    5.89
  -5   3   6   39.18    4.85
  -5   3   5    6.45    3.31
  -5   3   5    3.22    2.40
  -5   3   4   72.30    6.50
  -5   3   4   62.79    5.53
  -5   3   3    8.93    3.11
  -5   3   3   13.91    3.47
  -5   3   2  116.89    7.37
  -5   3   2  111.17    7.12
  -5   3   1   18.78    3.73
  -5   3   1   26.41    4.47
  -5   3   0    3.08    2.32
  -5   3   0    7.31    3.11
  -5   3  -1   58.39    5.02
  -5   3  -1   63.90    5.92
  -5   3  -2    1.17    1.86
  -5   3  -2    2.37    2.72
  -5   3  -3  102.57    5.96
  -5   3  -3  114.02    7.89
  -5   3  -4    3.71    2.11
  -5   3  -4    2.67    2.95
  -5   3  -5  161.97    7.28
  -5   3  -5  170.62    9.90
  -5   3  -6   16.97    3.27
  -5   3  -6   16.92    4.81
  -5   3  -7   66.21    5.11
  -5   3  -7   60.00    6.96
  -5   3  -8   -2.14    1.57
  -5   3  -8    0.91    3.41
  -5   3  -8    0.38    1.94
  -5   3  -9   27.71    6.43
  -5   3  -9   23.25    4.09
   5  -3   9   23.78    3.99
  -5   3 -10   -4.77    3.08
  -5   3 -10   -2.32    1.99
   5  -3  10    0.24    2.06
  -5   3 -11   16.18    5.81
  -5   3 -11   19.55    4.10
   5  -3  11   12.91    3.58
  -5   3 -12   30.04    7.34
  -5   3 -12   24.05    4.65
   5  -3  12   20.83    4.27
  -5   3 -13    2.08    4.43
   5  -3  13    2.21    2.72
  -5   3 -14   92.84   10.11
  -5   3 -15    6.42    5.11
  -5   3 -16   18.29    6.43
  -5   3 -17    0.26    4.58
  -5   3 -18    8.68    5.95
  -5   3 -19    5.87    5.15
  -5   3 -20    6.81    5.63
  -5   3 -21   -2.26    4.38
  -5   3 -22   -1.22    4.44
  -5   3 -23    5.27    6.02
  -5   2  23   -0.15    4.78
  -5   2  22    2.13    5.13
  -5   2  21    2.96    5.01
  -5   2  20    2.41    4.78
  -5   2  19    9.98    5.84
  -5   2  18    1.24    4.09
  -5   2  17   16.16    6.04
  -5   2  16   -1.24    3.47
  -5   2  15   32.91    7.51
  -5   2  14    6.62    4.33
  -5   2  13   34.59    7.39
  -5   2  12   10.94    4.82
  -5   2  11    1.16    3.34
  -5   2  11    4.44    2.74
  -5   2  10   17.51    5.25
  -5   2  10   26.92    4.27
  -5   2   9    1.45    3.18
  -5   2   9    3.92    2.40
  -5   2   8   -0.06    2.54
  -5   2   8   -1.21    1.88
  -5   2   7   -1.83    2.27
  -5   2   7    1.70    2.16
  -5   2   6   58.77    6.47
  -5   2   6   62.27    5.19
  -5   2   5   24.02    4.70
  -5   2   5   21.07    3.74
  -5   2   4  162.62    9.15
  -5   2   4  173.27    7.86
  -5   2   3    0.78    2.19
  -5   2   3    1.48    2.03
  -5   2   2   28.53    4.67
  -5   2   2   24.96    4.11
  -5   2   1    0.09    1.90
  -5   2   1    2.43    2.27
  -5   2   0    6.96    2.67
  -5   2   0    6.14    2.81
  -5   2  -1   62.63    5.35
  -5   2  -1   71.35    6.15
  -5   2  -2    1.10    1.83
  -5   2  -2    0.81    2.36
  -5   2  -3  399.68   12.01
  -5   2  -3  447.71   14.39
  -5   2  -4   27.72    4.46
  -5   2  -4   33.67    5.66
  -5   2  -5  170.07    8.17
  -5   2  -5  177.88   10.05
  -5   2  -6    0.71    1.95
  -5   2  -6    1.42    3.09
  -5   2  -7   22.50    4.12
  -5   2  -7   29.79    5.98
  -5   2  -7   27.95    3.60
  -5   2  -8   13.32    3.55
  -5   2  -8   16.14    5.13
  -5   2  -8   19.32    3.28
  -5   2  -9   25.16    6.19
  -5   2  -9   18.40    3.36
   5  -2   9   16.49    3.90
  -5   2 -10    3.54    4.32
   5  -2  10    2.91    2.62
  -5   2 -11   66.47    9.47
   5  -2  11   61.01    6.25
  -5   2 -12   60.32    9.68
   5  -2  12   60.00    6.48
  -5   2 -13   14.47    5.99
   5  -2  13    9.42    3.64
  -5   2 -14   51.45    9.37
   5  -2  14   39.93    6.49
  -5   2 -15    2.34    4.40
   5  -2  15    0.88    2.90
  -5   2 -16   -0.82    4.39
   5  -2  16    1.23    2.95
  -5   2 -17    1.62    5.04
  -5   2 -18    6.36    5.80
  -5   2 -19   11.82    6.51
  -5   2 -20    2.55    5.40
  -5   2 -21   -0.26    4.72
  -5   2 -22    0.74    5.17
  -5   2 -23    2.58    5.76
  -5   1  23    1.28    4.89
  -5   1  22   -0.77    4.43
  -5   1  21    3.32    5.16
  -5   1  20    1.23    4.49
  -5   1  19    7.01    5.41
  -5   1  18    3.80    4.53
  -5   1  17   15.20    5.82
  -5   1  16    8.63    5.05
  -5   1  15   43.36    8.22
  -5   1  14    3.87    4.07
  -5   1  13   16.66    5.61
  -5   1  12    4.27    4.07
  -5   1  11   12.53    4.68
  -5   1  10   -1.28    2.73
  -5   1   9    1.08    2.84
  -5   1   9    1.51    1.89
  -5   1   8    4.07    3.13
  -5   1   8    1.24    1.88
  -5   1   7   15.37    4.36
  -5   1   7   19.34    3.19
  -5   1   6  228.93   11.42
  -5   1   6  236.04    7.87
  -5   1   5   62.19    6.29
  -5   1   5   58.12    4.55
  -5   1   4   86.56    7.03
  -5   1   4   85.80    5.41
  -5   1   3    1.45    2.29
  -5   1   3    4.83    2.39
  -5   1   2   16.65    3.90
  -5   1   2   19.17    3.53
  -5   1   1   29.65    4.81
  -5   1   1   30.21    4.36
  -5   1   0    1.48    2.12
  -5   1   0    4.63    2.63
  -5   1  -1   14.19    3.50
  -5   1  -1   20.07    4.10
  -5   1  -2    3.35    2.35
  -5   1  -2    1.82    2.61
  -5   1  -3    1.22    1.98
  -5   1  -3   -0.81    2.47
  -5   1  -4   59.37    5.60
  -5   1  -4   67.82    6.59
  -5   1  -5  142.34    8.21
  -5   1  -5  153.55    9.70
  -5   1  -6   72.79    6.31
  -5   1  -6   78.60    7.53
  -5   1  -6   79.94    3.67
  -5   1  -7   52.42    5.72
  -5   1  -7   65.04    7.33
  -5   1  -8   45.35    6.29
  -5   1  -8   42.55    7.41
  -5   1  -9   35.96    7.11
   5  -1   9   25.64    5.07
  -5   1 -10   -0.44    3.71
   5  -1  10    4.42    2.96
  -5   1 -11   13.22    5.61
   5  -1  11   15.28    4.44
  -5   1 -12   45.38    8.55
   5  -1  12   40.87    6.47
  -5   1 -13   -4.07    3.69
   5  -1  13   -0.23    2.72
  -5   1 -14   40.35    8.54
   5  -1  14   37.04    6.66
  -5   1 -15    2.28    4.74
   5  -1  15   -0.74    2.91
  -5   1 -16    0.87    4.64
   5  -1  16    0.56    3.17
  -5   1 -17    4.17    5.08
   5  -1  17    3.99    3.72
  -5   1 -18    4.37    5.48
   5  -1  18    3.60    3.83
  -5   1 -19   -1.92    4.40
  -5   1 -20    7.96    5.97
  -5   1 -21    1.25    4.84
  -5   1 -22    1.28    5.06
  -5   0  23    5.17    5.55
  -5   0  22   -1.14    3.94
  -5   0  21   -0.75    4.04
  -5   0  20   -0.27    4.16
  -5   0  19    0.67    4.09
  -5   0  18    3.89    4.32
  -5   0  17   14.25    5.68
  -5   0  16    3.94    4.02
  -5   0  15   19.74    5.86
  -5   0  14   22.81    6.26
  -5   0  13   12.99    5.31
  -5   0  12    3.32    3.62
   5   0 -12    3.14    4.24
  -5   0  11   -0.95    2.84
   5   0 -11    1.39    3.72
  -5   0  10   -1.78    2.55
   5   0 -10   -1.28    3.00
  -5   0   9    1.98    3.11
   5   0  -9    4.30    3.50
  -5   0   8  177.31   10.87
  -5   0   8  200.71    5.80
  -5   0   7    6.69    3.34
  -5   0   7    3.64    1.84
  -5   0   6  162.77    9.87
  -5   0   6  170.25    6.11
  -5   0   5   -1.02    2.00
  -5   0   5    1.31    1.75
  -5   0   4   36.82    5.81
  -5   0   4   38.27    3.81
  -5   0   3   28.88    5.03
  -5   0   3   33.30    3.78
  -5   0   2   -0.26    2.05
  -5   0   2    0.46    1.82
  -5   0   1   44.36    5.92
  -5   0   1   45.54    4.62
  -5   0   0    3.58    2.57
  -5   0   0    5.05    2.81
  -5   0  -1   11.37    3.46
  -5   0  -2    4.85    2.76
  -5   0  -2    5.25    3.07
  -5   0  -4    2.96    2.45
  -5   0  -4    6.25    3.41
  -5   0  -5   86.48    7.15
  -5   0  -5   81.89    7.55
  -5   0  -6   42.15    6.16
  -5   0  -6   53.06    7.64
  -5   0  -7  166.89   10.02
  -5   0  -7  175.24   11.16
  -5   0  -8    8.36    3.81
  -5   0  -8    6.34    4.57
  -5   0  -9    7.90    4.89
   5   0   9   11.19    3.98
  -5   0 -10    3.91    4.34
   5   0  10    5.62    3.49
  -5   0 -11    5.71    5.09
   5   0  11    0.47    2.78
  -5   0 -12   27.75    7.16
   5   0  12   25.21    5.75
  -5   0 -13   23.59    7.12
   5   0  13   15.69    4.94
  -5   0 -14   18.42    6.38
   5   0  14   15.25    4.98
  -5   0 -15   34.80    8.62
   5   0  15   31.93    6.75
  -5   0 -16   12.33    6.59
   5   0  16   13.45    5.07
  -5   0 -17   11.46    6.37
   5   0  17    7.01    4.53
  -5   0 -18    6.25    5.63
   5   0  18    2.95    3.94
  -5   0 -19    3.66    5.44
   5   0  19   -0.89    3.44
  -5   0 -20    3.10    5.70
  -5   0 -21    0.53    5.03
  -5   0 -22   -0.15    5.00
  -5  -1  24   -0.32    4.86
  -5  -1  23   -0.87    4.48
  -5  -1  22    0.58    4.31
  -5  -1  21    0.10    4.27
  -5  -1  20   -1.31    3.74
  -5  -1  19    4.92    4.68
   5   1 -19    6.18    5.56
  -5  -1  18    0.67    3.77
   5   1 -18    1.38    4.74
  -5  -1  17   24.08    6.68
   5   1 -17   21.15    6.88
  -5  -1  16    0.84    3.50
   5   1 -16   -0.33    3.74
  -5  -1  15   20.79    6.04
   5   1 -15   23.87    6.86
  -5  -1  14    2.69    3.74
   5   1 -14    2.61    4.22
  -5  -1  13   91.21    9.46
   5   1 -13   82.40    9.94
  -5  -1  12   -0.96    3.14
   5   1 -12   -2.88    3.13
  -5  -1  11   34.55    6.58
   5   1 -11   45.36    7.85
  -5  -1  10   36.20    6.59
   5   1 -10   37.36    6.94
  -5  -1   9    9.90    4.18
   5   1  -9    8.63    4.18
  -5  -1   8   89.89    8.24
   5   1  -8   93.70    8.18
  -5  -1   7   -0.34    2.40
   5   1  -7   -0.92    2.42
  -5  -1   6   13.51    4.16
  -5  -1   6   11.43    2.33
   5   1  -6   17.98    4.30
  -5  -1   5   -0.68    2.26
  -5  -1   5    0.21    1.71
   5   1  -5    1.90    2.50
  -5  -1   4   89.31    7.50
  -5  -1   4   95.72    5.22
   5   1  -4   93.83    6.76
  -5  -1   3   12.04    3.86
  -5  -1   3   15.43    3.26
   5   1  -3   11.58    3.14
  -5  -1   2   79.25    6.99
  -5  -1   2   90.75    5.88
  -5  -1   1   38.81    5.82
  -5  -1   1   33.58    4.76
  -5  -1   0   48.30    5.81
  -5  -1   0   61.01    5.61
  -5  -1  -1   96.09    7.65
  -5  -1  -1  106.47    7.37
  -5  -1  -2    3.70    2.83
  -5  -1  -2   -0.18    2.45
  -5  -1  -3    8.05    3.36
  -5  -1  -3   15.81    4.32
  -5  -1  -4   23.30    4.97
  -5  -1  -4   32.62    5.97
  -5  -1  -5   58.35    6.58
  -5  -1  -5   58.77    7.94
  -5  -1  -6   22.94    5.16
  -5  -1  -6   25.28    5.89
  -5  -1  -7   73.96    7.62
  -5  -1  -7   68.27    8.06
  -5  -1  -8    5.77    3.63
  -5  -1  -8    5.75    4.47
  -5  -1  -9   -3.66    3.76
   5   1   9    4.44    3.46
  -5  -1 -10    6.55    4.79
   5   1  10    9.10    4.22
  -5  -1 -11   23.05    7.02
   5   1  11   19.27    5.32
  -5  -1 -12   -0.10    4.02
   5   1  12    4.71    3.74
  -5  -1 -13   16.18    6.26
   5   1  13   14.82    5.18
  -5  -1 -14    3.27    5.22
   5   1  14   10.85    4.84
  -5  -1 -15   36.52    8.90
   5   1  15   31.47    7.16
  -5  -1 -16   15.19    6.77
   5   1  16   13.60    5.56
  -5  -1 -17    3.72    5.49
   5   1  17    0.97    3.82
  -5  -1 -18    0.51    4.76
   5   1  18   -0.75    3.84
  -5  -1 -19   -0.78    4.62
   5   1  19   -1.67    3.91
   5   1  20    0.45    4.25
   5   1  21    1.88    4.86
  -5  -2  24    0.56    4.61
  -5  -2  23    1.35    4.37
   5   2 -23    1.58    5.64
  -5  -2  22   -0.83    4.03
   5   2 -22   -4.67    4.19
  -5  -2  21   -1.46    3.81
   5   2 -21   -0.56    4.63
  -5  -2  20    0.86    3.94
   5   2 -20    2.20    5.22
  -5  -2  19    6.43    4.63
   5   2 -19   11.66    6.33
  -5  -2  18    2.17    4.01
   5   2 -18   -0.18    4.50
  -5  -2  17   17.36    5.80
   5   2 -17   25.94    7.69
  -5  -2  16   10.29    4.97
   5   2 -16    4.17    4.90
  -5  -2  15    8.86    4.68
   5   2 -15    5.56    4.64
  -5  -2  14   12.59    4.93
   5   2 -14   10.65    5.31
  -5  -2  13    9.31    4.52
   5   2 -13    4.57    4.31
  -5  -2  12    7.94    4.38
   5   2 -12    1.06    3.95
   5   2 -11   24.71    6.03
  -5  -2  10   19.08    5.31
   5   2 -10   32.10    6.44
  -5  -2   9    6.30    3.75
   5   2  -9    8.40    4.06
  -5  -2   8    8.32    3.86
   5   2  -8   13.01    4.39
  -5  -2   7   18.30    5.07
   5   2  -7   14.59    4.38
  -5  -2   6    7.87    3.81
   5   2  -6    6.80    3.26
  -5  -2   5   14.53    4.39
  -5  -2   5   13.30    2.75
   5   2  -5   13.02    3.66
  -5  -2   4   97.18    8.14
  -5  -2   4  108.32    5.78
   5   2  -4   97.95    6.78
  -5  -2   3    1.60    2.66
  -5  -2   3   -0.23    2.10
   5   2  -3    0.30    1.90
  -5  -2   2   89.22    7.79
  -5  -2   2   89.81    6.18
   5   2  -2   90.21    5.81
  -5  -2   1    9.02    3.61
  -5  -2   1   16.57    3.97
   5   2  -1   12.69    2.79
  -5  -2   0    1.54    2.70
  -5  -2   0    3.39    2.83
   5   2   0    3.04    1.81
  -5  -2  -1    4.51    3.16
  -5  -2  -1    4.30    2.97
  -5  -2  -2   44.97    6.87
  -5  -2  -2   36.73    6.11
  -5  -2  -3   10.45    3.97
  -5  -2  -3   12.40    4.40
  -5  -2  -4  100.63    8.76
  -5  -2  -4  114.51    8.96
  -5  -2  -5  106.50    8.99
  -5  -2  -5   94.33    8.68
  -5  -2  -6   17.23    5.02
  -5  -2  -6   13.32    5.07
  -5  -2  -7    7.30    4.01
  -5  -2  -7   15.02    5.35
  -5  -2  -8    6.27    4.00
  -5  -2  -8   17.89    6.01
   5   2   8    8.46    4.27
  -5  -2  -9    1.60    4.33
   5   2   9    6.84    4.07
  -5  -2 -10    0.92    4.21
   5   2  10    0.67    3.03
  -5  -2 -11    4.71    4.49
   5   2  11    6.71    4.09
  -5  -2 -12    1.00    4.26
   5   2  12    0.78    3.26
  -5  -2 -13   16.06    6.71
   5   2  13   30.01    7.03
  -5  -2 -14   22.04    7.37
   5   2  14   16.32    6.04
  -5  -2 -15   19.07    7.32
   5   2  15    9.72    5.24
   5   2  16    1.29    3.95
   5   2  17    4.59    4.66
   5   2  18    0.32    4.08
   5   2  19    2.47    4.70
   5   2  20    0.20    4.43
   5   3 -24   -0.69    5.57
  -5  -3  23    5.60    4.96
   5   3 -23    3.37    5.92
  -5  -3  22    1.27    4.28
   5   3 -22    3.56    5.65
  -5  -3  21   -0.26    3.96
   5   3 -21    6.72    5.83
  -5  -3  20    0.00    3.78
   5   3 -20    2.90    4.84
  -5  -3  19    3.05    4.21
   5   3 -19    5.20    5.48
  -5  -3  18    2.02    4.00
   5   3 -18    4.13    4.90
  -5  -3  17    4.19    4.11
   5   3 -17    9.33    5.85
  -5  -3  16    2.42    3.59
   5   3 -16    1.93    4.26
  -5  -3  15    4.99    3.92
   5   3 -15    8.10    4.92
  -5  -3  14    3.97    3.74
   5   3 -14    4.54    4.22
  -5  -3  13    4.19    3.74
   5   3 -13    3.22    3.90
  -5  -3  12    2.58    3.55
   5   3 -12    4.55    4.00
  -5  -3  11    3.47    3.82
   5   3 -11    2.67    3.83
  -5  -3  10   10.41    4.47
   5   3 -10   14.79    5.12
  -5  -3   9   18.28    5.21
   5   3  -9   18.50    5.13
  -5  -3   8   20.27    5.53
   5   3  -8   21.90    5.32
  -5  -3   7   36.73    6.61
   5   3  -7   30.10    5.57
  -5  -3   6   36.65    6.66
   5   3  -6   39.49    6.05
  -5  -3   5    0.77    2.76
   5   3  -5    2.09    2.69
  -5  -3   4   25.28    5.44
   5   3  -4   26.77    4.68
  -5  -3   3    1.37    2.89
   5   3  -3    1.87    2.30
  -5  -3   2   -0.70    2.46
   5   3  -2   -0.49    1.92
  -5  -3   1    5.47    3.48
  -5  -3   1    7.08    3.40
   5   3  -1    5.66    2.43
  -5  -3   0   49.84    7.41
  -5  -3   0   51.22    5.99
   5   3   0   50.53    4.33
  -5  -3  -1    2.81    3.12
  -5  -3  -1   -0.55    2.78
  -5  -3  -2  154.85   10.73
  -5  -3  -2  143.60    9.57
  -5  -3  -3   46.32    7.38
  -5  -3  -3   58.82    8.13
  -5  -3  -4   49.23    7.76
  -5  -3  -4   46.49    7.54
  -5  -3  -5   13.76    4.83
  -5  -3  -5   15.81    5.44
  -5  -3  -6    3.60    3.60
  -5  -3  -6    0.19    3.81
  -5  -3  -7   -1.06    2.90
  -5  -3  -7    3.20    4.59
  -5  -3  -8    3.71    4.57
   5   3   8    1.08    3.30
  -5  -3  -9    0.30    4.18
   5   3   9    0.75    3.36
  -5  -3 -10    9.11    5.46
   5   3  10    7.46    4.46
   5   3  11   11.27    5.06
   5   3  12    4.38    4.28
   5   3  13   22.37    6.66
   5   3  14   -0.05    3.57
   5   3  15   15.42    6.24
   5   3  16    0.23    4.15
   5   3  17    2.56    4.59
   5   3  18    1.80    4.66
   5   3  19   -1.91    4.23
  -5  -4  23   -0.98    4.41
   5   4 -23   -0.58    5.56
  -5  -4  22    1.43    4.49
   5   4 -22    0.80    5.47
  -5  -4  21    1.75    4.06
   5   4 -21   -1.89    5.09
  -5  -4  20    1.93    4.19
   5   4 -20    4.03    5.34
  -5  -4  19    3.39    4.27
   5   4 -19    3.49    4.99
  -5  -4  18    5.18    4.32
   5   4 -18   11.75    6.42
  -5  -4  17    7.83    4.64
   5   4 -17    5.94    5.17
  -5  -4  16    8.33    4.67
   5   4 -16    4.68    4.60
  -5  -4  15   15.71    5.58
   5   4 -15    4.52    4.55
  -5  -4  14   -0.53    3.01
   5   4 -14   -0.38    3.49
  -5  -4  13    4.84    3.95
   5   4 -13    3.55    3.91
  -5  -4  12   -0.77    2.91
   5   4 -12    0.22    3.48
  -5  -4  11    2.53    3.59
   5   4 -11    6.14    4.29
  -5  -4  10    5.02    4.09
   5   4 -10    2.53    3.64
  -5  -4   9   19.10    5.54
   5   4  -9   17.58    5.06
  -5  -4   8   48.03    7.79
   5   4  -8   51.22    7.40
  -5  -4   7   11.06    4.67
   5   4  -7   16.59    4.77
  -5  -4   6   50.42    7.84
   5   4  -6   53.23    6.46
  -5  -4   5   13.29    4.62
   5   4  -5   14.29    4.11
  -5  -4   4    3.67    3.31
   5   4  -4    0.04    2.45
  -5  -4   3   25.18    5.87
   5   4  -3   27.08    4.70
  -5  -4   2    7.13    3.92
   5   4  -2    7.53    2.97
  -5  -4   1   -0.55    2.86
   5   4  -1    2.04    2.26
  -5  -4   0   76.92    8.40
  -5  -4  -1   87.74    8.90
  -5  -4  -2   39.86    7.28
  -5  -4  -3  124.45   10.63
  -5  -4  -4    9.76    4.55
  -5  -4  -5    1.55    3.23
  -5  -4  -6   -0.19    3.23
   5   4   7    7.04    4.28
   5   4   8   12.72    5.35
   5   4   9   13.78    5.44
   5   4  10   -1.31    3.28
   5   4  11   14.40    5.80
   5   4  12    0.31    3.77
   5   4  13    4.94    4.84
   5   4  14    5.47    4.70
   5   4  15    9.77    5.99
   5   4  16   -0.52    3.97
   5   4  17   -1.60    4.22
   5   4  18   -2.42    4.46
   5   5 -23    2.22    6.24
  -5  -5  22   -0.58    4.41
   5   5 -22   -2.02    4.89
  -5  -5  21   -1.24    3.85
   5   5 -21   -2.20    4.70
  -5  -5  20    0.12    3.92
   5   5 -20   -3.91    4.26
  -5  -5  19    9.77    5.17
   5   5 -19   11.10    6.58
  -5  -5  18    1.29    3.76
   5   5 -18    4.73    5.20
  -5  -5  17    3.28    4.34
   5   5 -17    3.42    5.10
  -5  -5  16    4.13    4.07
   5   5 -16    0.49    4.19
  -5  -5  15    0.23    3.43
   5   5 -15   -2.00    3.42
  -5  -5  14   -1.50    2.91
   5   5 -14    1.15    3.84
  -5  -5  13    3.20    3.65
   5   5 -13    3.98    4.22
  -5  -5  12    3.67    3.55
   5   5 -12    3.22    3.80
  -5  -5  11   38.90    7.20
   5   5 -11   34.13    7.07
  -5  -5  10    5.49    3.87
   5   5 -10    1.63    3.34
  -5  -5   9   20.83    5.77
   5   5  -9   22.47    5.60
  -5  -5   8   39.15    7.56
   5   5  -8   32.73    6.38
  -5  -5   7   11.60    4.80
   5   5  -7   18.01    4.89
  -5  -5   6   11.05    4.66
   5   5  -6   10.18    3.98
  -5  -5   5   10.15    4.67
   5   5  -5    7.73    3.67
  -5  -5   4   -0.27    2.98
   5   5  -4   -0.92    2.58
  -5  -5   3   45.76    7.83
   5   5  -3   42.33    5.82
  -5  -5   2    5.25    3.96
   5   5  -2   10.18    3.53
  -5  -5   1    0.32    3.25
  -5  -5   0   69.75    8.54
  -5  -5  -1  117.64   10.61
  -5  -5  -2   51.93    8.61
  -5  -5  -3   29.98    6.91
  -5  -5  -4   31.74    7.26
  -5  -5  -5   -1.41    2.91
  -5  -5  -6   47.08    8.83
   5   5   7    4.33    4.07
   5   5   8    1.56    3.96
   5   5   9   19.41    6.63
   5   5  10    7.29    5.07
   5   5  11    2.39    4.31
   5   5  12   -0.20    3.94
   5   5  13   12.77    6.35
   5   5  14    1.43    4.31
   5   5  15    7.64    5.89
   5   5  16    2.22    5.04
   5   6 -22    4.67    6.12
   5   6 -21    3.73    5.77
  -5  -6  20    3.52    4.60
   5   6 -20    2.42    5.34
  -5  -6  19    3.89    4.63
   5   6 -19    6.38    5.54
  -5  -6  18    2.25    3.79
   5   6 -18   -0.32    4.07
  -5  -6  17    3.50    4.18
   5   6 -17    5.50    5.10
  -5  -6  16    3.41    4.03
   5   6 -16    2.26    4.58
  -5  -6  15    1.48    3.58
   5   6 -15   -1.59    3.69
  -5  -6  14    5.85    4.37
   5   6 -14    7.94    5.03
  -5  -6  13    4.72    4.04
   5   6 -13    4.67    4.33
  -5  -6  12    1.43    3.31
   5   6 -12    0.83    3.55
  -5  -6  11   10.26    4.68
   5   6 -11   10.57    4.69
  -5  -6  10    4.66    3.72
   5   6 -10    4.11    3.93
  -5  -6   9    2.87    3.60
   5   6  -9    1.49    3.34
  -5  -6   8    0.86    3.44
   5   6  -8    0.40    3.03
  -5  -6   7   16.02    5.33
   5   6  -7   15.47    4.81
  -5  -6   6   -0.94    2.96
   5   6  -6   -0.32    2.88
  -5  -6   5   18.51    5.66
   5   6  -5   28.51    5.73
  -5  -6   4   12.04    5.11
   5   6  -4   11.12    4.05
  -5  -6   3   15.62    5.37
  -5  -6   2    8.82    4.61
  -5  -6   1   -0.07    3.33
  -5  -6   0   -0.24    3.08
  -5  -6  -1   -2.68    2.70
  -5  -6  -2   35.52    7.68
  -5  -6  -3   -0.63    3.36
  -5  -6  -4   36.20    8.19
  -5  -6  -5    0.11    3.61
   5   6   6   18.00    6.21
   5   6   7    2.76    4.55
   5   6   8    2.17    4.32
   5   6   9   -2.23    3.49
   5   6  10    0.74    4.03
   5   6  11   16.64    7.02
   5   6  12    1.23    4.38
   5   6  13   11.58    6.65
   5   6  14   -2.52    4.11
   5   7 -21    1.95    5.71
   5   7 -20    2.41    5.47
   5   7 -19    6.97    5.86
   5   7 -18   -0.64    4.65
  -5  -7  17    5.63    4.54
   5   7 -17    1.29    4.44
  -5  -7  16    3.31    4.13
   5   7 -16    3.21    4.63
  -5  -7  15    7.80    4.68
   5   7 -15   -1.21    3.62
  -5  -7  14    1.75    3.73
   5   7 -14    1.73    4.14
  -5  -7  13    3.87    3.99
   5   7 -13    3.93    4.26
  -5  -7  12    4.01    4.23
   5   7 -12    6.33    4.49
  -5  -7  11    0.85    3.50
   5   7 -11    2.90    3.82
  -5  -7  10    3.02    3.89
   5   7 -10    5.48    4.37
  -5  -7   9    6.51    4.23
   5   7  -9    2.48    3.76
  -5  -7   8    4.53    3.70
   5   7  -8    2.65    3.58
  -5  -7   7   41.81    7.91
   5   7  -7   45.51    7.76
  -5  -7   6    2.44    3.72
   5   7  -6    1.04    3.39
  -5  -7   5    4.17    4.09
  -5  -7   4   10.84    4.89
  -5  -7   3    6.97    4.34
  -5  -7   2    1.02    3.60
  -5  -7   1    0.30    3.29
  -5  -7   0    1.37    3.64
  -5  -7  -1    5.07    4.45
  -5  -7  -2   23.58    6.84
  -5  -7  -3    3.03    4.29
  -5  -7  -4   25.24    7.39
   5   7   5    9.49    5.32
   5   7   6    6.22    4.93
   5   7   7    1.24    4.04
   5   7   8    2.05    4.05
   5   7   9    6.24    5.45
   5   7  10   -0.49    4.30
   5   7  11   12.55    6.55
   5   7  12    0.89    4.97
   5   7  13    2.55    5.56
   5   8 -20   -0.52    4.98
   5   8 -19    3.32    5.70
   5   8 -18    2.59    5.17
   5   8 -17    2.55    4.84
   5   8 -16   11.79    6.26
  -5  -8  15    1.43    4.01
   5   8 -15    3.36    4.68
  -5  -8  14    2.86    4.18
   5   8 -14    3.97    4.47
  -5  -8  13   -1.41    3.35
   5   8 -13   -2.71    3.50
  -5  -8  12   -1.00    3.36
   5   8 -12   -0.08    3.57
  -5  -8  11    5.42    4.44
   5   8 -11    3.37    4.14
  -5  -8  10    1.54    3.77
   5   8 -10    0.27    3.70
  -5  -8   9   33.71    7.63
   5   8  -9   27.10    6.93
  -5  -8   8    3.20    4.05
   5   8  -8    4.70    4.24
  -5  -8   7   23.83    6.76
   5   8  -7   18.67    5.82
  -5  -8   6    5.18    4.61
  -5  -8   5    2.43    3.68
  -5  -8   4    2.39    3.68
  -5  -8   3    1.70    3.73
  -5  -8   2    1.39    3.80
  -5  -8   1    7.83    5.04
  -5  -8   0   15.88    6.10
  -5  -8  -1    1.34    3.92
  -5  -8  -2   15.34    6.15
   5   8   3    3.09    4.58
   5   8   4    4.39    4.81
   5   8   5    0.45    4.30
   5   8   6    2.24    5.00
   5   8   7   -2.24    3.86
   5   8   8    0.18    4.77
   5   8   9    5.74    5.68
   5   8  10    3.22    5.38
   5   9 -18    3.67    5.50
   5   9 -17    0.92    4.73
   5   9 -16    1.08    4.88
   5   9 -15    0.89    4.34
   5   9 -14   -0.74    4.05
  -5  -9  13   -0.32    3.64
   5   9 -13   -1.80    3.77
  -5  -9  12    2.93    4.37
   5   9 -12    3.72    4.53
  -5  -9  11   10.42    5.20
   5   9 -11    7.48    4.91
  -5  -9  10    2.74    4.18
   5   9 -10    0.99    4.32
  -5  -9   9   12.79    5.69
   5   9  -9   24.01    6.86
  -5  -9   8    2.66    4.09
  -5  -9   7    5.40    4.54
  -5  -9   6    2.24    4.19
  -5  -9   5    3.02    4.17
  -5  -9   4    1.05    3.76
  -5  -9   3    1.55    4.09
  -5  -9   2    3.01    4.20
  -5  -9   1   -1.63    3.63
  -5  -9   0    5.93    5.05
  -5  -9  -1    2.48    4.78
   5   9   2    8.46    5.78
   5   9   3   -2.99    3.79
   5   9   4    8.38    5.70
   5   9   5   -1.81    4.35
   5   9   6    8.02    6.19
   5   9   7    3.25    5.07
   5   9   8   -3.15    4.34
   5  10 -15   -2.86    4.24
   5  10 -14   -0.06    4.47
   5  10 -13   -0.23    4.48
   5  10 -12   -2.09    4.05
  -5 -10  10    2.05    4.53
  -5 -10   9   15.15    6.25
  -5 -10   8    0.61    4.16
  -5 -10   7    5.77    5.10
  -5 -10   6   -1.58    3.66
  -5 -10   5    7.24    5.25
  -5 -10   4   -1.42    3.79
  -5 -10   3    1.39    4.19
  -5 -10   2    2.36    4.33
  -5 -10   1    0.04    4.07
   5  10   0    3.80    5.01
   5  10   1   -0.16    4.33
   5  10   2    4.34    5.33
   5  10   3    3.04    5.46
   5  10   4    5.68    6.03
  -5 -11   7    5.61    5.34
  -5 -11   6    0.56    4.40
  -5 -11   5    5.76    5.46
  -5 -11   4   -0.25    4.39
  -5 -11   3    1.02    4.54
  -5 -11   2    3.54    5.23
   5  11  -2    2.87    5.23
  -6  14   2   -0.65    5.31
  -6  14   1    5.11    6.33
  -6  14   0    6.82    6.51
  -6  14  -1   -4.66    4.62
  -6  14  -2    2.06    6.04
  -6  14  -3    3.31    6.74
  -6  14  -4    1.70    5.46
  -6  14  -5   11.16    7.15
  -6  14  -6    2.07    6.07
  -6  14  -7    2.42    6.11
  -6  14  -8   -2.49    4.89
  -6  14  -9   -3.75    4.65
  -6  14 -10   -0.79    5.36
  -6  14 -11    1.60    5.85
  -6  14 -12    4.78    6.46
  -6  13   6    4.84    6.44
  -6  13   5    1.84    5.79
  -6  13   4    2.07    5.86
  -6  13   3    1.69    6.20
  -6  13   2    3.27    5.80
  -6  13   1    5.23    5.98
  -6  13   0   -3.15    4.66
  -6  13  -1    1.96    5.59
  -6  13  -2    5.11    6.11
  -6  13  -3   -0.94    4.94
  -6  13  -4    6.03    6.22
  -6  13  -5   -2.08    4.80
  -6  13  -6    8.29    6.38
  -6  13  -7   -0.74    5.24
  -6  13  -8    9.28    6.25
  -6  13  -9   -0.07    5.19
  -6  13 -10    0.70    5.46
  -6  13 -11    4.99    5.92
  -6  13 -12    6.40    6.33
  -6  13 -13    3.26    6.04
  -6  13 -14   -1.77    5.04
  -6  13 -14    1.77    4.87
  -6  13 -15    5.66    6.79
  -6  13 -15    7.05    5.89
  -6  13 -16   -1.98    5.07
  -6  13 -16   -0.13    4.56
  -6  12   9    7.68    6.89
  -6  12   8    6.35    6.81
  -6  12   7    1.01    5.36
  -6  12   6    6.91    6.35
  -6  12   5    6.11    6.13
  -6  12   4    3.76    5.50
  -6  12   3    3.34    5.73
  -6  12   2   -0.82    5.09
  -6  12   1   -1.72    4.48
  -6  12   0    8.47    6.17
  -6  12  -1   11.52    6.38
  -6  12  -2    7.82    5.83
  -6  12  -3    6.43    5.62
  -6  12  -4    8.48    6.18
  -6  12  -5   -1.15    4.38
  -6  12  -6   35.74    9.28
  -6  12  -7   -2.42    4.90
  -6  12  -8    0.86    5.34
  -6  12  -9    1.92    5.24
  -6  12 -10    1.19    5.16
  -6  12 -11    1.02    5.12
  -6  12 -12   -3.36    4.94
  -6  12 -13    2.57    5.57
  -6  12 -14    0.44    5.15
  -6  12 -14    0.66    4.06
  -6  12 -15   12.59    7.15
  -6  12 -15   12.12    6.15
  -6  12 -16    1.74    5.32
  -6  12 -16   -3.17    3.77
  -6  12 -17    7.21    6.51
  -6  12 -17   -0.38    4.23
  -6  12 -18    2.32    5.84
  -6  12 -18    0.83    4.81
  -6  11  12    2.19    6.14
  -6  11  11    1.16    4.88
  -6  11  11    2.51    6.33
  -6  11  10   -1.04    4.58
  -6  11  10    1.10    5.75
  -6  11   9    5.07    5.24
  -6  11   9    5.58    5.99
  -6  11   8    3.06    4.69
  -6  11   8    3.60    5.50
  -6  11   7    1.50    4.07
  -6  11   7   -1.56    4.62
  -6  11   6   -0.26    3.83
  -6  11   6    2.22    5.07
  -6  11   5    4.16    5.17
  -6  11   4    4.19    5.78
  -6  11   3    7.65    5.80
  -6  11   2   -0.34    4.27
  -6  11   1    4.09    5.22
  -6  11   0   18.82    7.00
  -6  11  -1    2.40    4.87
  -6  11  -2   46.30    9.89
  -6  11  -3    9.82    5.79
  -6  11  -4   97.42   11.63
  -6  11  -5    2.54    4.99
  -6  11  -6   32.13    8.58
  -6  11  -7    6.17    5.35
  -6  11  -8   -4.15    3.92
  -6  11  -9    2.40    5.27
  -6  11 -10    2.85    5.17
  -6  11 -11    3.72    5.70
  -6  11 -12    2.97    5.51
  -6  11 -13   19.02    7.34
  -6  11 -14    0.41    4.93
  -6  11 -14    1.88    4.24
  -6  11 -15   30.09    8.67
  -6  11 -15   23.88    7.47
  -6  11 -16    0.28    4.80
  -6  11 -16   -1.53    3.86
  -6  11 -17    2.09    5.31
  -6  11 -17    4.80    4.83
  -6  11 -18    3.64    5.90
  -6  11 -18    2.76    4.56
  -6  11 -19   -0.08    5.43
  -6  11 -19   -0.19    4.29
  -6  10  14    0.79    6.08
  -6  10  13   -2.53    4.55
  -6  10  13   -2.74    5.35
  -6  10  12    1.50    5.04
  -6  10  12    3.90    5.89
  -6  10  11   -1.24    4.08
  -6  10  11    5.58    5.75
  -6  10  10    3.79    4.70
  -6  10  10    5.76    6.03
  -6  10   9   -0.40    4.04
  -6  10   9    2.77    4.96
  -6  10   8    0.69    3.88
  -6  10   8   -0.47    4.30
  -6  10   7    3.33    4.20
  -6  10   7    1.18    4.96
  -6  10   6    0.59    3.91
  -6  10   6    0.72    4.53
  -6  10   5   16.66    5.76
  -6  10   5   24.49    7.63
  -6  10   4    4.12    4.16
  -6  10   4    1.25    4.53
  -6  10   3   12.50    4.70
  -6  10   3   16.66    6.53
  -6  10   2    2.78    4.58
  -6  10   1   12.62    5.83
  -6  10   0   -0.68    4.07
  -6  10  -1   11.81    5.79
  -6  10  -2   29.82    7.86
  -6  10  -3    0.79    4.08
  -6  10  -4   47.11    9.21
  -6  10  -5    5.41    5.19
  -6  10  -6   15.92    6.24
  -6  10  -7    3.95    4.75
  -6  10  -8   13.24    6.15
  -6  10  -9    0.57    4.41
  -6  10 -10   28.94    8.07
  -6  10 -11   14.45    6.59
  -6  10 -12    0.37    4.84
  -6  10 -13   32.39    8.46
  -6  10 -14   -4.61    3.95
  -6  10 -14    1.82    3.72
  -6  10 -15   14.33    6.72
  -6  10 -15   12.60    5.60
  -6  10 -16   -1.05    4.55
  -6  10 -16   -1.52    3.62
  -6  10 -17    9.67    5.88
  -6  10 -17    1.61    4.29
  -6  10 -18    6.42    5.75
  -6  10 -18    0.17    3.89
  -6  10 -19   -0.08    5.24
  -6  10 -19    0.49    4.19
  -6  10 -20   -0.53    5.20
  -6  10 -20   -0.74    4.08
  -6   9  15   -0.65    4.79
  -6   9  15   -0.40    5.59
  -6   9  14    1.02    4.88
  -6   9  14   -2.52    5.02
  -6   9  13    1.59    4.90
  -6   9  13    1.50    5.12
  -6   9  12    0.20    4.21
  -6   9  12   -0.42    4.74
  -6   9  11    2.18    4.16
  -6   9  11    1.76    4.68
  -6   9  10   -1.42    3.49
  -6   9  10   -0.22    4.29
  -6   9   9    1.68    4.22
  -6   9   9    1.41    4.38
  -6   9   8    0.89    3.85
  -6   9   8    5.29    4.93
  -6   9   7   30.09    7.21
  -6   9   7   23.05    7.37
  -6   9   6   10.56    4.85
  -6   9   6   10.07    5.94
  -6   9   5    9.08    4.58
  -6   9   5   10.28    5.27
  -6   9   4   -1.91    2.96
  -6   9   4    0.57    3.77
  -6   9   3   -0.23    2.78
  -6   9   3   -0.82    3.53
  -6   9   2    3.82    3.53
  -6   9   2    4.32    4.35
  -6   9   1   -1.67    2.63
  -6   9   1    0.85    3.70
  -6   9   0   10.66    5.23
  -6   9  -1   -1.45    3.55
  -6   9  -2   35.39    7.78
  -6   9  -3   13.77    5.68
  -6   9  -4    8.98    5.07
  -6   9  -5    2.22    3.96
  -6   9  -6   17.60    6.23
  -6   9  -7    0.10    3.98
  -6   9  -8   51.73    9.44
  -6   9  -9    4.91    4.82
  -6   9 -10   19.77    7.04
  -6   9 -11    9.81    5.94
  -6   9 -12    5.56    5.29
  -6   9 -13   18.04    6.92
  -6   9 -13   23.35    6.45
  -6   9 -14   -0.73    4.46
  -6   9 -14   -1.34    3.23
  -6   9 -15   24.85    7.73
  -6   9 -15   20.46    6.25
  -6   9 -16    6.10    5.44
  -6   9 -16    1.92    3.92
  -6   9 -17   10.61    6.18
  -6   9 -17    9.48    5.26
  -6   9 -18    1.95    5.30
  -6   9 -18    4.50    4.45
  -6   9 -19    0.89    4.53
  -6   9 -19    2.74    4.49
  -6   9 -20    0.33    5.14
  -6   9 -20    2.03    4.34
  -6   9 -21   -0.04    5.44
  -6   8  17   -0.90    4.66
  -6   8  16    2.86    5.32
  -6   8  15   -0.99    4.55
  -6   8  15    2.52    5.31
  -6   8  14   -0.25    4.53
  -6   8  14    5.41    5.64
  -6   8  13   -2.80    3.96
  -6   8  13    3.26    5.03
  -6   8  12   -0.70    4.04
  -6   8  12    3.60    4.93
  -6   8  11    0.45    3.78
  -6   8  11    0.28    4.12
  -6   8  10    4.35    4.38
  -6   8  10    4.30    4.63
  -6   8   9   14.35    5.57
  -6   8   9   19.88    6.64
  -6   8   8   12.60    5.25
  -6   8   8   11.21    5.34
  -6   8   7   31.68    7.07
  -6   8   7   39.28    8.45
  -6   8   6    7.42    4.33
  -6   8   6    3.69    4.34
  -6   8   5   15.64    5.12
  -6   8   5   16.95    5.71
  -6   8   4    1.50    3.17
  -6   8   4    4.99    4.47
  -6   8   3   11.64    4.62
  -6   8   3   20.42    5.93
  -6   8   2   -0.99    2.79
  -6   8   2    2.24    3.88
  -6   8   1    6.64    3.51
  -6   8   1    4.59    4.27
  -6   8   0   62.69    6.43
  -6   8   0   67.80    9.71
  -6   8  -1   -0.20    2.43
  -6   8  -1    0.22    3.82
  -6   8  -2   35.58    7.51
  -6   8  -3    9.01    5.08
  -6   8  -4    7.25    4.72
  -6   8  -5    3.45    4.30
  -6   8  -6   24.68    6.80
  -6   8  -7   13.79    5.88
  -6   8  -8   46.44    8.69
  -6   8  -9    8.03    5.07
  -6   8 -10    6.24    5.04
  -6   8 -11    5.71    4.87
  -6   8 -12    1.03    4.41
  -6   8 -13   13.28    6.20
  -6   8 -13   20.87    5.85
  -6   8 -14    0.62    4.65
  -6   8 -14    3.38    3.69
  -6   8 -15   21.07    7.38
  -6   8 -15   25.91    6.57
  -6   8 -16    3.40    5.23
  -6   8 -16    0.80    3.62
  -6   8 -17    7.64    5.66
  -6   8 -17    2.00    3.80
  -6   8 -18   -0.99    4.36
  -6   8 -18    0.30    3.70
  -6   8 -19   -0.85    4.74
  -6   8 -20    4.01    5.42
  -6   8 -21    1.33    5.43
  -6   8 -22    6.05    6.28
  -6   7  18   -1.38    4.82
  -6   7  17   -4.05    4.29
  -6   7  16    3.33    5.41
  -6   7  15    0.71    4.25
  -6   7  14    6.70    5.34
  -6   7  14    7.18    5.37
  -6   7  13   -2.24    3.86
  -6   7  13   -2.42    3.80
  -6   7  12    8.22    5.27
  -6   7  12   10.36    5.43
  -6   7  11   10.72    5.48
  -6   7  11    5.24    4.39
  -6   7  10   -0.52    3.49
  -6   7  10   -1.49    3.80
  -6   7   9   31.35    7.33
  -6   7   9   24.70    6.54
  -6   7   8   -0.55    3.38
  -6   7   8    0.93    3.42
  -6   7   7   14.00    5.01
  -6   7   7   10.53    5.12
  -6   7   6    4.09    3.72
  -6   7   6    2.62    3.97
  -6   7   5   36.15    6.91
  -6   7   5   34.64    7.34
  -6   7   4    5.53    3.84
  -6   7   4    4.01    4.04
  -6   7   3   43.49    6.93
  -6   7   3   38.31    7.41
  -6   7   2   12.69    4.25
  -6   7   2   13.75    5.17
  -6   7   1    1.50    2.71
  -6   7   1   -1.00    3.04
  -6   7   0   64.45    6.21
  -6   7   0   49.13    8.09
  -6   7  -1   11.17    3.50
  -6   7  -1    7.83    4.44
  -6   7  -2   27.97    4.35
  -6   7  -2   38.88    7.20
  -6   7  -3   12.53    3.17
  -6   7  -3    8.89    4.90
  -6   7  -4   74.04    8.62
  -6   7  -5   36.75    7.51
  -6   7  -6   70.59   10.09
  -6   7  -7    5.63    4.69
  -6   7  -8    1.18    4.16
  -6   7  -9   44.71    8.80
  -6   7 -10    1.93    4.22
  -6   7 -11   38.73    8.28
  -6   7 -12   33.72    7.77
  -6   7 -12   22.59    5.62
  -6   7 -13   28.27    7.58
  -6   7 -13   33.91    6.77
  -6   7 -14   11.56    6.01
  -6   7 -14    6.16    3.98
  -6   7 -15   37.21    8.65
  -6   7 -15   29.05    6.51
  -6   7 -16    1.75    4.69
  -6   7 -16    0.97    3.24
  -6   7 -17   17.95    7.26
  -6   7 -18    3.34    5.16
  -6   7 -19    9.79    6.20
  -6   7 -20    0.46    5.03
  -6   7 -21    0.64    5.45
  -6   7 -22    8.15    6.18
  -6   6  19   -1.68    4.95
  -6   6  18    4.52    5.82
  -6   6  17   -2.31    4.21
  -6   6  16    3.05    4.99
  -6   6  15   -3.14    3.62
  -6   6  14    9.02    5.50
  -6   6  13    2.84    4.29
  -6   6  13    0.58    3.76
  -6   6  12    3.34    4.14
  -6   6  12    9.37    4.94
  -6   6  11   26.53    7.06
  -6   6  11   24.84    6.48
  -6   6  10    0.01    3.34
  -6   6  10   -2.82    3.06
  -6   6   9   22.21    6.33
  -6   6   9   22.22    5.95
  -6   6   8   19.53    5.88
  -6   6   8   24.28    6.03
  -6   6   7   33.67    6.89
  -6   6   7   28.69    6.39
  -6   6   6    5.88    3.96
  -6   6   6   10.88    4.67
  -6   6   5   58.66    7.26
  -6   6   5   54.37    8.03
  -6   6   4   15.55    4.74
  -6   6   4   17.65    5.20
  -6   6   3   52.22    6.50
  -6   6   3   56.67    8.05
  -6   6   2    9.49    3.68
  -6   6   2    5.88    3.91
  -6   6   1   11.14    3.63
  -6   6   1    7.89    4.17
  -6   6   0   10.06    3.56
  -6   6   0   16.32    5.09
  -6   6  -1    2.95    2.52
  -6   6  -1    1.42    3.53
  -6   6  -2    1.52    2.17
  -6   6  -2    5.80    3.91
  -6   6  -3   37.31    4.31
  -6   6  -3   49.23    7.86
  -6   6  -4  120.24    6.19
  -6   6  -4  127.27   10.27
  -6   6  -5   43.53    4.00
  -6   6  -5   52.67    8.27
  -6   6  -6   52.85    8.44
  -6   6  -7   19.34    6.11
  -6   6  -8   16.40    5.86
  -6   6  -9  108.31   10.47
  -6   6 -10   12.49    5.62
  -6   6 -11   16.02    6.07
  -6   6 -12   24.73    7.04
  -6   6 -12   19.61    5.01
  -6   6 -13    8.11    5.19
  -6   6 -13   13.00    4.42
  -6   6 -14   41.67    8.74
  -6   6 -14   34.98    6.42
  -6   6 -15    2.27    5.00
  -6   6 -15   -1.86    2.63
  -6   6 -16   16.12    6.75
  -6   6 -17    3.30    5.22
  -6   6 -18    4.02    5.33
  -6   6 -19   12.94    6.77
  -6   6 -20   -0.92    4.89
  -6   6 -21    3.37    5.50
  -6   6 -22    3.99    6.06
  -6   5  20    2.12    5.45
  -6   5  19    3.60    5.43
  -6   5  18    2.13    4.86
  -6   5  17    0.04    4.44
  -6   5  16   12.13    6.12
  -6   5  15   -0.55    3.97
  -6   5  14   14.78    6.06
  -6   5  13    0.26    3.55
  -6   5  12   -0.84    3.51
  -6   5  12    0.73    3.28
  -6   5  11    4.60    4.33
  -6   5  11    9.56    4.52
  -6   5  10    1.98    3.69
  -6   5  10   -1.96    2.90
  -6   5   9   41.14    7.93
  -6   5   9   30.46    6.26
  -6   5   8   17.99    5.58
  -6   5   8   22.42    5.60
  -6   5   7   42.21    7.37
  -6   5   7   45.15    6.88
  -6   5   6   17.65    5.06
  -6   5   6   13.17    4.37
  -6   5   5   60.53    7.29
  -6   5   5   66.52    7.11
  -6   5   4   21.52    5.10
  -6   5   4   16.36    4.69
  -6   5   3   28.10    5.39
  -6   5   3   24.39    5.34
  -6   5   2   -0.28    2.45
  -6   5   2   -2.03    2.40
  -6   5   1    5.88    3.07
  -6   5   1    5.50    3.64
  -6   5   0   -2.91    1.92
  -6   5   0    0.00    2.78
  -6   5  -1    7.27    2.92
  -6   5  -1    3.90    3.66
  -6   5  -2   43.00    4.70
  -6   5  -2   48.77    7.37
  -6   5  -3   -1.64    1.72
  -6   5  -3    3.59    3.45
  -6   5  -4  132.18    6.80
  -6   5  -4  154.26   10.68
  -6   5  -5   -0.78    1.75
  -6   5  -5   -4.72    2.92
  -6   5  -6   51.32    4.42
  -6   5  -6   62.87    8.86
  -6   5  -7    5.89    2.33
  -6   5  -7    5.64    4.31
  -6   5  -8    2.14    1.98
  -6   5  -8   -0.33    3.96
  -6   5  -9    5.16    4.66
  -6   5 -10    1.19    4.37
  -6   5 -11   45.05    8.58
  -6   5 -11   32.78    5.73
  -6   5 -12   -1.19    3.84
  -6   5 -12    0.88    2.69
  -6   5 -13   16.45    6.31
  -6   5 -13   13.82    4.31
  -6   5 -14   25.36    7.45
  -6   5 -15    9.64    6.04
  -6   5 -16   23.54    7.52
  -6   5 -17    5.68    5.57
  -6   5 -18   -2.20    4.77
  -6   5 -19    5.14    5.83
  -6   5 -20    2.41    5.11
  -6   5 -21    2.16    5.40
  -6   5 -22    0.59    5.58
  -6   4  21   -3.13    4.51
  -6   4  20    0.14    5.10
  -6   4  19    0.68    4.47
  -6   4  18   13.84    6.62
  -6   4  17    3.00    4.72
  -6   4  16   13.73    5.99
  -6   4  15   -0.19    3.60
  -6   4  14    0.00    3.88
  -6   4  13   -0.35    3.32
  -6   4  12    6.87    4.55
  -6   4  11    7.01    4.30
  -6   4  11    4.59    3.59
  -6   4  10    4.25    3.99
  -6   4  10    6.64    3.65
  -6   4   9   93.15    9.61
  -6   4   9   82.39    7.65
  -6   4   8    9.89    4.54
  -6   4   8    7.22    3.55
  -6   4   7  114.50    9.65
  -6   4   7  107.83    8.04
  -6   4   6   20.58    5.27
  -6   4   6   19.07    4.57
  -6   4   5   65.49    7.25
  -6   4   5   48.47    5.90
  -6   4   4   19.51    4.89
  -6   4   4   20.00    4.58
  -6   4   3   20.54    4.61
  -6   4   3   23.68    4.91
  -6   4   2    0.63    2.37
  -6   4   2    2.09    2.92
  -6   4   1   88.33    6.94
  -6   4   1   87.19    7.40
  -6   4   0   63.25    5.96
  -6   4   0   61.25    6.56
  -6   4  -1   15.56    3.69
  -6   4  -1   14.93    4.43
  -6   4  -2   84.57    6.22
  -6   4  -2   94.70    8.03
  -6   4  -3    2.13    2.12
  -6   4  -3    2.22    3.28
  -6   4  -4   29.41    4.34
  -6   4  -4   30.89    6.15
  -6   4  -5    4.85    2.57
  -6   4  -5    8.80    4.35
  -6   4  -6   41.23    4.54
  -6   4  -6   41.94    7.35
  -6   4  -7   39.20    4.43
  -6   4  -7   33.42    6.92
  -6   4  -8   35.72    4.37
  -6   4  -8   48.79    8.06
  -6   4  -9   13.93    3.38
  -6   4  -9   20.30    6.18
  -6   4 -10    0.90    4.23
  -6   4 -10    2.12    2.67
  -6   4 -11   24.78    7.05
  -6   4 -12    1.47    4.35
  -6   4 -13   17.18    6.36
  -6   4 -14   42.91    8.93
  -6   4 -15   21.20    7.19
  -6   4 -16   14.18    6.78
  -6   4 -17    6.84    5.96
  -6   4 -18    2.95    4.85
  -6   4 -19    1.45    5.07
  -6   4 -20    2.88    5.16
  -6   4 -21   -3.69    4.33
  -6   4 -22    2.56    6.00
  -6   3  22   -0.46    4.95
  -6   3  21   -2.09    4.65
  -6   3  20    3.19    5.38
  -6   3  19   -0.32    4.25
  -6   3  18   15.36    6.77
  -6   3  17    2.22    4.54
  -6   3  16    5.79    4.94
  -6   3  15    0.41    3.73
  -6   3  14    0.48    3.68
  -6   3  13    0.29    3.38
  -6   3  12    1.72    3.62
  -6   3  11   17.52    5.88
  -6   3  10    1.02    3.49
  -6   3  10    0.56    2.60
  -6   3   9   81.76    8.79
  -6   3   9   84.10    6.81
  -6   3   8   10.55    4.56
  -6   3   8    7.82    3.37
  -6   3   7   72.19    7.93
  -6   3   7   73.66    6.41
  -6   3   6   30.20    6.02
  -6   3   6   26.23    4.79
  -6   3   5   17.81    4.73
  -6   3   5   15.90    3.89
  -6   3   4   55.96    6.45
  -6   3   4   66.55    6.17
  -6   3   3   16.63    4.33
  -6   3   3   14.14    3.90
  -6   3   2    4.50    2.93
  -6   3   2    5.88    3.09
  -6   3   1   67.00    6.24
  -6   3   1   70.13    6.59
  -6   3   0   45.00    5.26
  -6   3   0   46.73    5.62
  -6   3  -1   28.71    4.85
  -6   3  -1   37.00    5.93
  -6   3  -2   80.92    6.34
  -6   3  -2   82.49    7.41
  -6   3  -3   40.93    4.83
  -6   3  -3   44.21    6.70
  -6   3  -4    7.86    2.84
  -6   3  -4   11.26    4.32
  -6   3  -5   38.57    4.75
  -6   3  -5   43.69    7.23
  -6   3  -6   42.69    5.00
  -6   3  -6   39.06    7.00
  -6   3  -7    1.59    2.30
  -6   3  -7    4.16    4.12
  -6   3  -8   49.71    5.40
  -6   3  -8   54.41    8.43
  -6   3  -9   30.53    5.02
  -6   3  -9   30.00    7.08
  -6   3 -10   -0.85    4.05
   6  -3  10    1.38    2.51
  -6   3 -11   11.58    5.67
   6  -3  11   16.69    4.19
  -6   3 -12    5.37    5.05
   6  -3  12    1.92    2.65
  -6   3 -13   19.63    6.86
  -6   3 -14   45.93    9.11
  -6   3 -15   14.44    6.29
  -6   3 -16    4.32    5.58
  -6   3 -17   12.08    6.41
  -6   3 -18    0.69    4.54
  -6   3 -19   -0.63    4.87
  -6   3 -20   -2.87    5.00
  -6   3 -21    8.61    6.56
  -6   3 -22   -0.96    5.40
  -6   2  22   -3.01    4.58
  -6   2  21    3.26    5.22
  -6   2  20    6.75    5.88
  -6   2  19    1.28    4.85
  -6   2  18   17.30    6.72
  -6   2  17   -1.56    3.81
  -6   2  16    0.09    3.76
  -6   2  15    2.91    3.85
  -6   2  14   15.63    5.75
  -6   2  13   -0.79    3.21
  -6   2  12    4.47    4.22
  -6   2  11   11.05    4.92
  -6   2  10    1.38    3.45
  -6   2   9   34.87    6.83
  -6   2   9   30.12    4.54
  -6   2   8    8.31    4.21
  -6   2   8    5.79    2.99
  -6   2   7   24.37    5.58
  -6   2   7   27.85    4.51
  -6   2   6   98.84    8.62
  -6   2   6   97.58    6.62
  -6   2   5  107.54    8.68
  -6   2   5  126.74    7.33
  -6   2   4   13.61    4.11
  -6   2   4   15.00    3.67
  -6   2   3   33.29    5.77
  -6   2   3   35.46    5.08
  -6   2   2   37.47    5.82
  -6   2   2   43.79    5.15
  -6   2   1    1.28    2.43
  -6   2   1    1.11    2.58
  -6   2   0   24.57    4.81
  -6   2  -1   91.97    7.13
  -6   2  -1  102.67    7.85
  -6   2  -2   17.82    4.14
  -6   2  -2   19.41    4.93
  -6   2  -3  176.52    9.34
  -6   2  -3  176.88   10.42
  -6   2  -4   42.70    5.24
  -6   2  -4   49.47    7.21
  -6   2  -5   41.53    5.86
  -6   2  -5   43.91    7.02
  -6   2  -6   61.11    6.09
  -6   2  -6   60.95    7.45
  -6   2  -7   18.51    4.30
  -6   2  -7   15.03    5.37
  -6   2  -8    3.49    2.82
  -6   2  -8    2.31    4.17
  -6   2  -9    1.37    2.56
  -6   2  -9   -1.81    3.78
  -6   2 -10   38.14    7.85
   6  -2  10   33.82    5.79
  -6   2 -11   35.88    8.05
   6  -2  11   30.25    5.56
  -6   2 -12   41.50    8.48
   6  -2  12   29.14    5.69
  -6   2 -13   22.98    7.18
   6  -2  13   31.94    5.99
  -6   2 -14   15.20    6.46
   6  -2  14   16.66    4.82
  -6   2 -15    3.20    5.07
  -6   2 -16    4.13    5.58
  -6   2 -17    1.40    4.85
  -6   2 -18    1.94    5.05
  -6   2 -19   -5.64    4.28
  -6   2 -20    1.08    5.34
  -6   2 -21    1.16    5.32
  -6   2 -22    5.93    6.18
  -6   1  22   -2.57    4.47
  -6   1  21    5.21    5.62
  -6   1  20    3.62    4.89
  -6   1  19   -1.95    3.95
  -6   1  18    9.95    5.75
  -6   1  17    2.14    4.40
  -6   1  16    7.24    5.04
  -6   1  15    0.61    3.53
  -6   1  14   12.56    5.26
  -6   1  13    2.49    3.60
  -6   1  12   -0.54    3.22
  -6   1  11   11.97    5.16
  -6   1  10   21.57    5.90
  -6   1   9    1.07    3.29
  -6   1   8   43.79    7.41
  -6   1   7   46.87    7.41
  -6   1   7   55.54    4.86
  -6   1   6   44.18    6.88
  -6   1   6   54.91    4.92
  -6   1   5  156.76   10.25
  -6   1   5  156.65    7.60
  -6   1   4    1.05    2.75
  -6   1   4    4.55    2.82
  -6   1   3    4.95    3.03
  -6   1   3    2.81    2.61
  -6   1   2    6.29    3.22
  -6   1   2    4.30    2.87
  -6   1   1    2.51    2.70
  -6   1   1    0.54    2.49
  -6   1   0   -1.70    2.01
  -6   1   0    2.52    2.86
  -6   1  -1  148.07    9.17
  -6   1  -1  161.14    9.19
  -6   1  -2    3.17    2.78
  -6   1  -2    3.68    3.40
  -6   1  -3   99.68    7.78
  -6   1  -3  104.69    8.25
  -6   1  -4   45.78    6.56
  -6   1  -4   48.78    7.25
  -6   1  -5   21.95    4.96
  -6   1  -5   19.82    5.49
  -6   1  -6    2.19    2.78
  -6   1  -6    0.79    3.80
  -6   1  -7   71.63    7.11
  -6   1  -7   72.65    8.37
  -6   1  -8    1.73    2.94
  -6   1  -8    0.81    4.23
  -6   1  -9   -1.81    2.52
  -6   1  -9   -0.15    4.15
  -6   1 -10   48.95    8.95
   6  -1  10   37.35    6.46
  -6   1 -11   59.84    9.86
   6  -1  11   60.36    7.12
  -6   1 -12   24.03    7.20
   6  -1  12   20.41    5.17
  -6   1 -13   30.33    8.00
   6  -1  13   30.95    6.37
  -6   1 -14    2.49    5.04
   6  -1  14    2.41    3.22
  -6   1 -15    0.69    4.62
   6  -1  15    5.99    3.90
  -6   1 -16   16.23    7.07
   6  -1  16    6.32    4.24
  -6   1 -17   -1.98    4.30
  -6   1 -18    0.23    5.00
  -6   1 -19   17.68    7.83
  -6   1 -20    3.39    5.55
  -6   1 -21    7.30    6.82
  -6   0  23    2.39    5.18
  -6   0  22    2.05    4.79
  -6   0  21    1.56    4.42
  -6   0  20    3.82    4.74
  -6   0  19    3.70    4.77
  -6   0  18    8.40    5.39
  -6   0  17    7.78    5.35
  -6   0  16    7.39    4.72
  -6   0  15    2.50    3.84
  -6   0  14   -1.30    3.06
  -6   0  13   13.20    5.27
  -6   0  12    3.79    3.93
  -6   0  11   -0.64    3.22
  -6   0  10    0.40    3.21
  -6   0   9   49.86    8.12
  -6   0   8   46.00    7.35
  -6   0   7  116.86    9.63
  -6   0   6   -2.81    2.30
  -6   0   6   -0.98    1.98
  -6   0   5   57.48    6.93
  -6   0   5   59.39    4.98
  -6   0   4    2.10    3.03
  -6   0   4    3.94    2.67
  -6   0   3    0.32    2.69
  -6   0   3    1.19    2.42
  -6   0   2   11.40    4.01
  -6   0   2   16.18    3.94
  -6   0   1    3.04    2.89
  -6   0   1    2.42    2.92
  -6   0   0    7.57    3.48
  -6   0   0    7.77    3.52
  -6   0  -1   32.42    5.80
  -6   0  -1   31.71    5.51
  -6   0  -2  100.97    8.28
  -6   0  -2  101.04    7.91
  -6   0  -3   15.47    4.42
  -6   0  -3   20.64    5.07
  -6   0  -4   19.32    4.97
  -6   0  -4   17.01    5.11
  -6   0  -5   42.90    6.69
  -6   0  -5   44.44    7.30
  -6   0  -6    9.21    4.03
  -6   0  -6    3.67    4.23
  -6   0  -7   60.82    7.01
  -6   0  -7   68.00    9.49
  -6   0  -8   11.83    4.55
  -6   0  -8    8.94    5.17
  -6   0  -9    4.08    3.35
  -6   0  -9    6.29    5.28
  -6   0 -10   22.40    6.59
   6   0  10   13.21    4.49
  -6   0 -11   20.32    6.84
   6   0  11   17.06    5.05
  -6   0 -12   13.01    6.00
   6   0  12   12.94    4.61
  -6   0 -13    0.24    4.32
   6   0  13   -1.00    3.01
  -6   0 -14   25.53    7.84
   6   0  14   20.59    5.86
  -6   0 -15    3.39    4.83
   6   0  15   -0.07    3.20
  -6   0 -16   27.90    8.43
  -6   0 -17    2.51    5.35
   6   0  17    1.63    3.80
  -6   0 -18    1.43    5.27
   6   0  18    0.21    3.69
  -6   0 -19    5.02    6.25
  -6   0 -20    2.61    5.92
  -6  -1  23   -3.67    3.86
  -6  -1  22   -0.19    4.19
  -6  -1  21    2.06    4.38
  -6  -1  20    5.07    5.09
  -6  -1  19    5.15    4.98
  -6  -1  18   19.86    6.82
  -6  -1  17    5.06    4.55
  -6  -1  16    9.05    5.00
   6   1 -16   13.30    6.04
  -6  -1  15    2.39    3.93
   6   1 -15    0.60    4.14
  -6  -1  14    4.23    3.95
   6   1 -14    1.85    4.21
  -6  -1  13    1.09    3.55
   6   1 -13   -0.19    3.46
  -6  -1  12   17.82    5.57
   6   1 -12   16.28    5.86
  -6  -1  11    4.65    4.12
   6   1 -11    6.62    4.33
  -6  -1  10   66.13    9.43
   6   1 -10   76.30    8.80
  -6  -1   9   46.40    7.62
   6   1  -9   46.08    7.28
  -6  -1   8   22.78    5.84
   6   1  -8   31.56    6.31
  -6  -1   7   31.57    6.40
   6   1  -7   28.13    5.66
  -6  -1   6    0.24    3.05
   6   1  -6    6.21    3.62
  -6  -1   5    2.47    3.24
  -6  -1   5    4.51    2.54
  -6  -1   4   11.46    4.20
  -6  -1   4   12.99    3.46
  -6  -1   3   28.46    5.81
  -6  -1   3   30.68    4.68
  -6  -1   2   -0.88    2.53
  -6  -1   2    2.51    2.82
  -6  -1   1   26.17    5.78
  -6  -1   1   21.53    4.55
  -6  -1   0   43.51    6.81
  -6  -1   0   49.77    5.91
  -6  -1  -1   12.17    4.23
  -6  -1  -1   15.26    4.49
  -6  -1  -2   10.92    4.24
  -6  -1  -2   12.01    4.40
  -6  -1  -3   67.28    7.47
  -6  -1  -3   68.35    7.52
  -6  -1  -4   17.78    5.08
  -6  -1  -4   20.79    5.58
  -6  -1  -5  139.64   10.37
  -6  -1  -5  134.66   10.56
  -6  -1  -6   39.24    7.17
  -6  -1  -6   30.33    7.15
  -6  -1  -7   -0.01    2.99
  -6  -1  -7   -0.03    3.90
  -6  -1  -8   12.24    4.74
  -6  -1  -8    9.75    5.25
  -6  -1  -9    4.58    3.67
  -6  -1  -9    5.43    4.87
  -6  -1 -10    6.10    4.88
   6   1  10    5.41    3.84
  -6  -1 -11    3.41    4.60
   6   1  11    1.72    2.98
  -6  -1 -12    6.90    5.24
   6   1  12    5.88    4.10
  -6  -1 -13    0.12    4.55
   6   1  13    0.19    3.19
  -6  -1 -14   39.20    9.34
   6   1  14   31.98    7.36
  -6  -1 -15   13.54    6.64
   6   1  15   15.16    5.76
  -6  -1 -16    9.96    6.43
   6   1  16    2.74    4.26
  -6  -1 -17    3.68    5.73
   6   1  17    5.16    4.73
  -6  -1 -18    4.51    6.14
   6   1  18   -1.29    3.90
  -6  -1 -19   -2.39    4.91
   6   1  19   -1.98    4.02
  -6  -2  23   -3.31    4.21
  -6  -2  22   -0.21    4.47
  -6  -2  21   -1.64    3.63
   6   2 -21   -2.60    4.69
  -6  -2  20    4.23    4.79
   6   2 -20    4.65    5.78
  -6  -2  19    0.58    4.00
   6   2 -19    3.38    5.45
  -6  -2  18    5.88    4.60
   6   2 -18    8.17    5.66
  -6  -2  17   -0.35    3.60
   6   2 -17   10.55    6.04
  -6  -2  16    3.84    4.38
   6   2 -16    4.62    4.78
  -6  -2  15    9.95    4.98
   6   2 -15   15.68    6.23
  -6  -2  14    1.60    3.67
   6   2 -14    0.75    3.87
  -6  -2  13    6.42    4.28
   6   2 -13    2.89    3.98
  -6  -2  12   10.97    4.85
   6   2 -12    7.39    4.65
  -6  -2  11    4.27    4.11
   6   2 -11    8.60    4.60
  -6  -2  10   12.47    5.12
   6   2 -10   14.37    5.31
  -6  -2   9   26.93    6.63
   6   2  -9   23.21    5.71
  -6  -2   8    7.62    4.45
   6   2  -8   10.14    4.30
  -6  -2   7   13.06    4.78
   6   2  -7    7.89    3.93
  -6  -2   6   27.84    6.09
   6   2  -6   25.95    5.32
  -6  -2   5   15.96    5.15
   6   2  -5   14.68    4.14
  -6  -2   4   25.61    5.84
  -6  -2   4   20.89    4.05
   6   2  -4   25.73    4.77
  -6  -2   3   10.54    4.37
  -6  -2   3   16.24    4.05
   6   2  -3   15.28    3.85
  -6  -2   2    8.33    3.89
  -6  -2   2    8.05    3.39
  -6  -2   1    3.30    3.38
  -6  -2   1    1.30    2.89
  -6  -2   0    6.86    3.82
  -6  -2   0    7.95    3.89
  -6  -2  -1   25.51    5.75
  -6  -2  -1   19.39    5.11
  -6  -2  -2   -2.41    2.72
  -6  -2  -2   -0.06    3.15
  -6  -2  -3  129.46   10.40
  -6  -2  -3  145.11   10.44
  -6  -2  -4   51.44    8.21
  -6  -2  -4   52.29    8.12
  -6  -2  -5   21.39    5.63
  -6  -2  -5   24.31    6.28
  -6  -2  -6   17.17    5.37
  -6  -2  -6   10.18    5.26
  -6  -2  -7    3.56    3.64
  -6  -2  -7    5.10    4.58
  -6  -2  -8    4.59    3.75
  -6  -2  -8    3.09    4.19
  -6  -2  -9   40.12    8.41
   6   2   9   31.96    7.07
  -6  -2 -10    1.68    4.58
   6   2  10    3.81    3.84
  -6  -2 -11    2.58    4.82
   6   2  11    4.59    3.97
  -6  -2 -12   40.92    9.19
   6   2  12   41.69    8.31
  -6  -2 -13   12.43    6.58
   6   2  13    1.92    4.02
  -6  -2 -14   13.79    7.00
   6   2  14    8.34    4.92
  -6  -2 -15   15.56    7.20
   6   2  15    7.92    4.95
  -6  -2 -16    1.03    5.03
   6   2  16   -1.02    3.62
   6   2  17   -3.42    3.31
   6   2  18    1.52    4.63
  -6  -3  22   -1.55    4.05
   6   3 -22   -1.74    5.22
  -6  -3  21   -0.45    4.13
   6   3 -21    2.02    5.27
  -6  -3  20    6.27    4.96
   6   3 -20    5.31    5.65
  -6  -3  19    1.63    4.06
   6   3 -19   -2.42    4.13
  -6  -3  18    4.03    4.39
   6   3 -18    0.36    4.62
  -6  -3  17    5.32    4.78
   6   3 -17    8.34    5.58
  -6  -3  16   -0.63    3.38
   6   3 -16   -1.95    3.94
  -6  -3  15    6.89    4.81
   6   3 -15   12.64    5.98
  -6  -3  14    9.31    4.89
   6   3 -14   12.99    5.40
  -6  -3  13    0.71    3.50
   6   3 -13    0.78    3.71
  -6  -3  12   10.23    4.93
   6   3 -12    7.27    4.36
  -6  -3  11    8.00    4.36
   6   3 -11    7.97    4.61
  -6  -3  10    1.59    3.61
   6   3 -10   -1.01    3.36
  -6  -3   9    7.99    4.49
   6   3  -9    8.05    4.23
  -6  -3   8    9.46    4.55
   6   3  -8   20.62    5.44
  -6  -3   7    6.22    4.25
   6   3  -7    5.70    3.83
  -6  -3   6   24.96    6.21
   6   3  -6   28.15    5.52
  -6  -3   5   10.75    4.67
   6   3  -5    8.00    3.66
  -6  -3   4   19.06    5.40
   6   3  -4   16.33    4.16
  -6  -3   3    5.18    4.01
   6   3  -3    5.42    3.12
  -6  -3   2    2.63    3.36
  -6  -3   2    1.30    3.00
   6   3  -2    1.48    2.55
  -6  -3   1   20.38    5.69
  -6  -3   1   25.33    5.39
  -6  -3   0   -0.78    2.90
  -6  -3   0    1.94    3.48
  -6  -3  -1  101.60    9.69
  -6  -3  -1  104.05    8.86
  -6  -3  -2    4.31    3.82
  -6  -3  -2    2.73    4.19
  -6  -3  -3   29.65    6.70
  -6  -3  -3   30.70    6.66
  -6  -3  -4    1.58    3.42
  -6  -3  -4    1.14    3.85
  -6  -3  -5    3.50    3.77
  -6  -3  -5    5.39    4.56
  -6  -3  -6    5.69    3.99
  -6  -3  -6   13.88    5.38
  -6  -3  -7    8.33    4.69
  -6  -3  -7    6.85    5.01
  -6  -3  -8    6.85    4.33
  -6  -3  -8   10.55    5.52
  -6  -3  -9   10.91    5.83
   6   3   9   18.10    5.98
  -6  -3 -10   23.89    7.50
   6   3  10   15.36    5.83
  -6  -3 -11    0.78    4.85
   6   3  11    1.73    3.70
   6   3  12   19.27    6.32
   6   3  13    3.88    4.38
   6   3  14    1.31    4.43
   6   3  15   -0.68    3.85
   6   3  16    2.06    4.35
   6   3  17   -0.63    4.14
  -6  -4  22    0.01    4.47
   6   4 -22    2.92    6.42
  -6  -4  21    4.36    5.06
   6   4 -21   -0.50    4.93
  -6  -4  20    4.69    4.74
   6   4 -20    3.69    6.01
  -6  -4  19   -0.13    3.88
   6   4 -19    1.68    5.08
  -6  -4  18    0.56    3.87
   6   4 -18   -0.59    4.60
  -6  -4  17   13.29    5.70
   6   4 -17   15.32    6.51
  -6  -4  16    0.70    3.74
   6   4 -16    0.43    4.31
  -6  -4  15    0.95    3.79
   6   4 -15    5.26    4.78
  -6  -4  14    2.72    4.06
   6   4 -14    6.82    4.60
  -6  -4  13   -1.12    3.23
   6   4 -13   -1.44    3.34
  -6  -4  12    5.95    4.41
   6   4 -12    7.37    4.60
  -6  -4  11   -0.52    3.09
   6   4 -11    0.43    3.47
  -6  -4  10   13.21    5.15
   6   4 -10   14.50    5.05
  -6  -4   9   19.60    5.79
   6   4  -9   22.06    5.65
  -6  -4   8    6.52    4.30
   6   4  -8    7.24    3.96
  -6  -4   7    9.73    4.88
   6   4  -7    8.20    4.10
  -6  -4   6    7.60    4.30
   6   4  -6    5.38    3.55
  -6  -4   5    1.17    3.42
   6   4  -5    0.49    2.85
  -6  -4   4   20.91    5.83
   6   4  -4   23.35    4.88
  -6  -4   3   24.54    6.27
  -6  -4   2   19.01    5.75
  -6  -4   1   41.45    7.83
  -6  -4   0   31.97    7.12
  -6  -4  -1   28.84    6.99
  -6  -4  -2   25.80    6.54
  -6  -4  -3   -0.04    3.25
  -6  -4  -4    0.95    3.37
  -6  -4  -5    1.92    3.72
  -6  -4  -6    1.81    3.33
  -6  -4  -7    7.55    4.87
   6   4   8   12.79    5.64
   6   4   9   -1.05    3.37
   6   4  10   30.71    7.99
   6   4  11    6.91    5.07
   6   4  12    7.07    5.25
   6   4  13    2.85    4.46
   6   4  14    5.54    5.04
   6   4  15    1.78    4.61
   6   4  16   -1.14    4.47
  -6  -5  21   -4.35    3.45
   6   5 -21    2.53    6.03
  -6  -5  20   -0.26    4.24
   6   5 -20   -2.17    4.58
  -6  -5  19   -1.70    3.92
   6   5 -19    1.44    5.14
  -6  -5  18   -0.73    4.05
   6   5 -18    1.14    4.48
  -6  -5  17    7.08    4.88
   6   5 -17    7.73    5.33
  -6  -5  16   -0.13    3.96
   6   5 -16    0.72    3.86
  -6  -5  15    0.85    3.85
   6   5 -15    1.87    4.28
  -6  -5  14   -3.12    3.07
   6   5 -14    0.40    3.81
  -6  -5  13   -0.23    3.50
   6   5 -13    2.72    4.05
  -6  -5  12   10.47    5.07
   6   5 -12   12.06    5.35
  -6  -5  11    2.35    3.77
   6   5 -11   -1.23    3.13
  -6  -5  10   29.57    6.96
   6   5 -10   31.30    6.73
  -6  -5   9    4.22    3.93
   6   5  -9    8.52    4.38
  -6  -5   8   15.13    5.41
   6   5  -8   11.31    4.47
  -6  -5   7   -1.17    3.10
   6   5  -7    2.20    3.21
  -6  -5   6    9.50    4.72
   6   5  -6    2.72    3.36
  -6  -5   5   -0.77    3.21
   6   5  -5    2.28    2.99
  -6  -5   4   13.21    5.25
  -6  -5   3   35.52    7.50
  -6  -5   2    8.25    4.68
  -6  -5   1   59.80    9.25
  -6  -5   0   19.06    5.93
  -6  -5  -1   31.53    7.28
  -6  -5  -2    0.94    3.33
  -6  -5  -3   19.61    6.24
  -6  -5  -4    2.29    3.81
  -6  -5  -5   28.27    7.39
  -6  -5  -6    4.02    4.23
   6   5   7    8.81    5.49
   6   5   8    9.50    5.42
   6   5   9    0.44    4.09
   6   5  10   20.79    7.16
   6   5  11   -0.30    4.02
   6   5  12    8.98    5.93
   6   5  13    0.42    4.38
   6   5  14    0.50    4.60
   6   6 -21    2.09    5.88
  -6  -6  20    0.75    4.67
   6   6 -20    0.32    5.20
  -6  -6  19    5.33    5.19
   6   6 -19    6.12    5.79
  -6  -6  18    2.47    4.30
   6   6 -18    2.16    4.89
  -6  -6  17    5.31    4.71
   6   6 -17    6.82    5.66
  -6  -6  16    2.23    4.20
   6   6 -16   -0.96    4.25
  -6  -6  15   -0.02    3.57
   6   6 -15    2.58    4.34
  -6  -6  14   -0.23    3.55
   6   6 -14    0.58    4.13
  -6  -6  13    3.42    4.14
   6   6 -13    0.23    3.47
  -6  -6  12    2.40    3.99
   6   6 -12    4.07    4.31
  -6  -6  11    2.77    4.02
   6   6 -11   -1.07    3.31
  -6  -6  10    7.87    4.81
   6   6 -10    5.35    4.20
  -6  -6   9    0.09    3.42
   6   6  -9   -0.88    3.20
  -6  -6   8    4.98    4.31
   6   6  -8   13.72    5.06
  -6  -6   7    1.21    3.70
   6   6  -7   -1.28    2.94
  -6  -6   6   12.19    5.04
  -6  -6   5   -2.29    2.85
  -6  -6   4    2.56    3.86
  -6  -6   3   11.78    5.29
  -6  -6   2    0.66    3.63
  -6  -6   1   12.05    5.35
  -6  -6   0    1.07    3.61
  -6  -6  -1   10.67    5.42
  -6  -6  -2    0.91    3.74
  -6  -6  -3   19.43    6.85
  -6  -6  -4   -0.58    3.55
  -6  -6  -5   12.09    5.82
   6   6   6    1.02    4.08
   6   6   7    5.60    4.95
   6   6   8    3.29    4.69
   6   6   9   -1.02    3.94
   6   6  10    2.62    4.83
   6   6  11    3.04    5.13
   6   6  12    1.43    5.00
   6   6  13   -3.78    4.18
   6   7 -19    3.46    5.72
  -6  -7  18   -0.82    4.17
   6   7 -18   -1.15    4.76
  -6  -7  17    3.34    4.77
   6   7 -17   -2.28    4.42
  -6  -7  16    0.20    4.06
   6   7 -16   -1.57    4.21
  -6  -7  15    2.39    4.34
   6   7 -15    1.83    4.54
  -6  -7  14   -0.89    3.62
   6   7 -14    2.23    4.44
  -6  -7  13    3.77    4.30
   6   7 -13   -1.08    3.84
  -6  -7  12    7.43    4.92
   6   7 -12    3.10    4.26
  -6  -7  11   -0.15    3.51
   6   7 -11    3.17    4.13
  -6  -7  10   11.99    5.45
   6   7 -10   10.65    5.16
  -6  -7   9    1.06    3.79
   6   7  -9   -1.28    3.45
  -6  -7   8   10.72    5.09
  -6  -7   7    2.40    4.10
  -6  -7   6    8.16    4.86
  -6  -7   5   -1.04    3.40
  -6  -7   4   -0.96    3.30
  -6  -7   3    0.02    3.73
  -6  -7   2    1.55    3.93
  -6  -7   1    7.79    5.21
  -6  -7   0    0.72    4.15
  -6  -7  -1   24.78    7.43
  -6  -7  -2    1.32    4.26
  -6  -7  -3   19.17    6.91
  -6  -7  -4    1.04    4.20
   6   7   5    8.67    5.49
   6   7   6   -0.68    3.83
   6   7   7   -1.73    3.68
   6   7   8   -1.61    4.15
   6   7   9   -0.25    4.54
   6   7  10    5.74    5.84
   6   8 -18   -1.60    4.84
   6   8 -17    7.78    5.91
  -6  -8  16   -1.67    3.79
   6   8 -16    1.70    4.71
  -6  -8  15    2.45    4.82
   6   8 -15   -2.10    4.09
  -6  -8  14    4.65    4.64
   6   8 -14    2.81    4.61
  -6  -8  13   -1.64    3.62
   6   8 -13   -0.55    4.23
  -6  -8  12    4.21    4.54
   6   8 -12   -0.86    3.84
  -6  -8  11    0.85    3.84
   6   8 -11    0.76    3.96
  -6  -8  10    4.48    4.44
  -6  -8   9    0.10    3.69
  -6  -8   8    5.79    4.88
  -6  -8   7   -0.36    3.68
  -6  -8   6   -0.52    3.79
  -6  -8   5    0.38    3.66
  -6  -8   4    3.32    4.11
  -6  -8   3    1.19    4.18
  -6  -8   2    4.89    4.78
  -6  -8   1    2.01    4.33
  -6  -8   0   -0.46    3.96
  -6  -8  -1   16.00    6.57
  -6  -8  -2   -1.76    3.79
  -6  -8  -3   19.29    7.51
   6   8   4    3.12    5.03
   6   8   5    1.40    4.64
   6   8   6   -1.58    4.27
   6   8   7    0.12    4.62
   6   8   8    1.41    4.96
   6   9 -15   -1.92    4.38
  -6  -9  14    1.47    4.63
   6   9 -14    2.71    4.75
  -6  -9  13    2.16    4.46
   6   9 -13    1.08    4.63
  -6  -9  12    1.28    4.55
  -6  -9  11    0.11    4.07
  -6  -9  10    6.91    5.28
  -6  -9   9    1.80    4.48
  -6  -9   8   13.05    6.01
  -6  -9   7    4.24    4.67
  -6  -9   6    0.45    4.09
  -6  -9   5    2.73    4.70
  -6  -9   4   -0.34    4.06
  -6  -9   3   -0.84    4.06
  -6  -9   2   -1.11    4.08
  -6  -9   1    8.57    5.62
  -6  -9   0    6.66    5.44
  -6  -9  -1   14.01    6.71
  -6  -9  -2    3.52    5.12
   6   9   2    2.75    5.06
   6   9   3    0.78    4.96
   6   9   4    1.11    4.76
   6   9   5    2.86    5.57
  -6 -10  11   -1.40    4.31
  -6 -10  10    4.30    5.14
  -6 -10   9    2.13    4.61
  -6 -10   8    7.60    5.67
  -6 -10   7    1.12    4.79
  -6 -10   6    3.15    4.79
  -6 -10   5    0.03    4.47
  -6 -10   4    2.78    4.99
  -6 -10   3   -4.25    3.78
  -6 -10   2    2.24    5.20
  -6 -10   1    6.59    5.81
  -7  14   0   -0.25    5.69
  -7  14  -1    1.85    6.02
  -7  14  -2    0.64    5.54
  -7  14  -3   16.79    8.16
  -7  14  -4    2.56    6.21
  -7  14  -5    5.65    7.13
  -7  14  -6    2.36    6.25
  -7  14  -7   -0.42    5.83
  -7  14  -8   -3.87    5.44
  -7  14  -9   -0.33    5.96
  -7  14 -10   -3.52    5.87
  -7  14 -11    2.01    6.54
  -7  13   5   -1.97    5.62
  -7  13   4    3.09    5.87
  -7  13   3   -1.77    4.99
  -7  13   2   -2.33    5.06
  -7  13   1    4.56    5.92
  -7  13   0    3.44    5.84
  -7  13  -1   16.37    7.62
  -7  13  -2   -1.06    5.41
  -7  13  -3   15.31    7.65
  -7  13  -4   -4.08    4.52
  -7  13  -5    1.35    5.20
  -7  13  -6    1.57    5.60
  -7  13  -7   -1.70    4.67
  -7  13  -8    3.37    6.14
  -7  13  -9    3.14    6.05
  -7  13 -10    4.02    6.04
  -7  13 -11    0.69    5.95
  -7  13 -12    5.67    6.67
  -7  13 -13    0.61    6.21
  -7  13 -14    1.28    6.54
  -7  13 -14    0.38    4.41
  -7  12   8    5.78    6.71
  -7  12   7    6.95    6.79
  -7  12   6    2.95    6.45
  -7  12   5   -4.45    3.86
  -7  12   4   11.98    7.09
  -7  12   3    2.45    5.51
  -7  12   2    0.93    5.12
  -7  12   1    3.52    5.45
  -7  12   0    0.83    5.35
  -7  12  -1   11.44    6.84
  -7  12  -2    1.90    5.29
  -7  12  -3    5.77    6.16
  -7  12  -4    2.96    5.49
  -7  12  -5   15.82    7.43
  -7  12  -6   -0.43    4.95
  -7  12  -7    3.41    5.47
  -7  12  -8    1.03    5.42
  -7  12  -9    4.22    5.64
  -7  12 -10    2.08    5.67
  -7  12 -11    0.82    5.24
  -7  12 -12    0.28    5.68
  -7  12 -13   -5.15    4.63
  -7  12 -14    7.67    6.80
  -7  12 -14   10.83    5.76
  -7  12 -15    0.18    5.79
  -7  12 -15    6.28    5.11
  -7  12 -16   -0.17    5.47
  -7  12 -16    7.38    5.67
  -7  12 -17    2.07    6.35
  -7  12 -17    3.69    5.06
  -7  11  11    3.94    5.42
  -7  11  11    1.90    6.33
  -7  11  10    6.50    5.62
  -7  11  10   11.35    7.34
  -7  11   9    5.37    5.26
  -7  11   9    5.27    6.65
  -7  11   8    4.13    4.92
  -7  11   8    1.67    5.53
  -7  11   7    1.87    5.68
  -7  11   6    1.97    5.36
  -7  11   5    6.43    5.52
  -7  11   4   17.81    7.16
  -7  11   3    1.86    4.81
  -7  11   2    7.28    5.77
  -7  11   1    9.32    6.13
  -7  11   0    0.62    4.64
  -7  11  -1   22.27    7.96
  -7  11  -2   -1.89    4.05
  -7  11  -3   73.08   12.35
  -7  11  -4   10.92    6.31
  -7  11  -5   54.93   10.71
  -7  11  -6   -3.62    4.44
  -7  11  -7    3.28    5.19
  -7  11  -8    3.01    5.29
  -7  11  -9    3.78    5.55
  -7  11 -10    0.93    5.38
  -7  11 -11    0.09    5.19
  -7  11 -12    7.82    6.23
  -7  11 -13   -0.52    5.09
  -7  11 -14   21.55    8.16
  -7  11 -14   17.69    6.45
  -7  11 -15   -1.17    5.44
  -7  11 -15    0.66    4.08
  -7  11 -16    9.71    6.63
  -7  11 -16    9.03    5.57
  -7  11 -17   -2.13    5.41
  -7  11 -17    5.32    4.60
  -7  11 -18    1.61    6.02
  -7  11 -18    1.47    4.46
  -7  10  13    4.31    5.93
  -7  10  13    4.83    6.43
  -7  10  12    1.89    5.27
  -7  10  12    7.10    6.57
  -7  10  11   -0.13    4.43
  -7  10  11   -1.71    4.78
  -7  10  10    2.55    4.52
  -7  10  10    4.78    6.01
  -7  10   9    1.69    4.58
  -7  10   9   -0.76    5.07
  -7  10   8   -2.42    3.43
  -7  10   8    1.22    5.30
  -7  10   7   -2.18    3.46
  -7  10   7    1.98    4.93
  -7  10   6   16.20    5.93
  -7  10   6   11.48    6.38
  -7  10   5    0.54    3.64
  -7  10   5    4.63    4.88
  -7  10   4   25.45    7.53
  -7  10   3    0.55    4.38
  -7  10   2   11.97    6.14
  -7  10   1   -0.36    4.09
  -7  10   0    1.36    4.36
  -7  10  -1   11.59    5.90
  -7  10  -2    2.05    4.64
  -7  10  -3   23.75    7.56
  -7  10  -4    4.62    5.07
  -7  10  -5    9.80    5.74
  -7  10  -6    1.92    4.75
  -7  10  -7    1.20    4.68
  -7  10  -8    4.81    5.21
  -7  10  -9    9.57    6.38
  -7  10 -10    4.34    5.94
  -7  10 -11    7.78    6.39
  -7  10 -12   38.72    9.59
  -7  10 -13    2.04    5.84
  -7  10 -14   17.88    7.39
  -7  10 -14   12.89    5.55
  -7  10 -15    1.06    5.21
  -7  10 -15    2.92    4.22
  -7  10 -16    1.34    5.78
  -7  10 -16    3.45    4.44
  -7  10 -17    0.87    4.99
  -7  10 -17    1.39    4.07
  -7  10 -18    3.77    5.97
  -7  10 -18   -1.80    3.72
  -7  10 -19    0.73    5.50
  -7   9  14   -1.60    4.68
  -7   9  14    5.33    5.87
  -7   9  13   -3.13    4.01
  -7   9  13   -1.27    4.90
  -7   9  12    2.56    4.76
  -7   9  12    5.18    5.70
  -7   9  11    4.58    4.94
  -7   9  11    7.05    5.80
  -7   9  10    1.36    4.35
  -7   9  10    8.48    5.93
  -7   9   9   -0.28    3.76
  -7   9   9    0.47    4.73
  -7   9   8   13.12    5.87
  -7   9   8   13.99    6.52
  -7   9   7    5.83    4.65
  -7   9   7    3.84    5.07
  -7   9   6   12.11    5.08
  -7   9   6   15.79    6.05
  -7   9   5    1.60    3.51
  -7   9   5   -2.53    3.48
  -7   9   4    5.07    3.99
  -7   9   4    1.75    4.12
  -7   9   3    0.28    3.01
  -7   9   3    2.33    4.02
  -7   9   2    0.14    2.84
  -7   9   2   -0.12    3.78
  -7   9   1    6.46    4.99
  -7   9   0    6.93    4.90
  -7   9  -1   41.44    8.55
  -7   9  -2    3.55    4.64
  -7   9  -3   30.25    7.70
  -7   9  -4   -1.80    3.74
  -7   9  -5   -3.64    3.53
  -7   9  -6   21.14    6.86
  -7   9  -7    6.80    5.21
  -7   9  -8    9.35    5.99
  -7   9  -9   20.65    7.09
  -7   9 -10   16.04    6.78
  -7   9 -11   -0.78    4.67
  -7   9 -12   45.21    9.86
  -7   9 -13   -0.75    4.78
  -7   9 -14    0.28    5.39
  -7   9 -14    1.62    3.66
  -7   9 -15    6.71    5.88
  -7   9 -15   11.25    5.20
  -7   9 -16    1.30    5.07
  -7   9 -16    3.85    4.25
  -7   9 -17    1.75    5.67
  -7   9 -18    2.28    5.41
  -7   9 -19   -3.32    4.53
  -7   9 -20    4.54    6.43
  -7   8  16    0.41    5.15
  -7   8  15    1.08    5.25
  -7   8  14    2.42    4.98
  -7   8  13    1.13    4.27
  -7   8  13   -0.74    4.49
  -7   8  12    0.86    4.33
  -7   8  12    0.76    4.66
  -7   8  11   -1.45    3.73
  -7   8  11    0.19    4.47
  -7   8  10   14.33    5.96
  -7   8  10   16.92    6.67
  -7   8   9   -2.62    3.15
  -7   8   9    5.21    5.01
  -7   8   8   33.67    7.73
  -7   8   8   31.05    7.55
  -7   8   7   -1.30    3.29
  -7   8   7    0.16    3.75
  -7   8   6    8.99    4.69
  -7   8   6    4.11    4.12
  -7   8   5   -0.48    2.99
  -7   8   5   -0.83    3.55
  -7   8   4    2.96    3.47
  -7   8   4    2.07    3.79
  -7   8   3   -0.39    2.74
  -7   8   3    4.53    4.09
  -7   8   2   13.62    4.48
  -7   8   2   21.96    6.32
  -7   8   1   13.68    4.36
  -7   8   1    8.55    4.96
  -7   8   0   15.45    4.33
  -7   8   0   12.05    5.56
  -7   8  -1   59.28    9.37
  -7   8  -2   -1.08    3.57
  -7   8  -3    8.50    5.43
  -7   8  -4    4.22    4.59
  -7   8  -5   22.68    6.97
  -7   8  -6   21.09    6.53
  -7   8  -7   27.10    7.34
  -7   8  -8    0.33    4.07
  -7   8  -9    8.14    5.76
  -7   8 -10   24.59    7.47
  -7   8 -11    5.18    5.26
  -7   8 -12    0.05    4.47
  -7   8 -13    4.33    5.43
  -7   8 -13    2.86    3.61
  -7   8 -14   -0.64    4.91
  -7   8 -14    5.68    4.20
  -7   8 -15    9.77    6.12
  -7   8 -15    8.18    4.56
  -7   8 -16    3.48    5.45
  -7   8 -17   -1.50    4.69
  -7   8 -18    4.95    5.77
  -7   8 -19    1.69    5.70
  -7   8 -20    0.79    5.80
  -7   8 -21    1.42    6.01
  -7   7  17    5.55    6.00
  -7   7  16    0.52    4.92
  -7   7  15   -0.93    4.55
  -7   7  14    4.99    5.12
  -7   7  13   -2.51    3.96
  -7   7  12   -1.60    3.85
  -7   7  12    0.30    4.00
  -7   7  11   -1.06    3.42
  -7   7  11    0.00    3.82
  -7   7  10   21.27    6.61
  -7   7  10   22.08    6.81
  -7   7   9    1.64    3.83
  -7   7   9    0.37    3.85
  -7   7   8   24.92    6.61
  -7   7   8   33.23    7.12
  -7   7   7    2.02    3.61
  -7   7   7    1.38    3.60
  -7   7   6   17.57    5.53
  -7   7   6   12.55    4.97
  -7   7   5    0.47    2.88
  -7   7   5   -1.32    3.26
  -7   7   4   11.14    4.47
  -7   7   4    8.12    4.53
  -7   7   3   -0.32    2.71
  -7   7   3    0.52    3.60
  -7   7   2   17.26    4.87
  -7   7   2   13.72    5.40
  -7   7   1   16.84    4.70
  -7   7   1   18.52    5.96
  -7   7   0    3.50    3.12
  -7   7   0    3.92    4.37
  -7   7  -1   24.36    4.80
  -7   7  -1   24.37    6.46
  -7   7  -2   15.02    5.84
  -7   7  -3    8.04    5.00
  -7   7  -4   75.14   10.56
  -7   7  -5  141.95   11.93
  -7   7  -6   53.30    9.31
  -7   7  -7   15.20    6.07
  -7   7  -8    7.77    5.39
  -7   7  -9    1.23    4.28
  -7   7 -10    0.17    4.30
  -7   7 -11   20.98    6.83
  -7   7 -12    0.60    4.64
  -7   7 -12   -0.45    2.82
  -7   7 -13   23.08    7.68
  -7   7 -13   19.15    5.41
  -7   7 -14   27.86    8.20
  -7   7 -15    5.72    6.04
  -7   7 -16   12.28    6.47
  -7   7 -17   -3.29    4.10
  -7   7 -18   10.07    6.16
  -7   7 -19    6.27    5.88
  -7   7 -20    2.68    6.16
  -7   7 -21    3.58    5.99
  -7   6  18   -1.35    4.92
  -7   6  17   -0.73    4.41
  -7   6  16   -0.79    4.33
  -7   6  15    3.73    4.84
  -7   6  14   -1.43    3.64
  -7   6  13   11.90    5.71
  -7   6  12   -0.07    3.90
  -7   6  11    2.88    4.11
  -7   6  11    0.72    3.58
  -7   6  10   13.83    5.71
  -7   6  10   14.25    4.93
  -7   6   9    5.77    4.35
  -7   6   9    3.18    3.66
  -7   6   8   22.59    6.31
  -7   6   8   25.12    6.02
  -7   6   7   12.16    4.98
  -7   6   7    9.24    4.48
  -7   6   6   47.56    7.85
  -7   6   6   40.56    7.36
  -7   6   5   -1.80    2.86
  -7   6   5   -0.40    3.06
  -7   6   4   35.38    6.70
  -7   6   4   33.76    6.62
  -7   6   3   10.95    4.37
  -7   6   3   14.59    5.20
  -7   6   2    1.25    3.08
  -7   6   2    1.49    3.45
  -7   6   1    1.94    2.79
  -7   6   1    2.98    3.72
  -7   6   0   -1.27    2.39
  -7   6   0    2.43    4.08
  -7   6  -1   -0.33    2.46
  -7   6  -1    0.57    3.62
  -7   6  -2   66.39    6.21
  -7   6  -2   78.54    8.77
  -7   6  -3   42.32    5.07
  -7   6  -3   44.95    8.07
  -7   6  -4   45.24    5.00
  -7   6  -4   44.96    8.14
  -7   6  -5   54.63    9.05
  -7   6  -6    5.10    4.77
  -7   6  -7   -0.70    3.95
  -7   6  -8    6.38    4.98
  -7   6  -9   -0.06    4.12
  -7   6 -10    1.00    4.45
  -7   6 -11   48.04    9.29
  -7   6 -12    2.71    4.74
  -7   6 -13   20.11    7.17
  -7   6 -14    6.77    5.70
  -7   6 -15    7.02    5.65
  -7   6 -16   -0.32    4.83
  -7   6 -17    5.62    5.83
  -7   6 -18    1.64    5.13
  -7   6 -19   -6.31    4.07
  -7   6 -20    3.50    6.22
  -7   6 -21    6.98    6.68
  -7   5  19   -1.61    4.90
  -7   5  18    2.10    4.98
  -7   5  17    4.88    5.30
  -7   5  16    0.07    4.44
  -7   5  15    5.84    5.31
  -7   5  14    2.68    4.30
  -7   5  13    9.01    5.38
  -7   5  12    2.54    4.15
  -7   5  11    4.92    4.56
  -7   5  10    2.03    3.75
  -7   5  10    2.09    3.38
  -7   5   9   21.99    6.44
  -7   5   9   26.32    5.77
  -7   5   8    6.54    4.30
  -7   5   8    4.55    3.58
  -7   5   7    6.13    4.04
  -7   5   7    5.36    3.72
  -7   5   6   27.01    6.18
  -7   5   6   27.12    5.75
  -7   5   5   -0.60    2.99
  -7   5   5    1.72    3.53
  -7   5   4    1.75    3.28
  -7   5   4    3.69    3.61
  -7   5   3   12.14    4.41
  -7   5   3   10.07    4.25
  -7   5   2    1.49    2.92
  -7   5   2    2.10    3.48
  -7   5   1   -1.43    2.60
  -7   5   1   -1.92    2.85
  -7   5   0   46.07    6.55
  -7   5   0   42.80    7.32
  -7   5  -1   61.10    6.30
  -7   5  -1   56.13    8.16
  -7   5  -2   64.63    6.29
  -7   5  -2   73.67    8.26
  -7   5  -3   95.80    7.01
  -7   5  -3  116.67   10.26
  -7   5  -4    5.62    2.92
  -7   5  -4    2.08    4.32
  -7   5  -5   23.63    4.30
  -7   5  -5   20.37    6.21
  -7   5  -6   15.74    3.72
  -7   5  -6   14.14    5.84
  -7   5  -7   -0.38    2.16
  -7   5  -7    1.04    4.34
  -7   5  -8    0.54    4.11
  -7   5  -9    5.89    4.98
  -7   5 -10    6.09    4.78
  -7   5 -11   53.12    9.44
  -7   5 -12    1.11    4.61
  -7   5 -13   18.14    6.88
  -7   5 -14    2.84    4.99
  -7   5 -15   15.17    6.68
  -7   5 -16    2.89    5.21
  -7   5 -17    6.37    5.86
  -7   5 -18    7.40    6.33
  -7   5 -19    0.64    5.52
  -7   5 -20    1.73    5.82
  -7   5 -21    4.78    6.00
  -7   4  20   -0.57    5.34
  -7   4  19    1.05    5.42
  -7   4  18    1.97    5.21
  -7   4  17   11.23    6.28
  -7   4  16    3.42    4.71
  -7   4  15    2.61    4.45
  -7   4  14   -4.37    3.30
  -7   4  13   -0.31    3.77
  -7   4  12   -1.04    3.36
  -7   4  11   12.98    5.31
  -7   4  10   11.61    5.03
  -7   4   9   38.36    7.76
  -7   4   9   31.15    5.68
  -7   4   8    9.34    4.87
  -7   4   8   13.63    4.41
  -7   4   7   -1.63    3.03
  -7   4   7    0.40    2.97
  -7   4   6    0.05    2.93
  -7   4   6    0.73    3.14
  -7   4   5    2.34    3.12
  -7   4   5   -1.23    2.75
  -7   4   4    3.57    3.50
  -7   4   4    1.76    2.98
  -7   4   3    4.68    3.53
  -7   4   3    5.67    3.71
  -7   4   2   59.63    6.76
  -7   4   2   76.73    7.38
  -7   4   1    4.18    3.25
  -7   4   1    6.20    3.96
  -7   4   0   84.22    7.48
  -7   4   0   84.57    8.12
  -7   4  -1   54.06    6.13
  -7   4  -1   61.81    7.27
  -7   4  -2   24.95    4.84
  -7   4  -2   17.20    5.44
  -7   4  -3   33.82    5.44
  -7   4  -3   35.91    6.91
  -7   4  -4   23.29    4.61
  -7   4  -4   27.02    6.64
  -7   4  -5    5.51    3.14
  -7   4  -5    6.08    4.76
  -7   4  -6    6.90    3.14
  -7   4  -6    5.14    4.59
  -7   4  -7    5.43    2.99
  -7   4  -7    1.86    4.56
  -7   4  -8    6.52    3.23
  -7   4  -8    8.49    5.36
  -7   4  -9    5.05    2.91
  -7   4  -9    2.65    4.91
  -7   4 -10   12.45    5.92
  -7   4 -11   30.42    7.63
  -7   4 -12    3.90    4.68
  -7   4 -13   62.70   10.69
  -7   4 -14   -1.25    4.52
  -7   4 -15   15.38    7.23
  -7   4 -16    2.60    5.13
  -7   4 -17    0.16    5.22
  -7   4 -18    6.69    6.31
  -7   4 -19    1.28    5.93
  -7   4 -20    2.11    5.68
  -7   4 -21    1.70    5.83
  -7   3  21    0.22    5.17
  -7   3  20    2.81    5.55
  -7   3  19    4.45    5.55
  -7   3  18    4.90    4.92
  -7   3  17    7.90    5.62
  -7   3  16   -0.13    4.14
  -7   3  15   -0.03    3.86
  -7   3  14    0.54    3.75
  -7   3  13    3.75    4.49
  -7   3  12   -0.43    3.35
  -7   3  11    9.38    4.75
  -7   3  10   36.70    7.67
  -7   3   9   30.79    7.06
  -7   3   8   27.51    6.58
  -7   3   8   33.80    5.53
  -7   3   7   12.84    5.05
  -7   3   7   20.24    4.82
  -7   3   6    3.15    3.49
  -7   3   6    0.62    2.75
  -7   3   5   14.70    4.82
  -7   3   5   14.65    4.35
  -7   3   4    8.92    4.02
  -7   3   4    9.54    3.77
  -7   3   3   -0.53    2.77
  -7   3   3    2.50    2.96
  -7   3   2   33.28    6.26
  -7   3   2   33.07    5.94
  -7   3   1   62.99    6.93
  -7   3   1   78.10    7.52
  -7   3   0   10.43    3.89
  -7   3   0   11.93    4.59
  -7   3  -1   10.22    3.72
  -7   3  -1    8.70    4.22
  -7   3  -2   14.34    4.18
  -7   3  -2   18.87    5.37
  -7   3  -3   -0.53    2.25
  -7   3  -3   -1.16    3.33
  -7   3  -4   33.25    5.59
  -7   3  -4   36.17    6.87
  -7   3  -5   46.90    6.45
  -7   3  -5   49.31    8.28
  -7   3  -6   10.34    3.73
  -7   3  -6   11.74    5.30
  -7   3  -7   39.60    5.98
  -7   3  -7   39.86    8.01
  -7   3  -8   31.85    5.51
  -7   3  -8   35.28    7.86
  -7   3  -9    1.20    2.55
  -7   3  -9    1.66    4.33
  -7   3 -10   19.91    4.64
  -7   3 -10   26.02    7.24
  -7   3 -11   42.25    8.75
   7  -3  11   38.55    6.19
  -7   3 -12   -0.62    4.48
  -7   3 -13   68.79   11.26
  -7   3 -14    4.52    5.52
  -7   3 -15   14.32    6.72
  -7   3 -16   -0.66    5.10
  -7   3 -17    1.28    5.72
  -7   3 -18    0.53    5.63
  -7   3 -19   -0.53    5.67
  -7   3 -20    8.78    6.70
  -7   3 -21    1.23    5.88
  -7   2  21   -0.39    5.14
  -7   2  20    4.88    5.38
  -7   2  19    4.58    5.36
  -7   2  18   -1.52    3.84
  -7   2  17    4.57    4.88
  -7   2  16   -1.64    3.46
  -7   2  15    1.72    4.12
  -7   2  14    1.40    3.51
  -7   2  13    7.90    4.85
  -7   2  12    1.14    3.47
  -7   2  11    6.68    4.33
  -7   2  10   34.34    7.31
  -7   2   9   43.98    8.24
  -7   2   8   18.51    5.67
  -7   2   7  176.98   12.24
  -7   2   7  194.25    9.36
  -7   2   6   -1.84    2.89
  -7   2   6   -1.24    2.69
  -7   2   5   71.61    8.00
  -7   2   5   73.51    6.51
  -7   2   4    9.57    4.40
  -7   2   4    6.34    3.50
  -7   2   3    5.04    3.71
  -7   2   3    4.60    3.51
  -7   2   2    0.60    2.83
  -7   2   2    0.77    2.96
  -7   2   1   65.13    7.18
  -7   2   1   59.80    6.61
  -7   2   0   58.13    7.75
  -7   2   0   56.70    6.79
  -7   2  -1    3.94    3.27
  -7   2  -1    7.33    4.01
  -7   2  -2   54.85    6.47
  -7   2  -2   53.22    7.60
  -7   2  -3    4.32    3.22
  -7   2  -3    3.82    3.87
  -7   2  -4   40.87    6.52
  -7   2  -4   42.79    7.44
  -7   2  -5   63.73    6.94
  -7   2  -5   74.89    8.49
  -7   2  -6   17.97    4.69
  -7   2  -6   23.52    6.28
  -7   2  -7   18.87    4.83
  -7   2  -7   23.24    6.63
  -7   2  -8    0.44    2.74
  -7   2  -8    0.36    3.94
  -7   2  -9    9.62    3.92
  -7   2  -9   12.29    5.49
  -7   2 -10    8.60    3.96
  -7   2 -10    4.84    4.94
  -7   2 -11   44.49    9.12
   7  -2  11   35.73    6.29
  -7   2 -12   10.70    5.81
   7  -2  12    4.91    3.47
  -7   2 -13   30.16    8.17
   7  -2  13   30.13    6.26
  -7   2 -14    2.62    5.11
  -7   2 -15   17.77    7.21
  -7   2 -16    3.41    5.46
  -7   2 -17   -0.96    5.00
  -7   2 -18    6.24    6.21
  -7   2 -19    2.96    5.90
  -7   2 -20    8.29    6.82
  -7   1  21    6.30    6.01
  -7   1  20    2.23    5.00
  -7   1  19    1.97    4.75
  -7   1  18    1.98    4.55
  -7   1  17    3.82    4.54
  -7   1  16    1.60    4.34
  -7   1  15    4.16    4.39
  -7   1  14    5.08    4.45
  -7   1  13   16.17    5.97
  -7   1  12    2.20    3.80
  -7   1  11    2.32    3.61
  -7   1  10   -0.77    3.06
  -7   1   9   14.84    5.31
  -7   1   8   -1.49    2.93
  -7   1   7   67.07    8.25
  -7   1   6    0.26    3.24
  -7   1   6   -1.49    2.50
  -7   1   5   -0.74    3.06
  -7   1   5    3.54    2.96
  -7   1   4    1.21    3.23
  -7   1   4    0.97    2.88
  -7   1   3    0.06    2.91
  -7   1   3   -0.55    2.59
  -7   1   2   -0.27    2.86
  -7   1   2   -1.99    2.63
  -7   1   1    2.97    3.24
  -7   1   1    0.97    3.15
  -7   1   0   97.43    8.58
  -7   1   0   94.49    7.98
  -7   1  -1    3.46    3.31
  -7   1  -1    4.59    3.60
  -7   1  -2   90.76    8.34
  -7   1  -2  101.25    8.79
  -7   1  -3    5.28    3.67
  -7   1  -3    3.96    3.89
  -7   1  -4   11.73    4.19
  -7   1  -4    8.44    4.88
  -7   1  -5   -0.47    2.73
  -7   1  -5    2.22    3.93
  -7   1  -6    6.27    3.64
  -7   1  -6    8.30    4.92
  -7   1  -7    1.98    3.13
  -7   1  -7    7.16    4.96
  -7   1  -8    7.16    3.84
  -7   1  -8   11.62    5.50
  -7   1  -9   30.24    6.20
  -7   1  -9   32.18    7.72
  -7   1 -10   13.15    4.61
  -7   1 -10    8.51    5.25
  -7   1 -11   26.38    7.65
   7  -1  11   30.34    6.31
  -7   1 -12   16.97    6.87
   7  -1  12    9.96    4.28
  -7   1 -13    9.17    5.87
   7  -1  13    7.24    4.24
  -7   1 -14   -1.65    4.89
   7  -1  14    1.56    3.40
  -7   1 -15   12.03    6.44
   7  -1  15   12.82    5.06
  -7   1 -16    0.33    5.16
  -7   1 -17    7.70    6.42
  -7   1 -18    8.23    6.66
  -7   1 -19    0.22    5.53
  -7   1 -20    7.07    7.06
  -7   0  22    2.33    5.29
  -7   0  21    4.10    5.68
  -7   0  20    3.12    4.87
  -7   0  19    3.83    5.00
  -7   0  18    8.19    5.49
  -7   0  17    7.59    5.26
  -7   0  16    3.00    4.22
  -7   0  15   -2.22    3.32
  -7   0  14    2.70    4.13
  -7   0  13    1.65    3.62
  -7   0  12    9.12    4.76
  -7   0  11    7.65    4.50
  -7   0  10    6.12    4.32
  -7   0   9   19.23    5.79
  -7   0   8   35.85    7.33
  -7   0   7    8.19    4.50
  -7   0   6   39.08    7.52
  -7   0   5   -0.70    3.00
  -7   0   5    0.54    2.53
  -7   0   4    5.91    3.82
  -7   0   4    3.66    2.99
  -7   0   3    4.86    3.72
  -7   0   3    3.14    3.26
  -7   0   2    1.25    3.17
  -7   0   2    1.95    3.22
  -7   0   1    9.90    4.34
  -7   0   1    7.79    3.97
  -7   0   0   36.04    6.79
  -7   0   0   33.59    6.03
  -7   0  -1    6.15    3.87
  -7   0  -1    5.20    3.87
  -7   0  -2   37.41    6.77
  -7   0  -2   46.07    7.26
  -7   0  -3    4.94    3.42
  -7   0  -3    5.12    4.26
  -7   0  -4   14.65    4.79
  -7   0  -4   14.86    5.32
  -7   0  -5    2.96    3.44
  -7   0  -5   -1.25    3.84
  -7   0  -6   16.03    4.95
  -7   0  -6   12.76    5.64
  -7   0  -7   13.73    4.75
  -7   0  -7   11.33    5.36
  -7   0  -8   -0.12    3.03
  -7   0  -8    4.41    4.50
  -7   0  -9   41.23    7.77
  -7   0  -9   48.80    9.02
  -7   0 -10    0.47    3.03
  -7   0 -10    7.60    5.54
   7   0  10    7.37    4.24
  -7   0 -11   16.30    6.64
   7   0  11   15.91    5.26
  -7   0 -12    0.51    4.51
   7   0  12   -1.47    2.66
  -7   0 -13   14.33    6.86
   7   0  13    7.79    4.40
  -7   0 -14    1.04    5.05
   7   0  14    3.68    3.95
  -7   0 -15    7.94    6.41
   7   0  15   10.07    5.25
  -7   0 -16    6.62    5.94
   7   0  16    0.85    3.87
  -7   0 -17   10.45    7.11
  -7   0 -18   -0.13    5.50
  -7   0 -19   -0.71    5.67
  -7  -1  22    0.10    4.85
  -7  -1  21   -1.39    4.24
  -7  -1  20    9.25    6.08
  -7  -1  19   -0.06    4.36
  -7  -1  18    2.39    4.47
  -7  -1  17    4.08    4.59
  -7  -1  16    1.45    4.03
  -7  -1  15   -1.01    3.38
  -7  -1  14    1.16    3.68
  -7  -1  13   -0.32    3.48
  -7  -1  12   -0.78    3.22
  -7  -1  11   53.32    9.00
  -7  -1  10    6.80    4.38
  -7  -1   9   54.08    8.70
  -7  -1   8   26.11    6.62
  -7  -1   7   22.52    6.23
  -7  -1   6    8.30    4.39
  -7  -1   5    1.58    3.43
  -7  -1   4   -0.73    3.06
  -7  -1   4    2.56    3.06
  -7  -1   3    1.77    3.41
  -7  -1   3    2.83    3.25
  -7  -1   2    1.89    3.42
  -7  -1   2    2.75    3.24
  -7  -1   1    1.26    3.15
  -7  -1   1    0.66    3.12
  -7  -1   0   65.78    7.98
  -7  -1   0   59.64    6.86
  -7  -1  -1    2.03    3.50
  -7  -1  -1    2.55    3.69
  -7  -1  -2   34.10    6.98
  -7  -1  -2   42.01    7.19
  -7  -1  -3    1.05    3.33
  -7  -1  -3    1.46    3.82
  -7  -1  -4   40.97    7.48
  -7  -1  -4   43.44    7.77
  -7  -1  -5    3.00    3.60
  -7  -1  -5    2.54    4.31
  -7  -1  -6   -1.02    2.77
  -7  -1  -6   -0.48    3.56
  -7  -1  -7   25.13    6.12
  -7  -1  -7   32.11    7.52
  -7  -1  -8    6.27    4.19
  -7  -1  -8    4.07    4.55
  -7  -1  -9   24.54    6.43
  -7  -1  -9   17.91    6.69
  -7  -1 -10    2.19    4.84
   7   1  10    3.82    3.63
  -7  -1 -11   19.03    7.11
   7   1  11   12.12    5.25
  -7  -1 -12    2.00    5.00
   7   1  12    0.75    3.61
  -7  -1 -13   29.16    8.57
   7   1  13   29.61    7.32
  -7  -1 -14    3.45    5.46
   7   1  14    3.89    4.28
  -7  -1 -15   16.77    7.55
   7   1  15    8.68    5.20
  -7  -1 -16   -2.70    5.28
   7   1  16    1.35    4.17
  -7  -1 -17    6.95    6.69
   7   1  17   -1.88    3.71
  -7  -1 -18    4.05    6.32
   7   1  18   -1.61    4.18
  -7  -2  21    0.71    4.72
  -7  -2  20    1.27    4.71
  -7  -2  19    2.51    4.58
  -7  -2  18    5.04    4.95
  -7  -2  17    0.13    4.16
   7   2 -17   -0.25    4.50
  -7  -2  16    0.88    4.14
   7   2 -16    2.48    4.67
  -7  -2  15    2.00    3.74
   7   2 -15    4.70    4.73
  -7  -2  14   -3.20    3.42
   7   2 -14    7.90    5.01
  -7  -2  13    9.04    5.13
   7   2 -13    6.84    4.89
  -7  -2  12    2.20    3.86
   7   2 -12    5.42    4.34
  -7  -2  11   18.63    6.06
   7   2 -11   15.91    5.31
  -7  -2  10    5.09    4.32
   7   2 -10   11.52    4.77
  -7  -2   9    8.57    4.69
   7   2  -9   13.80    5.00
  -7  -2   8    2.65    3.60
   7   2  -8    2.61    3.55
  -7  -2   7   26.98    6.62
   7   2  -7   25.46    5.85
  -7  -2   6   -2.26    3.00
   7   2  -6    0.23    3.04
  -7  -2   5   20.72    5.96
  -7  -2   4   -0.28    3.11
  -7  -2   3    9.01    4.52
  -7  -2   3   12.11    4.14
  -7  -2   2   20.22    5.78
  -7  -2   2   18.70    4.80
  -7  -2   1    8.98    4.61
  -7  -2   1    7.24    3.81
  -7  -2   0   53.46    8.55
  -7  -2   0   66.72    7.38
  -7  -2  -1    6.40    4.28
  -7  -2  -1   10.45    4.38
  -7  -2  -2   67.00    8.32
  -7  -2  -2   51.80    7.94
  -7  -2  -3    3.70    3.85
  -7  -2  -3    9.10    4.74
  -7  -2  -4    5.68    4.13
  -7  -2  -4    8.29    4.90
  -7  -2  -5    2.69    3.65
  -7  -2  -5   -0.64    3.39
  -7  -2  -6   13.12    5.20
  -7  -2  -6   18.62    6.03
  -7  -2  -7    6.46    4.24
  -7  -2  -7    5.45    4.67
  -7  -2  -8   13.54    5.45
  -7  -2  -8    7.45    5.41
  -7  -2  -9    8.59    4.81
  -7  -2  -9    9.63    5.94
  -7  -2 -10    6.80    5.34
   7   2  10    5.80    4.44
  -7  -2 -11   31.85    8.47
   7   2  11   27.03    7.09
  -7  -2 -12    3.72    5.62
   7   2  12    3.08    4.31
  -7  -2 -13   31.05    8.79
   7   2  13   23.78    7.15
  -7  -2 -14    2.01    5.49
   7   2  14    2.66    4.22
  -7  -2 -15   -0.14    5.51
   7   2  15    4.21    4.89
  -7  -2 -16   -4.15    4.95
   7   2  16   -0.72    4.28
   7   2  17    1.71    4.75
  -7  -3  21    4.41    5.12
   7   3 -21   -0.68    5.42
  -7  -3  20   -2.35    4.00
   7   3 -20    1.13    5.38
  -7  -3  19   -1.09    4.05
   7   3 -19    0.55    4.99
  -7  -3  18    6.29    5.22
   7   3 -18   -2.01    4.28
  -7  -3  17    1.65    4.28
   7   3 -17    0.65    4.57
  -7  -3  16    6.91    4.92
   7   3 -16    8.84    5.60
  -7  -3  15    1.74    4.08
   7   3 -15    1.77    4.49
  -7  -3  14   -1.53    3.59
   7   3 -14   -0.52    3.59
  -7  -3  13   27.55    7.56
   7   3 -13   24.19    6.71
  -7  -3  12    4.78    4.32
   7   3 -12    2.48    4.13
  -7  -3  11    3.74    4.37
   7   3 -11    5.37    4.35
  -7  -3  10    3.33    3.99
   7   3 -10    2.38    3.78
  -7  -3   9    6.33    4.50
   7   3  -9    1.60    3.49
  -7  -3   8    1.78    3.68
   7   3  -8    2.65    3.49
  -7  -3   7   17.74    5.71
   7   3  -7   34.56    6.31
  -7  -3   6    9.66    4.74
   7   3  -6    2.92    3.34
  -7  -3   5   23.61    6.41
   7   3  -5   22.93    5.07
  -7  -3   4   12.12    5.00
  -7  -3   3    0.32    3.36
  -7  -3   2   10.18    4.75
  -7  -3   2   13.70    4.59
  -7  -3   1    7.92    4.46
  -7  -3   1   16.52    5.03
  -7  -3   0   21.08    6.06
  -7  -3   0   28.23    6.17
  -7  -3  -1    1.22    3.31
  -7  -3  -1    0.49    3.64
  -7  -3  -2   29.07    7.02
  -7  -3  -2   36.10    7.09
  -7  -3  -3    6.39    4.27
  -7  -3  -3    2.60    4.02
  -7  -3  -4    3.87    4.09
  -7  -3  -4    4.81    4.22
  -7  -3  -5   10.99    5.19
  -7  -3  -5    9.29    5.29
  -7  -3  -6    9.29    4.94
  -7  -3  -6    9.76    5.35
  -7  -3  -7   12.40    5.52
  -7  -3  -7    8.47    5.38
  -7  -3  -8    1.03    3.97
  -7  -3  -8   -0.57    4.15
  -7  -3  -9    1.56    5.01
   7   3   9    5.08    4.44
  -7  -3 -10    2.39    5.15
   7   3  10    2.51    4.03
  -7  -3 -11   26.05    8.27
   7   3  11   21.86    6.78
   7   3  12    2.92    4.38
   7   3  13    5.86    5.15
   7   3  14   -1.63    3.73
   7   3  15   -2.87    3.74
   7   3  16    0.39    4.14
   7   4 -21   -2.22    5.21
  -7  -4  20    0.74    4.85
   7   4 -20   -4.20    4.61
  -7  -4  19    0.12    4.39
   7   4 -19    0.18    5.17
  -7  -4  18    0.38    4.22
   7   4 -18   -0.06    4.42
  -7  -4  17    1.08    4.12
   7   4 -17   -3.02    3.90
  -7  -4  16    9.21    5.48
   7   4 -16    6.64    5.35
  -7  -4  15    2.98    4.36
   7   4 -15    1.38    4.60
  -7  -4  14    1.04    4.20
   7   4 -14    1.29    4.40
  -7  -4  13    7.58    5.07
   7   4 -13    3.52    4.36
  -7  -4  12    4.59    4.32
   7   4 -12    3.51    4.32
  -7  -4  11    6.00    4.71
   7   4 -11    2.68    3.94
  -7  -4  10    0.04    3.36
   7   4 -10    0.49    3.73
  -7  -4   9   11.52    5.19
   7   4  -9    8.89    4.68
  -7  -4   8    1.18    3.44
   7   4  -8   -0.37    3.38
  -7  -4   7   24.08    6.89
   7   4  -7   26.99    5.85
  -7  -4   6   -0.20    3.44
  -7  -4   5    3.40    4.03
  -7  -4   4   22.07    6.46
  -7  -4   3   -2.06    3.03
  -7  -4   2    9.37    4.90
  -7  -4   1   -1.85    2.90
  -7  -4   0    5.27    4.24
  -7  -4  -1    2.67    3.68
  -7  -4  -2   11.02    5.38
  -7  -4  -3   -1.04    3.20
  -7  -4  -4   13.72    5.73
  -7  -4  -5   -0.72    3.41
  -7  -4  -6    2.85    4.17
  -7  -4  -7    1.21    4.05
   7   4   8   -0.25    3.73
   7   4   9   16.09    6.41
   7   4  10    1.75    3.96
   7   4  11    8.53    5.59
   7   4  12    1.11    4.31
   7   4  13   -2.30    4.07
   7   4  14    2.42    4.79
  -7  -5  20   14.08    6.72
   7   5 -20    5.68    6.06
  -7  -5  19    1.80    4.63
   7   5 -19   -1.36    4.75
  -7  -5  18    6.36    5.34
   7   5 -18    4.88    5.57
  -7  -5  17    4.29    4.85
   7   5 -17    0.23    4.64
  -7  -5  16    0.39    4.07
   7   5 -16   -0.21    4.41
  -7  -5  15    4.32    4.80
   7   5 -15    3.79    4.76
  -7  -5  14   -1.08    3.57
   7   5 -14    2.06    4.58
  -7  -5  13    0.66    3.74
   7   5 -13   -3.02    3.45
  -7  -5  12    1.73    3.99
   7   5 -12    0.57    3.92
  -7  -5  11    3.42    4.50
   7   5 -11    7.02    4.82
  -7  -5  10    1.17    3.89
   7   5 -10    2.06    3.79
  -7  -5   9   21.65    6.74
   7   5  -9   30.70    6.78
  -7  -5   8    1.42    3.91
  -7  -5   7   19.46    6.49
  -7  -5   6   -0.36    3.52
  -7  -5   5    7.10    4.54
  -7  -5   4    7.62    4.94
  -7  -5   3    0.56    3.52
  -7  -5   2   35.06    8.20
  -7  -5   1    0.58    3.78
  -7  -5   0   10.74    5.45
  -7  -5  -1   -0.71    3.49
  -7  -5  -2    8.90    5.31
  -7  -5  -3    2.04    3.81
  -7  -5  -4    8.08    5.10
  -7  -5  -5    0.23    3.93
  -7  -5  -6   22.35    7.38
  -7  -5  -7    5.30    5.21
   7   5   7    3.98    4.87
   7   5   8    0.53    4.17
   7   5   9   11.66    6.30
   7   5  10   -1.37    4.07
   7   5  11    0.86    4.59
   7   5  12    1.40    4.96
   7   6 -19    0.06    5.16
  -7  -6  18    5.14    5.05
   7   6 -18    2.39    5.16
  -7  -6  17    0.08    4.27
  -7  -6  16    1.60    4.50
   7   6 -16    0.22    4.55
  -7  -6  15    0.57    4.02
   7   6 -15   -1.40    3.86
  -7  -6  14    0.23    3.86
   7   6 -14   -0.69    3.95
  -7  -6  13    1.21    4.20
   7   6 -13    0.10    4.11
  -7  -6  12    3.08    4.31
   7   6 -12   -2.08    3.63
  -7  -6  11    7.13    4.82
   7   6 -11    4.04    4.38
  -7  -6  10    2.20    4.39
  -7  -6   8    2.52    4.24
  -7  -6   7    1.72    3.81
  -7  -6   6    4.91    4.91
  -7  -6   5    8.49    5.17
  -7  -6   4    6.51    4.91
  -7  -6   3    6.42    4.98
  -7  -6   2   26.82    7.36
  -7  -6   1   -0.88    3.74
  -7  -6   0    3.74    4.44
  -7  -6  -1    3.30    4.36
  -7  -6  -2    1.19    4.06
  -7  -6  -3    2.08    4.44
  -7  -6  -4   13.57    6.29
  -7  -6  -5    1.72    4.23
  -7  -6  -6    5.96    5.38
   7   6   6   -0.95    4.10
   7   6   7   16.32    7.29
   7   6   8   -2.57    4.31
   7   6   9    4.95    5.72
   7   6  10    0.68    4.95
  -7  -7  17   -2.30    4.10
   7   7 -17   -0.28    4.83
  -7  -7  16    1.56    4.60
   7   7 -16   -1.26    4.47
  -7  -7  15   -0.31    4.25
   7   7 -15   -3.21    4.30
  -7  -7  14   -0.45    3.97
   7   7 -14    2.04    4.73
  -7  -7  13    1.77    4.49
   7   7 -13    3.07    4.92
  -7  -7  12   -0.79    4.01
  -7  -7  11    9.79    5.88
  -7  -7  10   -1.02    3.67
  -7  -7   9    4.81    4.66
  -7  -7   8    0.01    4.06
  -7  -7   7    0.98    4.01
  -7  -7   6    0.02    3.97
  -7  -7   5    7.14    5.30
  -7  -7   4    0.98    4.14
  -7  -7   3    1.72    4.53
  -7  -7   2    6.07    5.24
  -7  -7   1    1.18    4.24
  -7  -7   0    7.71    5.53
  -7  -7  -1    9.66    5.79
  -7  -7  -2   13.15    6.47
  -7  -7  -3    3.99    4.88
  -7  -7  -4    1.57    4.88
  -7  -7  -5    4.68    5.48
   7   7   5    3.14    4.95
   7   7   6    1.54    4.94
   7   7   7    2.61    4.88
   7   7   8   -3.09    4.39
  -7  -8  15    0.11    4.86
   7   8 -15   -1.46    4.59
  -7  -8  14    3.37    4.99
  -7  -8  13    2.48    4.77
  -7  -8  12   -0.62    3.95
  -7  -8  11    3.18    4.66
  -7  -8  10   -1.15    3.92
  -7  -8   9    2.35    4.55
  -7  -8   8    2.98    4.59
  -7  -8   7    3.16    4.71
  -7  -8   6    2.27    4.58
  -7  -8   5   -0.48    4.21
  -7  -8   4   -0.86    4.14
  -7  -8   3   -0.81    4.08
  -7  -8   2    1.10    4.60
  -7  -8   1    6.76    5.73
  -7  -8   0    4.91    5.69
  -7  -8  -1    2.81    5.38
  -7  -8  -2   12.59    6.94
  -7  -8  -3    0.42    4.94
   7   8   4   -0.02    4.72
   7   8   5   -2.96    4.19
  -7  -9  11   -0.88    4.25
  -7  -9  10   -0.02    4.64
  -7  -9   9    3.16    5.05
  -7  -9   8    2.19    4.78
  -7  -9   7   -0.98    4.25
  -7  -9   6    0.40    4.52
  -7  -9   5    0.46    4.45
  -7  -9   4   -1.25    4.25
  -7  -9   3    1.86    5.04
  -7  -9   2    1.42    5.03
  -7  -9   1   10.68    6.59
  -8  14  -3   -0.21    6.11
  -8  14  -4    4.64    7.20
  -8  14  -5    3.18    6.24
  -8  14  -6    4.50    6.51
  -8  13   4   -1.15    5.25
  -8  13   3   -2.02    4.80
  -8  13   2    2.05    5.89
  -8  13   1    1.89    6.00
  -8  13   0    6.91    6.98
  -8  13  -1    5.47    6.00
  -8  13  -2    8.30    6.99
  -8  13  -3    1.56    6.12
  -8  13  -4   -1.14    5.15
  -8  13  -5    4.44    6.00
  -8  13  -6    3.01    6.04
  -8  13  -7   -1.76    5.59
  -8  13  -8    1.90    6.31
  -8  13  -9   -0.54    5.53
  -8  13 -10    3.45    6.18
  -8  13 -11    0.58    6.21
  -8  13 -12   -1.51    5.90
  -8  12   7    4.60    5.96
  -8  12   6    1.74    5.57
  -8  12   5   -1.17    4.61
  -8  12   4   -0.67    4.68
  -8  12   3    3.30    5.40
  -8  12   2   -2.96    4.63
  -8  12   1   -2.42    4.53
  -8  12   0   16.27    7.47
  -8  12  -1   -1.37    5.07
  -8  12  -2    7.04    6.46
  -8  12  -3   -2.31    5.29
  -8  12  -4    6.20    6.27
  -8  12  -5    3.89    5.80
  -8  12  -6    3.40    5.98
  -8  12  -7    6.13    6.33
  -8  12  -8    3.77    5.95
  -8  12  -9   12.84    7.47
  -8  12 -10    0.17    5.83
  -8  12 -11    6.31    6.45
  -8  12 -12   -1.87    6.03
  -8  12 -13    3.40    6.65
  -8  12 -14    4.57    6.61
  -8  12 -15    2.97    6.40
  -8  12 -15    1.44    4.44
  -8  11  10   -2.62    4.91
  -8  11   8   -1.36    4.48
  -8  11   7    0.10    4.66
  -8  11   6   -1.02    4.83
  -8  11   5    4.13    5.10
  -8  11   4   -1.51    4.47
  -8  11   3    8.41    6.14
  -8  11   2    9.09    6.27
  -8  11   1   -3.96    3.83
  -8  11   0   19.16    7.48
  -8  11  -1   -0.08    4.59
  -8  11  -2   21.17    7.38
  -8  11  -3   25.95    8.40
  -8  11  -4   21.58    7.86
  -8  11  -5    3.16    5.90
  -8  11  -6   13.19    7.14
  -8  11  -7   -1.72    4.80
  -8  11  -8   -2.69    4.76
  -8  11  -9   -2.73    4.79
  -8  11 -10    2.03    5.75
  -8  11 -11    5.47    6.67
  -8  11 -12    9.21    6.99
  -8  11 -13    7.08    6.86
  -8  11 -14    2.27    5.91
  -8  11 -14    5.79    4.82
  -8  11 -15    6.60    6.54
  -8  11 -15    5.78    4.76
  -8  11 -16   -2.85    5.43
  -8  11 -16    0.28    3.99
  -8  11 -17    3.82    6.16
  -8  10  12    0.65    4.85
  -8  10  12    0.86    5.85
  -8  10  11    4.25    5.26
  -8  10  11    7.07    5.64
  -8  10  10    3.42    4.96
  -8  10  10    1.91    4.91
  -8  10   9    0.33    4.35
  -8  10   9   -0.45    4.41
  -8  10   8   -0.56    4.28
  -8  10   8    4.41    5.21
  -8  10   7    4.97    4.67
  -8  10   7   -2.03    4.20
  -8  10   6    9.87    5.77
  -8  10   5   11.02    5.75
  -8  10   4   -0.45    3.92
  -8  10   3    1.78    4.43
  -8  10   2    6.27    5.35
  -8  10   1    0.61    4.59
  -8  10   0    8.02    5.82
  -8  10  -1   13.77    6.29
  -8  10  -2   11.58    6.29
  -8  10  -3   13.83    6.21
  -8  10  -4   12.92    6.70
  -8  10  -5   -1.04    4.53
  -8  10  -6   -1.41    4.61
  -8  10  -7    0.12    5.00
  -8  10  -8    0.96    5.00
  -8  10  -9    3.76    5.34
  -8  10 -10   11.82    6.98
  -8  10 -11    2.48    5.58
  -8  10 -12   11.79    6.93
  -8  10 -13   14.64    7.14
  -8  10 -14   -1.79    5.02
  -8  10 -14    2.74    4.11
  -8  10 -15    2.32    5.82
  -8  10 -15    6.13    5.01
  -8  10 -16    4.97    6.48
  -8  10 -17    0.01    6.14
  -8  10 -18   -0.64    5.48
  -8   9  13    4.32    5.42
  -8   9  12   -1.51    4.31
  -8   9  12   -0.56    4.69
  -8   9  11    2.01    4.70
  -8   9  11   -1.46    4.45
  -8   9  10   -2.59    3.79
  -8   9  10   -0.67    3.65
  -8   9   9    5.71    4.96
  -8   9   9    4.69    4.99
  -8   9   8   13.18    6.07
  -8   9   8    9.79    5.70
  -8   9   7    9.15    5.31
  -8   9   7    8.62    5.22
  -8   9   6    4.32    4.20
  -8   9   6    6.24    4.96
  -8   9   5    9.02    4.96
  -8   9   5    9.84    5.29
  -8   9   4   -0.27    3.14
  -8   9   4    1.11    4.09
  -8   9   3   -0.09    4.20
  -8   9   2   -1.38    3.76
  -8   9   1    7.14    5.09
  -8   9   0   14.85    6.29
  -8   9  -1   17.32    6.69
  -8   9  -2   19.99    7.17
  -8   9  -3    8.73    5.31
  -8   9  -4    2.96    5.37
  -8   9  -5    8.28    5.68
  -8   9  -6   -0.94    4.33
  -8   9  -7    7.45    5.68
  -8   9  -8    1.81    5.26
  -8   9  -9   17.79    7.28
  -8   9 -10   19.02    7.29
  -8   9 -11   16.39    7.18
  -8   9 -12    3.21    5.63
  -8   9 -13    0.21    5.20
  -8   9 -14    5.90    6.19
  -8   9 -15   -2.65    5.10
  -8   9 -16   -0.38    5.61
  -8   9 -17   -1.80    5.09
  -8   9 -18    1.08    5.80
  -8   9 -19   -2.46    5.21
  -8   8  15   -0.91    4.85
  -8   8  14   -0.82    4.57
  -8   8  13   -2.90    3.92
  -8   8  12   -2.75    3.73
  -8   8  11    2.64    4.43
  -8   8  11    4.22    4.41
  -8   8  10    4.81    4.72
  -8   8  10    6.67    5.13
  -8   8   9   17.49    6.43
  -8   8   9   13.29    5.67
  -8   8   8    6.80    5.00
  -8   8   8    6.54    4.72
  -8   8   7    4.56    4.26
  -8   8   7    4.85    4.53
  -8   8   6    0.54    3.51
  -8   8   6   -0.41    3.48
  -8   8   5    0.15    3.28
  -8   8   5   -0.87    3.45
  -8   8   4    1.28    3.33
  -8   8   4   -1.79    3.08
  -8   8   3    0.29    3.03
  -8   8   3    1.23    3.98
  -8   8   2    3.44    3.20
  -8   8   2   -3.85    3.37
  -8   8   1    3.74    3.20
  -8   8   1    2.57    4.16
  -8   8   0    6.21    4.81
  -8   8  -1    6.17    4.84
  -8   8  -2   10.16    5.49
  -8   8  -3    6.82    5.40
  -8   8  -4    4.41    4.98
  -8   8  -5   39.61    8.88
  -8   8  -6    8.91    5.52
  -8   8  -7   -1.73    4.20
  -8   8  -8   10.25    6.09
  -8   8  -9   69.46   11.44
  -8   8 -10   24.96    7.88
  -8   8 -11   11.43    6.43
  -8   8 -12   11.40    6.67
  -8   8 -13   -0.59    5.41
  -8   8 -14   16.21    7.56
  -8   8 -15    1.27    5.59
  -8   8 -16   -1.26    5.16
  -8   8 -17    7.18    6.75
  -8   8 -18    4.87    6.23
  -8   8 -19    3.50    6.70
  -8   7  16    2.38    5.50
  -8   7  15    1.42    5.03
  -8   7  14    1.16    4.62
  -8   7  13    3.06    4.64
  -8   7  12    1.69    4.40
  -8   7  11    4.45    4.77
  -8   7  10    4.36    4.85
  -8   7  10    7.15    4.65
  -8   7   9   31.61    7.69
  -8   7   9   26.06    6.80
  -8   7   8    0.59    3.70
  -8   7   8    0.29    3.76
  -8   7   7    5.22    4.32
  -8   7   7    9.51    4.57
  -8   7   6   -0.69    3.03
  -8   7   6   -2.23    3.15
  -8   7   5    2.96    3.53
  -8   7   5    0.84    3.62
  -8   7   4    3.38    3.65
  -8   7   4    0.16    3.34
  -8   7   3   13.32    4.55
  -8   7   3   16.28    5.45
  -8   7   2   -0.25    2.70
  -8   7   2    1.63    3.87
  -8   7   1   16.90    4.76
  -8   7   1   10.75    4.88
  -8   7   0    0.76    2.88
  -8   7   0   11.06    5.06
  -8   7  -1   11.33    4.06
  -8   7  -1   12.20    5.39
  -8   7  -2    7.56    4.82
  -8   7  -3   41.16    8.35
  -8   7  -4    6.86    5.28
  -8   7  -5   18.70    6.56
  -8   7  -6    3.44    4.63
  -8   7  -7   -0.41    4.22
  -8   7  -8    2.79    5.00
  -8   7  -9    0.41    4.32
  -8   7 -10    3.06    5.60
  -8   7 -11    1.53    5.06
  -8   7 -12   51.88   10.39
  -8   7 -13    3.05    5.39
  -8   7 -14   19.08    7.45
  -8   7 -15   12.81    7.06
  -8   7 -16   -0.47    4.92
  -8   7 -17    1.23    5.92
  -8   7 -18    3.63    6.03
  -8   7 -19    7.93    6.79
  -8   7 -20   -2.99    5.78
  -8   6  17   -3.05    4.74
  -8   6  16   -0.52    4.56
  -8   6  15    1.86    4.90
  -8   6  14    7.36    5.46
  -8   6  13   -1.69    3.91
  -8   6  12    6.00    5.14
  -8   6  11   20.94    6.86
  -8   6  10    5.00    4.60
  -8   6   9   15.95    6.03
  -8   6   9   13.81    5.06
  -8   6   8    9.03    4.94
  -8   6   8   16.23    5.49
  -8   6   7    7.08    4.41
  -8   6   6    6.75    4.39
  -8   6   6    9.56    4.64
  -8   6   5    5.22    3.87
  -8   6   5    4.14    3.92
  -8   6   4    3.44    3.42
  -8   6   4    1.25    3.63
  -8   6   3   10.34    4.42
  -8   6   3    3.43    3.78
  -8   6   2    1.37    3.06
  -8   6   2    2.17    3.86
  -8   6   1   20.93    5.16
  -8   6   1   23.09    6.12
  -8   6   0    1.31    3.04
  -8   6   0    2.53    3.71
  -8   6  -1   39.66    6.21
  -8   6  -1   42.81    8.06
  -8   6  -2   15.31    4.46
  -8   6  -2   14.52    5.68
  -8   6  -3   21.67    4.72
  -8   6  -3   30.78    7.25
  -8   6  -4    3.84    4.51
  -8   6  -5    2.23    4.43
  -8   6  -6    4.25    4.93
  -8   6  -7    6.37    5.16
  -8   6  -8   -0.42    4.22
  -8   6  -9    4.00    5.09
  -8   6 -10    9.24    5.67
  -8   6 -11    2.52    5.31
  -8   6 -12   27.41    8.11
  -8   6 -13   12.06    6.65
  -8   6 -14   17.79    7.51
  -8   6 -15    1.48    5.89
  -8   6 -16   -0.27    5.70
  -8   6 -17   -2.43    5.28
  -8   6 -18    0.80    5.83
  -8   6 -19    7.01    7.15
  -8   6 -20   -2.54    5.38
  -8   5  18    0.06    5.03
  -8   5  17    2.32    5.22
  -8   5  16   -1.29    4.12
  -8   5  15   -1.38    4.14
  -8   5  14    3.48    4.82
  -8   5  13    1.71    4.43
  -8   5  12    7.52    5.19
  -8   5  11    6.07    4.34
  -8   5  10    6.73    4.78
  -8   5   9   11.54    5.45
  -8   5   8   10.07    5.00
  -8   5   8    9.96    4.31
  -8   5   7    9.88    4.68
  -8   5   7    8.41    4.21
  -8   5   6    2.99    3.65
  -8   5   6    4.59    3.72
  -8   5   5   -1.08    2.96
  -8   5   5    0.05    3.29
  -8   5   4   -1.50    2.93
  -8   5   4   -0.05    3.33
  -8   5   3   -2.77    2.64
  -8   5   3   -0.40    3.44
  -8   5   2    5.17    3.59
  -8   5   2    1.01    3.74
  -8   5   1   53.68    7.72
  -8   5   1   46.10    7.69
  -8   5   0    5.32    3.46
  -8   5   0   -1.60    3.45
  -8   5  -1   99.09    8.25
  -8   5  -1  101.72    9.51
  -8   5  -2   20.53    4.89
  -8   5  -2   18.10    5.95
  -8   5  -3    9.34    3.68
  -8   5  -3   13.81    5.59
  -8   5  -4   22.01    4.77
  -8   5  -4   16.12    6.01
  -8   5  -5    2.09    2.73
  -8   5  -5    4.81    4.80
  -8   5  -6    0.93    4.23
  -8   5  -7    1.20    4.32
  -8   5  -8    3.52    4.57
  -8   5  -9   17.52    6.61
  -8   5 -10   52.54   10.15
  -8   5 -11    3.61    5.38
  -8   5 -12   17.53    7.14
  -8   5 -13    1.32    5.09
  -8   5 -14   10.51    6.47
  -8   5 -15   -4.50    4.80
  -8   5 -16   -0.81    4.97
  -8   5 -17    1.22    5.42
  -8   5 -18   -3.84    4.59
  -8   5 -19    9.20    7.29
  -8   5 -20   -3.95    5.62
  -8   4  19   -0.92    4.75
  -8   4  18    2.26    5.12
  -8   4  17    5.78    5.64
  -8   4  16   -0.26    4.28
  -8   4  15    0.32    4.37
  -8   4  14    3.77    4.54
  -8   4  13    3.43    4.32
  -8   4  12    1.18    4.05
  -8   4  11    5.05    4.42
  -8   4  10    4.87    4.40
  -8   4   9   16.44    5.88
  -8   4   8   19.04    6.06
  -8   4   7    4.75    4.07
  -8   4   7    3.42    3.26
  -8   4   6   -1.25    3.05
  -8   4   6   -0.88    2.97
  -8   4   5   -1.64    2.79
  -8   4   5    1.43    3.13
  -8   4   4    0.25    3.10
  -8   4   4   -0.38    3.10
  -8   4   3    2.05    3.18
  -8   4   3    1.36    3.60
  -8   4   2    0.29    2.97
  -8   4   2   -0.29    3.20
  -8   4   1   54.93    7.80
  -8   4   1   44.85    7.50
  -8   4   0   11.14    4.25
  -8   4   0   10.50    4.89
  -8   4  -1   80.46    7.85
  -8   4  -1   69.19    8.13
  -8   4  -2   11.41    4.16
  -8   4  -2   10.51    4.91
  -8   4  -3    5.33    3.44
  -8   4  -3   11.08    5.51
  -8   4  -4    4.79    3.14
  -8   4  -4    7.35    4.85
  -8   4  -5    0.00    2.74
  -8   4  -5   -0.68    4.24
  -8   4  -6    7.63    3.46
  -8   4  -6    7.93    5.13
  -8   4  -7   10.97    3.96
  -8   4  -7   11.07    5.57
  -8   4  -8    1.88    2.75
  -8   4  -8   -0.10    4.30
  -8   4  -9    1.36    4.41
  -8   4 -10   27.71    7.80
  -8   4 -11    5.83    5.52
  -8   4 -12   20.68    7.35
  -8   4 -13    1.10    5.30
  -8   4 -14   -3.20    4.51
  -8   4 -15   -0.83    4.99
  -8   4 -16    5.11    5.93
  -8   4 -17    6.50    6.59
  -8   4 -18   -1.10    5.49
  -8   4 -19    4.45    6.38
  -8   4 -20    0.56    6.11
  -8   3  19   -0.47    5.18
  -8   3  18    1.02    5.14
  -8   3  17    0.93    4.79
  -8   3  16    1.47    4.60
  -8   3  15    0.29    3.96
  -8   3  14   -0.59    3.85
  -8   3  13   -1.85    3.50
  -8   3  12    6.15    4.78
  -8   3  11    2.09    3.81
  -8   3  10    7.83    4.66
  -8   3   9   15.07    5.57
  -8   3   8    6.97    4.37
  -8   3   7    5.29    4.13
  -8   3   6    0.27    3.16
  -8   3   6    0.78    2.95
  -8   3   5   26.35    6.19
  -8   3   5   23.66    5.44
  -8   3   4    0.09    3.09
  -8   3   4    0.00    3.18
  -8   3   3  107.09    9.58
  -8   3   3  106.63    8.64
  -8   3   2   15.74    4.95
  -8   3   2   23.19    5.69
  -8   3   1   91.42    8.75
  -8   3   1   85.70    8.37
  -8   3   0   17.01    5.04
  -8   3   0   23.10    6.04
  -8   3  -1   41.74    7.02
  -8   3  -1   44.87    7.63
  -8   3  -2   -0.82    2.83
  -8   3  -2    1.84    4.16
  -8   3  -3    6.59    3.61
  -8   3  -3    9.38    5.06
  -8   3  -4    0.67    2.95
  -8   3  -4    0.56    3.79
  -8   3  -5   12.97    4.54
  -8   3  -5   10.38    5.15
  -8   3  -6    9.70    3.89
  -8   3  -6    8.07    4.91
  -8   3  -7    0.35    2.64
  -8   3  -7    1.91    4.16
  -8   3  -8   11.93    4.16
  -8   3  -8   13.42    5.92
  -8   3  -9    5.12    3.34
  -8   3  -9    5.73    5.05
  -8   3 -10   46.70    7.15
  -8   3 -10   42.53    9.15
  -8   3 -11   -1.15    4.41
  -8   3 -12   20.48    7.36
  -8   3 -13    2.06    5.23
  -8   3 -14    2.50    5.42
  -8   3 -15    3.83    5.43
  -8   3 -16    0.02    5.37
  -8   3 -17    6.62    6.29
  -8   3 -18   -2.78    5.61
  -8   3 -19    1.82    5.89
  -8   2  20    2.83    5.40
  -8   2  19    2.82    5.51
  -8   2  18    0.81    4.80
  -8   2  17    1.45    4.17
  -8   2  16   -1.19    4.11
  -8   2  15   -0.48    3.84
  -8   2  14    2.71    4.28
  -8   2  13   -0.24    3.74
  -8   2  12    9.09    5.13
  -8   2  11    2.24    3.91
  -8   2  10   10.63    5.20
  -8   2   9   12.21    5.26
  -8   2   8   13.44    5.24
  -8   2   7   -0.03    3.29
  -8   2   6   30.51    6.94
  -8   2   5    8.38    4.63
  -8   2   5   10.91    4.14
  -8   2   4   19.87    5.68
  -8   2   4   25.26    5.46
  -8   2   3   72.15    8.36
  -8   2   3   77.05    7.66
  -8   2   2   -2.33    2.90
  -8   2   2    1.17    3.53
  -8   2   1   41.09    7.42
  -8   2   1   42.15    6.92
  -8   2   0    0.60    3.18
  -8   2   0    0.44    3.77
  -8   2  -1   18.63    5.36
  -8   2  -1   20.00    5.64
  -8   2  -2    4.62    3.57
  -8   2  -2    3.37    4.24
  -8   2  -3   58.48    7.25
  -8   2  -3   68.86    8.47
  -8   2  -4    3.23    3.46
  -8   2  -4    5.67    4.50
  -8   2  -5   19.73    5.26
  -8   2  -5   22.12    6.27
  -8   2  -6   31.70    6.30
  -8   2  -6   28.17    6.94
  -8   2  -7    3.78    3.26
  -8   2  -7    2.76    4.42
  -8   2  -8   10.12    4.26
  -8   2  -8   10.73    5.68
  -8   2  -9    2.18    3.11
  -8   2  -9   -1.23    4.10
  -8   2 -10   15.44    5.05
  -8   2 -10   19.17    6.86
  -8   2 -11    0.27    4.96
   8  -2  11    0.98    2.96
  -8   2 -12   25.25    8.11
  -8   2 -13    2.11    5.37
  -8   2 -14    9.09    6.36
  -8   2 -15    1.50    5.40
  -8   2 -16    1.34    5.97
  -8   2 -17   -1.22    5.46
  -8   2 -18   -2.77    5.54
  -8   2 -19    7.57    7.49
  -8   1  20   -1.99    4.68
  -8   1  19   -1.48    4.53
  -8   1  18    0.56    4.54
  -8   1  17    0.45    4.44
  -8   1  16   -2.96    3.65
  -8   1  15    1.05    4.05
  -8   1  14   -0.20    3.76
  -8   1  13   -0.78    3.50
  -8   1  12   18.11    6.36
  -8   1  11    2.15    3.89
  -8   1  10    5.50    4.52
  -8   1   9    2.75    3.66
  -8   1   8    2.19    3.74
  -8   1   7   14.73    5.42
  -8   1   6    6.47    4.26
  -8   1   5    0.47    3.40
  -8   1   4    5.30    4.12
  -8   1   4    4.64    3.75
  -8   1   3   17.98    5.56
  -8   1   3   19.02    4.98
  -8   1   2   -0.41    3.21
  -8   1   2    1.54    3.55
  -8   1   1    9.96    4.57
  -8   1   1    9.05    4.21
  -8   1   0    1.46    3.58
  -8   1   0    2.67    3.99
  -8   1  -1   58.38    8.63
  -8   1  -1   67.56    7.85
  -8   1  -2    2.36    3.41
  -8   1  -2    5.88    4.50
  -8   1  -3   67.31    7.95
  -8   1  -3   67.79    8.36
  -8   1  -4   10.24    4.46
  -8   1  -4    6.70    4.78
  -8   1  -5    5.16    3.58
  -8   1  -5    6.62    4.63
  -8   1  -6    2.36    3.26
  -8   1  -6    2.42    4.20
  -8   1  -7   -0.82    2.67
  -8   1  -7    2.79    4.24
  -8   1  -8   10.07    4.52
  -8   1  -8   11.42    5.75
  -8   1  -9    6.35    3.99
  -8   1  -9    7.15    5.42
  -8   1 -10   19.30    5.65
  -8   1 -10   21.17    7.11
  -8   1 -11    1.55    4.91
   8  -1  11    3.37    3.63
  -8   1 -12   12.23    6.57
   8  -1  12   11.53    4.97
  -8   1 -13    1.79    5.19
   8  -1  13    4.97    4.22
  -8   1 -14    2.81    5.65
  -8   1 -15    6.15    5.95
  -8   1 -16    3.81    6.05
  -8   1 -17    7.15    6.96
  -8   1 -18    0.63    6.04
  -8   0  20   -1.08    4.61
  -8   0  19    1.90    5.17
  -8   0  18    1.50    4.50
  -8   0  17    4.18    4.84
  -8   0  16    0.32    4.24
  -8   0  15    2.28    4.25
  -8   0  14   -1.81    3.41
  -8   0  13    1.25    3.86
  -8   0  12   10.45    5.39
  -8   0  11   -1.03    3.39
  -8   0  10   25.81    6.90
  -8   0   9    0.42    3.36
  -8   0   8   18.71    5.85
  -8   0   7    1.40    3.68
  -8   0   6   -0.20    3.24
  -8   0   5    1.58    3.67
  -8   0   4   22.39    6.06
  -8   0   3    0.86    3.58
  -8   0   3    3.28    3.59
  -8   0   2    0.17    3.40
  -8   0   2   -1.59    3.05
  -8   0   1   33.30    6.99
  -8   0   1   34.62    6.48
  -8   0   0    2.00    3.72
  -8   0   0    7.35    4.27
  -8   0  -1   79.20    8.88
  -8   0  -1   79.40    8.28
  -8   0  -2    1.33    3.34
  -8   0  -2    0.07    3.55
  -8   0  -3   15.16    5.18
  -8   0  -3   11.31    4.99
  -8   0  -4    0.82    3.18
  -8   0  -4    3.09    3.96
  -8   0  -5    3.08    3.55
  -8   0  -5    3.40    4.37
  -8   0  -6    1.87    3.30
  -8   0  -6    4.92    4.85
  -8   0  -7    9.98    4.57
  -8   0  -7    6.59    5.20
  -8   0  -8   25.41    6.49
  -8   0  -8   20.38    6.77
  -8   0  -9    3.05    3.84
  -8   0  -9    3.72    5.03
  -8   0 -10    9.72    4.87
  -8   0 -10   14.33    6.56
  -8   0 -11   -2.11    4.24
   8   0  11   -0.68    3.32
  -8   0 -12   -3.19    4.84
   8   0  12    1.53    3.80
  -8   0 -13    1.48    5.26
   8   0  13    3.37    4.08
  -8   0 -14    2.01    5.45
   8   0  14    3.71    3.98
  -8   0 -15    3.23    6.18
   8   0  15    4.32    4.37
  -8   0 -16    7.05    6.41
  -8   0 -17    0.40    5.94
  -8  -1  20    1.34    4.93
  -8  -1  19    5.43    5.57
  -8  -1  18    5.10    5.24
  -8  -1  17    4.63    5.25
  -8  -1  16    2.20    4.52
  -8  -1  15    1.18    4.10
  -8  -1  14    1.21    4.33
  -8  -1  13    0.62    3.88
  -8  -1  12    9.32    5.22
  -8  -1  11    4.12    4.39
  -8  -1  10   25.99    6.93
  -8  -1   9   -2.24    3.18
  -8  -1   8   12.06    5.34
  -8  -1   7    1.25    3.58
  -8  -1   6   -0.98    3.10
  -8  -1   5    3.48    3.83
  -8  -1   4    0.41    3.41
  -8  -1   3    5.05    4.00
  -8  -1   2    5.13    4.02
  -8  -1   2    3.10    3.44
  -8  -1   1   81.28    9.19
  -8  -1   1   88.16    8.23
  -8  -1   0    3.64    4.06
  -8  -1   0    5.51    4.06
  -8  -1  -1   66.31    9.57
  -8  -1  -1   58.97    8.40
  -8  -1  -2    9.11    4.63
  -8  -1  -2    8.27    4.64
  -8  -1  -3   -0.25    3.41
  -8  -1  -3    2.59    3.91
  -8  -1  -4    4.34    3.87
  -8  -1  -4    7.74    4.98
  -8  -1  -5    0.78    3.35
  -8  -1  -5   -0.35    4.10
  -8  -1  -6   21.10    6.26
  -8  -1  -6   23.11    6.78
  -8  -1  -7    7.46    4.37
  -8  -1  -7    7.45    5.24
  -8  -1  -8   34.41    7.79
  -8  -1  -8   34.06    8.38
  -8  -1  -9   -1.25    3.33
  -8  -1  -9   -3.25    4.41
  -8  -1 -10   12.63    5.35
  -8  -1 -10   24.24    7.76
   8   1  10   17.49    6.09
  -8  -1 -11    2.50    5.20
   8   1  11    1.84    3.88
  -8  -1 -12    1.17    5.22
   8   1  12    5.70    4.60
  -8  -1 -13   -0.26    4.96
   8   1  13   -1.93    3.75
  -8  -1 -14   13.21    7.59
   8   1  14   14.58    6.09
  -8  -1 -15    2.48    5.78
   8   1  15   -0.24    3.95
  -8  -1 -16    0.40    6.26
   8   1  16    2.02    4.53
  -8  -2  20   -0.81    4.51
  -8  -2  19    9.45    6.07
  -8  -2  18   -4.79    3.61
  -8  -2  17   -0.59    4.19
  -8  -2  16   -2.38    3.65
  -8  -2  15    1.21    4.49
  -8  -2  14    4.34    4.65
  -8  -2  13    1.56    4.14
  -8  -2  12   20.94    6.73
  -8  -2  11    0.49    3.95
  -8  -2  10    0.79    3.91
  -8  -2   9    0.47    3.75
  -8  -2   8   -0.13    3.63
  -8  -2   7    4.60    4.22
  -8  -2   6   14.38    5.49
  -8  -2   5    2.26    3.68
  -8  -2   4   21.85    6.46
  -8  -2   3   18.96    5.97
  -8  -2   2    3.06    3.70
  -8  -2   1   11.03    5.04
  -8  -2   1   17.22    5.25
  -8  -2   0    3.53    3.87
  -8  -2   0    4.19    4.07
  -8  -2  -1   14.93    5.35
  -8  -2  -1   12.96    5.15
  -8  -2  -2   14.41    5.63
  -8  -2  -2   23.96    6.26
  -8  -2  -3    3.43    4.32
  -8  -2  -3    6.49    4.61
  -8  -2  -4   -1.13    3.10
  -8  -2  -4    1.32    3.79
  -8  -2  -5   13.45    5.72
  -8  -2  -5   17.82    6.27
  -8  -2  -6    4.38    4.37
  -8  -2  -6    3.73    4.85
  -8  -2  -7    5.99    4.60
  -8  -2  -7    6.24    5.19
  -8  -2  -8   18.39    6.42
  -8  -2  -8   22.06    7.36
  -8  -2  -9    7.47    4.80
  -8  -2  -9   13.77    6.73
  -8  -2 -10   17.40    7.04
   8   2  10   10.90    5.39
  -8  -2 -11   28.16    8.74
   8   2  11   16.98    6.33
  -8  -2 -12    8.21    6.33
   8   2  12   10.45    5.57
  -8  -2 -13    6.30    6.38
   8   2  13    1.86    4.48
  -8  -2 -14    9.31    6.92
   8   2  14    1.12    4.30
  -8  -2 -15   -2.10    5.60
   8   2  15    2.00    4.63
  -8  -3  19    3.96    5.37
  -8  -3  18    0.85    4.85
  -8  -3  17    4.21    5.22
   8   3 -17    0.63    4.67
  -8  -3  16    3.18    5.19
   8   3 -16   -1.69    4.16
  -8  -3  15    3.22    4.59
   8   3 -15   -3.19    3.67
  -8  -3  14    4.18    4.82
   8   3 -14   10.49    5.63
  -8  -3  13    0.70    4.37
   8   3 -13   -0.18    4.05
  -8  -3  12   13.34    6.04
   8   3 -12    6.62    4.85
  -8  -3  11   -1.73    3.68
   8   3 -11    1.04    3.78
  -8  -3  10    1.78    4.09
   8   3 -10    6.46    4.44
  -8  -3   9   11.37    5.48
   8   3  -9   13.60    4.95
  -8  -3   8    3.45    4.41
   8   3  -8   12.78    4.94
  -8  -3   7    1.83    3.72
  -8  -3   6    9.55    5.20
  -8  -3   5    2.63    4.06
  -8  -3   4    2.92    3.86
  -8  -3   3    2.40    3.97
  -8  -3   2   -0.35    3.42
  -8  -3   1    1.13    3.54
  -8  -3   0    5.10    4.46
  -8  -3   0    4.47    3.98
  -8  -3  -1    6.01    4.51
  -8  -3  -1   13.43    5.33
  -8  -3  -2    3.15    4.27
  -8  -3  -2    7.70    4.93
  -8  -3  -3   15.79    6.00
  -8  -3  -3   19.70    6.44
  -8  -3  -4    0.90    3.95
  -8  -3  -4    5.19    4.90
  -8  -3  -5   -0.86    3.71
  -8  -3  -5    0.55    4.43
  -8  -3  -6    0.76    3.88
  -8  -3  -6   -2.97    4.22
  -8  -3  -7    0.41    3.84
  -8  -3  -7    2.41    4.72
  -8  -3  -8    4.14    4.78
  -8  -3  -8   -1.22    4.26
  -8  -3  -9    3.79    5.34
   8   3   9    4.64    4.75
  -8  -3 -10   11.62    6.79
   8   3  10   10.49    5.47
   8   3  11    1.61    4.26
   8   3  12    3.80    4.92
   8   3  13    2.75    4.86
   8   4 -19    2.02    5.43
  -8  -4  18   -2.02    4.22
   8   4 -18    1.27    5.26
  -8  -4  17    0.55    4.74
   8   4 -17    5.83    5.46
  -8  -4  16    1.86    4.56
   8   4 -16    2.06    4.71
  -8  -4  15    3.87    4.39
   8   4 -15    1.02    4.42
  -8  -4  14    4.54    5.14
   8   4 -14    3.39    4.64
  -8  -4  13    2.94    4.93
   8   4 -13   -0.33    3.88
  -8  -4  12   -0.68    4.03
   8   4 -12   -2.51    3.56
  -8  -4  11   -1.11    4.09
   8   4 -11    3.01    4.22
  -8  -4  10    7.76    5.25
   8   4 -10    4.30    4.38
  -8  -4   9   20.42    6.92
  -8  -4   8   25.55    7.33
  -8  -4   7    3.16    4.19
  -8  -4   6    6.19    4.82
  -8  -4   5   14.13    5.97
  -8  -4   4    1.92    4.10
  -8  -4   3    4.11    4.35
  -8  -4   2   -1.08    3.59
  -8  -4   1    6.67    4.70
  -8  -4   0    0.41    3.81
  -8  -4  -1    9.28    5.47
  -8  -4  -2    1.25    4.11
  -8  -4  -3    4.96    4.68
  -8  -4  -4    0.71    4.14
  -8  -4  -5    0.44    3.99
  -8  -4  -6   -1.51    3.58
  -8  -4  -7    0.29    4.05
  -8  -4  -8    6.41    5.18
   8   4   9    3.01    4.83
   8   4  10    8.39    5.77
   8   4  11    2.17    4.62
   8   4  12    3.46    5.24
   8   5 -18   -0.33    5.16
  -8  -5  17    1.81    4.77
   8   5 -17    1.71    5.07
  -8  -5  16    2.51    4.80
   8   5 -16   -0.01    5.00
  -8  -5  15    2.67    4.77
   8   5 -15    3.01    5.18
  -8  -5  14   -0.46    4.31
   8   5 -14   -1.02    4.43
  -8  -5  13    3.79    4.81
   8   5 -13    0.51    4.15
  -8  -5  12   -0.57    3.91
   8   5 -12   -0.25    4.13
  -8  -5  11    3.74    4.79
  -8  -5  10   10.78    5.81
  -8  -5   9    8.21    5.35
  -8  -5   8   12.97    6.28
  -8  -5   7    0.67    4.05
  -8  -5   6    3.32    4.66
  -8  -5   5    0.16    4.02
  -8  -5   4   -0.60    3.91
  -8  -5   3    8.40    5.17
  -8  -5   2    7.81    5.25
  -8  -5   1    7.65    5.49
  -8  -5   0    2.78    4.54
  -8  -5  -1    2.76    4.85
  -8  -5  -2    5.49    5.24
  -8  -5  -3    0.07    4.09
  -8  -5  -4    7.81    5.58
  -8  -5  -5    4.14    4.94
  -8  -5  -6    1.31    4.59
  -8  -5  -7    3.19    4.75
   8   5   8    9.03    6.26
   8   5   9    0.02    4.50
   8   5  10    1.27    4.95
  -8  -6  16    1.60    4.65
   8   6 -16   -3.64    4.59
  -8  -6  15   -2.07    4.00
   8   6 -15   -0.54    4.50
  -8  -6  14   -0.29    4.13
  -8  -6  13    1.68    4.46
  -8  -6  12    6.23    5.32
  -8  -6  11    3.21    4.66
  -8  -6  10    3.88    4.85
  -8  -6   9   -0.43    4.09
  -8  -6   8    3.91    4.86
  -8  -6   7    2.63    4.54
  -8  -6   6    1.17    4.35
  -8  -6   5    0.44    4.14
  -8  -6   4    8.27    5.75
  -8  -6   3    5.68    5.33
  -8  -6   2   -1.64    4.03
  -8  -6   1    4.80    5.08
  -8  -6   0    0.92    4.72
  -8  -6  -1    7.00    5.31
  -8  -6  -2    2.25    4.69
  -8  -6  -3    7.75    5.42
  -8  -6  -4    0.01    4.43
  -8  -6  -5    7.14    5.94
  -8  -6  -6    8.12    5.97
   8   6   7   -1.65    4.45
  -8  -7  13    2.51    5.01
  -8  -7  12    2.61    4.71
  -8  -7  11    1.27    4.72
  -8  -7  10   -0.59    4.26
  -8  -7   9    0.81    4.61
  -8  -7   8   -0.21    4.41
  -8  -7   7   -1.29    4.22
  -8  -7   6    2.22    4.56
  -8  -7   5    1.10    4.57
  -8  -7   4    2.08    5.11
  -8  -7   3    1.01    4.69
  -8  -7   2    0.89    4.67
  -8  -7   1    0.80    4.67
  -8  -7   0    6.01    5.47
  -8  -7  -1   -0.42    4.72
  -8  -7  -2    6.05    5.85
  -8  -7  -3   -0.48    4.94
  -8  -7  -4    2.26    5.32
  -8  -8   9   -0.65    4.44
  -8  -8   8   -0.21    4.65
  -8  -8   7   -0.36    4.67
  -8  -8   6   -1.59    4.31
  -8  -8   5    0.70    4.71
  -8  -8   4   -2.63    4.29
  -8  -8   3   -3.30    4.30
  -8  -8   2    4.25    5.72
  -8  -8   1   -1.05    4.75
  -9  13   1    2.02    6.13
  -9  13   0    2.01    6.48
  -9  13  -1    3.33    6.45
  -9  13  -2    4.76    6.44
  -9  13  -3    1.77    6.11
  -9  13  -4    1.58    6.31
  -9  13  -5   -2.27    5.65
  -9  13  -6   -1.51    5.76
  -9  13  -7    2.02    6.49
  -9  13  -8   -2.19    6.29
  -9  13  -9    3.56    6.94
  -9  12   5    1.29    5.22
  -9  12   4   -3.12    4.79
  -9  12   3    1.32    5.19
  -9  12   2    3.22    5.86
  -9  12   1   -0.42    5.63
  -9  12   0    2.91    6.13
  -9  12  -1    2.89    5.94
  -9  12  -2   -1.88    5.14
  -9  12  -3    1.33    5.90
  -9  12  -4    0.94    5.70
  -9  12  -5   -0.85    5.23
  -9  12  -6   -0.75    5.61
  -9  12  -7    2.54    6.21
  -9  12  -8    4.19    6.27
  -9  12  -9    1.83    5.95
  -9  12 -10    4.53    7.47
  -9  12 -11   -0.31    6.10
  -9  12 -12   -1.41    6.11
  -9  12 -13    3.22    7.06
  -9  11   8    2.19    5.13
  -9  11   7    2.62    5.13
  -9  11   6    0.94    5.37
  -9  11   5    1.29    5.33
  -9  11   4    9.19    6.29
  -9  11   3    3.43    5.02
  -9  11   2    1.81    4.90
  -9  11   1    7.53    5.96
  -9  11   0    5.22    5.85
  -9  11  -1    2.36    5.28
  -9  11  -2    4.02    6.27
  -9  11  -3   -4.31    4.20
  -9  11  -4    4.28    6.06
  -9  11  -5    8.21    6.63
  -9  11  -6    0.08    5.08
  -9  11  -7    5.30    6.01
  -9  11  -8    7.52    6.92
  -9  11  -9   -0.26    5.69
  -9  11 -10   -2.17    5.46
  -9  11 -11   17.04    8.65
  -9  11 -12    1.33    6.03
  -9  11 -13    6.95    7.14
  -9  11 -14    4.15    6.79
  -9  11 -15    2.77    6.93
  -9  10  10   -4.16    4.32
  -9  10  10   -0.25    4.90
  -9  10   9    1.23    4.65
  -9  10   9    7.00    5.66
  -9  10   8   -2.32    4.18
  -9  10   7    3.62    5.33
  -9  10   6   -0.10    4.24
  -9  10   5   -0.83    4.65
  -9  10   4    4.79    5.47
  -9  10   3    0.11    4.78
  -9  10   2    5.41    5.47
  -9  10   1    2.76    4.94
  -9  10   0    5.56    5.46
  -9  10  -1   -3.36    4.39
  -9  10  -2   19.57    7.40
  -9  10  -3    7.46    5.86
  -9  10  -4    3.58    5.34
  -9  10  -5    7.87    6.04
  -9  10  -6    2.50    5.36
  -9  10  -7   -0.64    5.29
  -9  10  -8   -0.71    5.49
  -9  10  -9   12.81    7.53
  -9  10 -10   -0.11    5.80
  -9  10 -11   33.43    9.65
  -9  10 -12   -1.11    5.76
  -9  10 -13   10.74    7.13
  -9  10 -14   -2.72    5.84
  -9  10 -15    3.15    6.31
  -9  10 -16    1.85    6.34
  -9   9  12   -3.07    4.36
  -9   9  11   -1.22    4.43
  -9   9  10    5.34    5.27
  -9   9  10    3.12    4.92
  -9   9   9   15.81    6.46
  -9   9   9   18.71    7.01
  -9   9   8   -3.03    3.59
  -9   9   8    2.23    4.45
  -9   9   7   14.65    5.92
  -9   9   7   10.11    5.75
  -9   9   6    2.27    4.01
  -9   9   6    1.53    4.53
  -9   9   5   -0.19    4.21
  -9   9   4    0.99    4.41
  -9   9   3    3.90    4.57
  -9   9   2    0.85    4.23
  -9   9   1    0.57    4.04
  -9   9   0   14.08    6.49
  -9   9  -1   18.80    6.74
  -9   9  -2   34.27    8.66
  -9   9  -3    0.28    4.69
  -9   9  -4   12.39    6.77
  -9   9  -5   -0.74    4.73
  -9   9  -6    0.54    5.05
  -9   9  -7   -0.67    4.76
  -9   9  -8    5.04    5.82
  -9   9  -9    8.13    6.35
  -9   9 -10    2.46    5.71
  -9   9 -11   14.13    7.47
  -9   9 -12   -2.89    5.14
  -9   9 -13    2.39    6.13
  -9   9 -14    4.70    6.03
  -9   9 -15   -3.13    5.76
  -9   9 -16    0.09    5.82
  -9   9 -17    0.14    6.12
  -9   8  14    0.12    4.80
  -9   8  13    1.07    4.79
  -9   8  12    2.49    5.04
  -9   8  11    4.16    5.04
  -9   8  10   -0.08    4.08
  -9   8   9   18.87    6.90
  -9   8   9   15.28    5.99
  -9   8   8   -2.57    3.36
  -9   8   8    2.72    4.45
  -9   8   7    3.56    4.17
  -9   8   7    0.71    4.11
  -9   8   6   -1.07    3.53
  -9   8   6    0.62    4.18
  -9   8   5    4.66    4.18
  -9   8   5   -1.61    3.86
  -9   8   4    0.12    3.19
  -9   8   4   -0.04    3.69
  -9   8   3    1.20    3.34
  -9   8   3   -1.83    3.53
  -9   8   2   -0.86    3.63
  -9   8   1    1.93    4.21
  -9   8   0   15.65    6.06
  -9   8  -1    8.74    5.33
  -9   8  -2   10.38    5.81
  -9   8  -3    2.22    4.81
  -9   8  -4   25.47    7.81
  -9   8  -5   -1.08    4.61
  -9   8  -6    2.39    5.35
  -9   8  -7   17.96    7.09
  -9   8  -8    8.06    6.04
  -9   8  -9   27.84    8.52
  -9   8 -10    9.71    6.71
  -9   8 -11   19.08    8.09
  -9   8 -12    1.22    5.49
  -9   8 -13    5.37    6.70
  -9   8 -14    0.22    5.46
  -9   8 -15    2.81    6.16
  -9   8 -16    0.44    5.96
  -9   8 -17    4.37    6.80
  -9   8 -18    0.25    6.31
  -9   7  15    2.97    5.56
  -9   7  14    2.81    5.04
  -9   7  13    1.48    4.95
  -9   7  12    1.03    4.28
  -9   7  11   10.74    5.83
  -9   7  10    5.88    5.36
  -9   7   9    5.60    4.92
  -9   7   8   -1.71    3.13
  -9   7   8   -0.89    3.63
  -9   7   7   -0.17    3.60
  -9   7   7    1.74    4.00
  -9   7   6    2.73    3.90
  -9   7   6   -0.31    3.71
  -9   7   5    3.45    3.78
  -9   7   5    0.57    3.89
  -9   7   4    1.79    3.44
  -9   7   4    0.58    3.95
  -9   7   3    2.16    3.47
  -9   7   3    0.33    3.59
  -9   7   2   33.30    6.55
  -9   7   2   43.24    8.24
  -9   7   1   10.26    4.59
  -9   7   1   13.17    5.55
  -9   7   0    8.36    5.06
  -9   7  -1   11.68    5.49
  -9   7  -2   13.91    5.87
  -9   7  -3   -1.34    3.79
  -9   7  -4   16.95    6.51
  -9   7  -5    0.86    4.65
  -9   7  -7   25.38    8.03
  -9   7  -8   -0.33    4.59
  -9   7  -9    5.44    5.63
  -9   7 -10   -0.31    4.85
  -9   7 -11   22.22    8.22
  -9   7 -12    7.56    6.34
  -9   7 -13   16.16    7.52
  -9   7 -14    1.78    5.50
  -9   7 -15    4.79    6.19
  -9   7 -16    8.67    6.95
  -9   7 -17   -2.26    5.28
  -9   7 -18   -0.97    6.01
  -9   6  16   -1.17    4.57
  -9   6  15   -0.15    4.88
  -9   6  14    0.65    4.62
  -9   6  13   11.62    6.35
  -9   6  12    3.05    4.64
  -9   6  11    7.99    5.45
  -9   6  10   10.57    5.51
  -9   6   9    0.15    3.90
  -9   6   8    2.08    3.87
  -9   6   7   -0.16    3.40
  -9   6   7    2.81    3.94
  -9   6   6    4.74    4.28
  -9   6   6    5.58    4.13
  -9   6   5    5.68    4.14
  -9   6   5    5.99    4.22
  -9   6   4   16.88    5.37
  -9   6   4   15.91    5.50
  -9   6   3    4.04    3.57
  -9   6   3   -2.09    3.41
  -9   6   2   27.62    6.19
  -9   6   2   31.19    6.97
  -9   6   1    9.67    4.41
  -9   6   1    2.31    4.01
  -9   6   0   29.50    6.17
  -9   6   0   15.63    5.54
  -9   6  -1   -0.82    2.70
  -9   6  -1   -0.51    3.70
  -9   6  -2    5.52    3.54
  -9   6  -2    3.82    4.69
  -9   6  -3   -0.29    4.03
  -9   6  -4    2.10    4.62
  -9   6  -5    9.86    5.89
  -9   6  -6    6.12    5.29
  -9   6  -7    6.85    5.51
  -9   6  -8    0.73    4.96
  -9   6  -9   16.74    7.09
  -9   6 -10    4.66    5.68
  -9   6 -11   32.39    9.13
  -9   6 -12   -4.82    4.93
  -9   6 -13   12.46    7.13
  -9   6 -14   -1.05    5.50
  -9   6 -15   -1.26    5.43
  -9   6 -16    0.61    5.91
  -9   6 -17    0.94    6.28
  -9   6 -18    3.02    6.65
  -9   5  17   -0.26    4.86
  -9   5  16    2.40    5.59
  -9   5  15   -0.68    4.64
  -9   5  14    3.78    4.91
  -9   5  13   10.06    5.99
  -9   5  12    1.73    4.66
  -9   5  11    0.95    4.39
  -9   5  10    3.69    4.65
  -9   5   9    8.34    5.13
  -9   5   8    1.62    4.01
  -9   5   7   18.67    5.93
  -9   5   6   -0.62    3.25
  -9   5   6   -3.90    2.96
  -9   5   5    0.96    3.28
  -9   5   5   -0.30    3.40
  -9   5   4    5.96    4.15
  -9   5   4   12.10    4.91
  -9   5   3    0.86    3.11
  -9   5   3   -3.57    2.98
  -9   5   2    9.32    4.35
  -9   5   1    2.77    3.48
  -9   5   1    5.36    4.32
  -9   5   0   49.79    7.68
  -9   5   0   50.84    8.57
  -9   5  -1    3.83    3.29
  -9   5  -1    5.04    4.66
  -9   5  -2    1.11    2.82
  -9   5  -2    2.56    4.43
  -9   5  -3    1.32    2.83
  -9   5  -3    0.49    3.82
  -9   5  -4   -0.34    2.70
  -9   5  -4   -2.20    3.82
  -9   5  -5    0.17    4.22
  -9   5  -6    7.96    5.30
  -9   5  -7    3.93    5.44
  -9   5  -8   10.99    6.32
  -9   5  -9   33.87    8.64
  -9   5 -10   -0.21    4.66
  -9   5 -11   46.93   10.20
  -9   5 -12    1.18    5.22
  -9   5 -13    9.77    6.74
  -9   5 -14    0.04    5.01
  -9   5 -15    3.53    5.98
  -9   5 -16    0.26    5.62
  -9   5 -17    4.67    7.15
  -9   5 -18    4.32    7.17
  -9   4  17    0.12    5.04
  -9   4  16    4.59    5.41
  -9   4  15    4.97    5.10
  -9   4  14    2.06    4.60
  -9   4  13    2.71    4.66
  -9   4  12   -2.23    3.57
  -9   4  11    1.91    4.30
  -9   4  10    1.45    3.94
  -9   4   9   37.73    8.38
  -9   4   8   -0.70    3.58
  -9   4   7   26.67    6.93
  -9   4   6    0.83    3.53
  -9   4   5    0.76    3.43
  -9   4   5    2.05    3.56
  -9   4   4    0.25    3.07
  -9   4   4   -2.34    3.20
  -9   4   3   -1.40    3.01
  -9   4   3    2.04    3.57
  -9   4   2   10.69    4.65
  -9   4   2   10.07    4.79
  -9   4   1   -0.17    3.16
  -9   4   1    2.87    4.02
  -9   4   0   36.30    6.87
  -9   4   0   33.91    7.03
  -9   4  -1    6.20    3.78
  -9   4  -1    7.58    4.91
  -9   4  -2    0.21    2.78
  -9   4  -2    3.29    4.02
  -9   4  -3    1.44    2.94
  -9   4  -3    2.04    4.12
  -9   4  -4    8.15    4.01
  -9   4  -4    8.29    4.93
  -9   4  -5    1.58    3.01
  -9   4  -5   -0.06    4.12
  -9   4  -6   13.66    4.62
  -9   4  -6   21.70    6.83
  -9   4  -7    5.08    5.27
  -9   4  -8    5.35    5.40
  -9   4  -9   19.92    7.33
  -9   4 -10    1.53    5.02
  -9   4 -11   12.40    6.77
  -9   4 -12   -1.33    4.92
  -9   4 -13   -1.43    5.19
  -9   4 -14    1.99    5.47
  -9   4 -15    4.87    6.82
  -9   4 -16   -0.63    5.71
  -9   4 -17    0.70    6.03
  -9   4 -18    1.17    6.45
  -9   3  18    0.06    5.22
  -9   3  17    5.93    5.69
  -9   3  16   -1.33    4.31
  -9   3  15    1.13    4.45
  -9   3  14   -0.36    4.36
  -9   3  13    1.29    4.45
  -9   3  12    0.11    4.05
  -9   3  11    6.33    5.04
  -9   3  10    0.42    3.77
  -9   3   9   16.25    6.30
  -9   3   8    2.76    4.06
  -9   3   7   12.15    5.29
  -9   3   6    0.94    3.74
  -9   3   5    0.24    3.37
  -9   3   4   10.85    4.82
  -9   3   4    9.02    4.36
  -9   3   3   -1.42    2.92
  -9   3   3   -1.01    3.17
  -9   3   2   76.43    8.66
  -9   3   2   79.01    8.51
  -9   3   1    7.99    4.16
  -9   3   1   14.56    5.18
  -9   3   0   45.68    7.72
  -9   3   0   54.33    8.45
  -9   3  -1    5.06    3.84
  -9   3  -1    5.39    4.59
  -9   3  -2    4.36    3.60
  -9   3  -2    2.52    4.35
  -9   3  -3    3.34    3.43
  -9   3  -3    5.83    4.64
  -9   3  -4    3.19    3.29
  -9   3  -4    4.67    4.34
  -9   3  -5    0.55    2.91
  -9   3  -5   -0.24    3.82
  -9   3  -6    0.72    3.02
  -9   3  -6    6.39    4.91
  -9   3  -7   33.85    6.64
  -9   3  -7   31.63    7.92
  -9   3  -8   -0.77    2.90
  -9   3  -8    3.02    5.38
  -9   3  -9   13.80    6.73
  -9   3 -10   -1.79    5.30
  -9   3 -11    6.68    6.03
  -9   3 -12    2.32    5.74
  -9   3 -13   -0.53    5.26
  -9   3 -14    2.64    5.66
  -9   3 -15    3.94    6.14
  -9   3 -16    1.36    6.04
  -9   3 -17    1.47    6.63
  -9   2  18   -1.53    4.77
  -9   2  17   -0.32    4.30
  -9   2  16    0.25    4.59
  -9   2  15   -1.06    4.03
  -9   2  14    0.93    4.22
  -9   2  13    7.29    5.27
  -9   2  12   -3.80    3.07
  -9   2  11   14.93    6.30
  -9   2  10    0.89    3.88
  -9   2   9    0.44    3.78
  -9   2   8    1.15    3.82
  -9   2   7   12.64    5.49
  -9   2   6    1.19    3.61
  -9   2   5   31.75    7.35
  -9   2   4   30.70    7.04
  -9   2   3   16.70    5.66
  -9   2   3   13.85    4.87
  -9   2   2   10.14    4.72
  -9   2   2   13.12    5.19
  -9   2   1    7.77    4.28
  -9   2   1    6.05    4.27
  -9   2   0    4.49    3.90
  -9   2   0    7.46    4.43
  -9   2  -1    5.33    3.82
  -9   2  -1    9.89    4.86
  -9   2  -2   24.17    6.11
  -9   2  -2   25.00    6.52
  -9   2  -3    5.81    3.91
  -9   2  -3    1.38    4.02
  -9   2  -4   24.74    6.19
  -9   2  -4   19.66    6.18
  -9   2  -5   11.16    4.66
  -9   2  -5   11.78    5.62
  -9   2  -6    3.45    3.53
  -9   2  -6    1.13    4.35
  -9   2  -7   16.67    5.19
  -9   2  -7   18.87    6.76
  -9   2  -8    0.68    3.31
  -9   2  -8   -3.05    4.07
  -9   2  -9    6.33    4.05
  -9   2  -9    5.95    5.72
  -9   2 -10    4.05    4.02
  -9   2 -10    6.65    6.02
  -9   2 -11    9.02    6.26
  -9   2 -12    3.93    5.52
  -9   2 -13    7.74    6.52
  -9   2 -14   -0.16    5.46
  -9   2 -15   -0.23    5.61
  -9   2 -16    1.19    5.79
  -9   2 -17    0.80    6.20
  -9   1  18    0.16    4.72
  -9   1  17   -1.53    4.27
  -9   1  16   -0.20    4.21
  -9   1  15    3.78    4.78
  -9   1  14   -1.06    3.94
  -9   1  13    9.66    5.58
  -9   1  12    0.26    3.59
  -9   1  11    8.34    5.43
  -9   1  10    4.70    4.72
  -9   1   9    5.39    4.60
  -9   1   8    6.62    4.00
  -9   1   7    8.13    4.79
  -9   1   6   10.25    5.18
  -9   1   5    1.01    3.56
  -9   1   4   18.71    6.01
  -9   1   3    4.92    4.18
  -9   1   2    0.69    3.22
  -9   1   2   -1.48    3.45
  -9   1   1   17.35    5.67
  -9   1   1   21.64    5.96
  -9   1   0    1.08    3.68
  -9   1   0    2.24    4.15
  -9   1  -1   20.53    6.07
  -9   1  -1   26.84    6.50
  -9   1  -2   19.67    5.94
  -9   1  -2   33.47    7.14
  -9   1  -3    2.40    3.46
  -9   1  -3   -0.99    3.89
  -9   1  -4    0.07    3.34
  -9   1  -4    0.68    3.90
  -9   1  -5   13.64    5.09
  -9   1  -5   15.80    6.07
  -9   1  -6   -1.12    2.99
  -9   1  -6   -1.54    3.97
  -9   1  -7    6.78    4.29
  -9   1  -7   11.06    5.71
  -9   1  -8    2.36    3.76
  -9   1  -8    0.63    4.78
  -9   1  -9    7.49    4.46
  -9   1  -9    7.22    5.75
  -9   1 -10   11.49    5.20
  -9   1 -10   16.97    7.28
  -9   1 -11    4.10    5.61
   9  -1  11    8.19    4.67
  -9   1 -12    1.31    5.39
   9  -1  12    7.91    4.77
  -9   1 -13   -2.61    5.02
  -9   1 -14    1.03    5.80
  -9   1 -15    0.27    6.13
  -9   1 -16   -1.92    5.91
  -9   0  18    1.52    5.36
  -9   0  17    0.75    4.93
  -9   0  16    2.49    4.99
  -9   0  15    2.59    4.66
  -9   0  14   -1.59    4.43
  -9   0  13    6.87    5.12
  -9   0  12   -1.82    3.66
  -9   0  11    8.07    5.25
  -9   0  10    3.12    4.49
  -9   0   9   13.06    5.70
  -9   0   8   -0.37    3.64
  -9   0   7    2.76    4.30
  -9   0   6    1.72    3.83
  -9   0   5    2.70    4.10
  -9   0   4    5.33    4.54
  -9   0   3    4.60    4.27
  -9   0   2   10.10    5.04
  -9   0   1   19.98    6.08
  -9   0   1   20.88    5.56
  -9   0   0   27.85    7.14
  -9   0   0   34.20    6.90
  -9   0  -1   11.41    4.98
  -9   0  -1    8.21    4.77
  -9   0  -2   11.37    5.28
  -9   0  -2   12.89    5.39
  -9   0  -3    2.36    3.68
  -9   0  -3   -1.87    3.63
  -9   0  -4   -0.28    3.47
  -9   0  -4    4.73    4.42
  -9   0  -5    7.90    4.67
  -9   0  -5   10.45    5.45
  -9   0  -6    4.73    4.18
  -9   0  -6    6.19    4.99
  -9   0  -7    2.78    3.87
  -9   0  -7    4.18    4.91
  -9   0  -8    5.48    4.17
  -9   0  -8    6.99    5.77
  -9   0  -9    4.82    4.23
  -9   0  -9    3.31    5.35
  -9   0 -10    5.66    4.45
  -9   0 -10    2.17    5.46
  -9   0 -11   -3.88    4.45
   9   0  11   -0.73    3.38
  -9   0 -12    1.82    5.58
   9   0  12    0.38    3.83
  -9   0 -13   -0.95    5.77
   9   0  13    1.16    4.18
  -9   0 -14    5.84    6.44
  -9   0 -15   -0.31    6.00
  -9  -1  18    2.74    5.58
  -9  -1  17    2.32    5.06
  -9  -1  16    2.90    5.17
  -9  -1  15    4.47    5.26
  -9  -1  14    2.58    4.87
  -9  -1  13    5.50    5.24
  -9  -1  12    0.94    4.37
  -9  -1  11    5.13    4.95
  -9  -1  10   -2.13    3.57
  -9  -1   9    1.53    4.05
  -9  -1   8   -2.09    3.49
  -9  -1   7    0.68    3.96
  -9  -1   6    0.95    3.78
  -9  -1   5    1.80    3.65
  -9  -1   4    8.48    5.07
  -9  -1   3    5.90    4.40
  -9  -1   2   36.40    8.03
  -9  -1   1    8.60    4.84
  -9  -1   0   35.25    7.86
  -9  -1   0   38.10    7.16
  -9  -1  -1   18.68    6.25
  -9  -1  -1   15.34    5.69
  -9  -1  -2    4.84    4.15
  -9  -1  -2    5.99    4.61
  -9  -1  -3    1.81    3.87
  -9  -1  -3    9.47    5.07
  -9  -1  -4    2.43    4.03
  -9  -1  -4    3.16    4.68
  -9  -1  -5    3.18    3.96
  -9  -1  -5   -0.35    4.07
  -9  -1  -6    8.11    4.79
  -9  -1  -6   20.21    7.32
  -9  -1  -7    3.22    4.16
  -9  -1  -7    6.74    5.34
  -9  -1  -8    3.11    4.28
  -9  -1  -8    2.04    4.86
  -9  -1  -9   13.15    5.88
  -9  -1  -9   12.76    6.90
  -9  -1 -10    2.75    4.29
  -9  -1 -10   -2.34    4.63
  -9  -1 -11    5.87    6.37
   9   1  11    4.55    4.50
  -9  -1 -12    5.49    6.19
   9   1  12    2.21    4.39
  -9  -1 -13    6.96    6.70
   9   1  13    8.99    5.66
  -9  -1 -14    0.75    5.81
   9   1  14   -1.52    4.05
  -9  -2  18    0.36    5.14
  -9  -2  17   -0.41    4.65
  -9  -2  16   -1.28    4.43
  -9  -2  15    1.54    4.96
  -9  -2  14    3.11    4.93
  -9  -2  13    8.23    5.57
  -9  -2  12    2.88    4.50
  -9  -2  11   12.96    6.25
[truncated: 47,600 more chars]
