# Supplementary material for: Crystal structure of [1-(2,6-diiso­propyl­phen­yl)-2,4-bis­(di­methyl­amino)-5-tri­methyl­silyl-1,3,5-tri­aza­penta­dienyl-κ2 N 1,N 5](tri­phenyl­phosphane-κP)copper(I)
Source: Acta Crystallogr E Crystallogr Commun. 2015 Feb 7;71(Pt 3):m54. doi: 10.1107/S2056989015002169 (PMC4350696; doi:10.1107/S2056989015002169)
Supplement: Supplementary file 2 [file e-71-00m54-Isup2.hkl]

# 
# h,k,l, Fc-squared, Fo-squared, sigma(Fo-squared) and status flag 
# 
data_I
_shelx_title ' S965B IN P-1' 
_shelx_refln_list_code          4 
_shelx_F_calc_maximum      175.01 
_exptl_crystal_F_000       760.00 
_reflns_d_resolution_high  0.8393 
 
loop_ 
 _symmetry_equiv_pos_as_xyz 
 'x, y, z' 
 '-x, -y, -z' 
 
_cell_length_a     9.7935 
_cell_length_b    11.2141 
_cell_length_c    19.5696 
_cell_angle_alpha 103.601 
_cell_angle_beta   90.867 
_cell_angle_gamma 108.240 
 
_shelx_F_squared_multiplier     1.000 
 
loop_ 
 _refln_index_h 
 _refln_index_k 
 _refln_index_l 
 _refln_F_squared_calc 
 _refln_F_squared_meas 
 _refln_F_squared_sigma 
 _refln_observed_status 
   1   0   0      487.72      451.80     26.85 o 
   2   0   0        8.64       24.57     14.07 o 
   3   0   0     1684.72     1750.30     80.55 o 
   4   0   0     1919.26     1913.34     71.85 o 
   5   0   0       56.55       66.08     29.26 o 
   6   0   0      193.17      118.34     38.19 o 
   7   0   0      512.95      535.63     69.57 o 
   8   0   0      100.57       69.30     43.28 o 
   9   0   0      330.69      485.39     76.56 o 
  10   0   0       29.22       83.94     72.52 o 
  11   0   0       56.68       71.29     74.37 o 
 -11   1   0       10.22       36.72     67.74 o 
 -10   1   0      151.21      151.49     58.25 o 
  -9   1   0       26.14       25.08     42.49 o 
  -8   1   0       56.85       31.36     41.12 o 
  -7   1   0     1600.76     1479.40     90.16 o 
  -6   1   0       19.21        0.64     32.56 o 
  -5   1   0       16.11       44.53     25.47 o 
  -4   1   0      744.61      775.15     47.90 o 
  -3   1   0      275.20      276.94     31.42 o 
  -2   1   0      509.93      490.29     28.31 o 
  -1   1   0       15.93       24.66      7.50 o 
   1   1   0      555.13      639.56     63.50 o 
   2   1   0     2404.88     2498.01    147.63 o 
   3   1   0      489.28      477.16     27.62 o 
   4   1   0     2562.66     2633.97    234.70 o 
   5   1   0      805.04      858.12     98.06 o 
   6   1   0      718.79      729.62     68.87 o 
   7   1   0      815.07      962.81     80.27 o 
   8   1   0       42.58       70.59     44.30 o 
   9   1   0      494.48      568.80     81.67 o 
  10   1   0        2.06       58.02     63.57 o 
 -11   2   0        2.93        2.93     58.48 o 
 -10   2   0       26.39       41.02     44.84 o 
  -9   2   0       47.80       90.74     45.17 o 
  -8   2   0        6.84        8.13     37.51 o 
  -7   2   0      769.25      884.62     78.80 o 
  -6   2   0      375.26      379.12     74.22 o 
  -5   2   0      127.65      101.23     29.87 o 
  -4   2   0      311.74      367.55     58.33 o 
  -3   2   0      323.16      390.93     33.11 o 
  -2   2   0    11877.98    12100.96    154.69 o 
  -1   2   0     2163.97     2290.66     48.05 o 
   0   2   0      911.17      950.35     48.45 o 
   1   2   0     5004.21     5008.22    127.92 o 
   2   2   0       86.33       70.09     19.98 o 
   3   2   0      514.97      535.09     32.27 o 
   4   2   0       68.20       98.36     21.06 o 
   5   2   0       59.35       41.69     20.49 o 
   6   2   0       85.23      114.19     42.06 o 
   7   2   0      929.08      953.03    102.30 o 
   8   2   0       87.84       59.43     43.27 o 
   9   2   0       16.35        7.25     58.64 o 
  10   2   0       13.69       16.97     67.28 o 
 -11   3   0       62.08       95.07     52.55 o 
 -10   3   0       10.40        7.14     44.75 o 
  -9   3   0      750.54      771.35     87.95 o 
  -8   3   0      300.29      308.14     59.71 o 
  -7   3   0      216.52      171.56     45.79 o 
  -6   3   0      709.58      707.08     59.26 o 
  -5   3   0      117.31       75.41     32.64 o 
  -4   3   0       29.23       12.04     18.40 o 
  -3   3   0      233.33      260.15     31.27 o 
  -2   3   0     4802.07     4834.24     87.05 o 
  -1   3   0      115.64      107.56     21.12 o 
   0   3   0     4292.00     4094.44    115.88 o 
   1   3   0     2518.94     2432.13    104.62 o 
   2   3   0       98.36      118.50     38.73 o 
   3   3   0      861.19      820.26     48.83 o 
   4   3   0      149.37      102.23     26.47 o 
   5   3   0      731.30      780.79     48.94 o 
   6   3   0       44.42        7.04     34.38 o 
   7   3   0      308.05      387.46     66.71 o 
   8   3   0       23.11       73.56     45.82 o 
   9   3   0        2.29       45.37     74.37 o 
 -11   4   0        9.96       10.00     41.96 o 
 -10   4   0        5.05      -23.41     36.91 o 
  -9   4   0      576.50      542.73     75.82 o 
  -8   4   0      176.15      167.30     49.50 o 
  -7   4   0     1349.18     1302.03     84.89 o 
  -6   4   0     1113.79      962.26     68.07 o 
  -5   4   0      376.25      306.94     44.12 o 
  -4   4   0      156.19      121.19     29.46 o 
  -3   4   0     4130.13     4167.65    134.55 o 
  -2   4   0     4645.71     4829.57     98.43 o 
  -1   4   0       28.49       28.10     17.11 o 
   0   4   0     4797.12     4728.47    144.89 o 
   1   4   0     2982.02     2987.31    129.15 o 
   2   4   0      297.66      287.16     60.95 o 
   3   4   0      783.44      720.82     52.54 o 
   4   4   0       98.26      115.44     30.83 o 
   5   4   0     1313.22     1186.90    129.61 o 
   6   4   0      416.06      493.31    109.86 o 
   7   4   0       65.82       81.32     65.42 o 
   8   4   0       55.19        6.33     58.79 o 
   9   4   0       33.66      -15.43     58.64 o 
 -11   5   0        2.42       18.32     43.71 o 
 -10   5   0      163.53      170.07     55.30 o 
  -9   5   0      740.65      775.58     88.25 o 
  -8   5   0       13.54       28.62     53.39 o 
  -7   5   0      729.62      689.35     75.32 o 
  -6   5   0        1.27      -26.56     24.38 o 
  -5   5   0        8.09       12.49     23.54 o 
  -4   5   0      393.90      363.91     47.22 o 
  -3   5   0     3309.99     3630.00    101.61 o 
  -2   5   0     1665.06     1871.96     71.89 o 
  -1   5   0       19.32       11.64     21.45 o 
   0   5   0      494.30      400.26     64.50 o 
   1   5   0     1188.83     1065.93     90.73 o 
   2   5   0      799.73      735.72     86.87 o 
   3   5   0      365.87      401.68     51.38 o 
   4   5   0      422.21      437.21    111.87 o 
   5   5   0     1018.19     1076.26    131.77 o 
   6   5   0      288.38      294.10     91.50 o 
   7   5   0      113.84      165.72     84.10 o 
   8   5   0        5.31       42.90     70.05 o 
 -11   6   0       20.36       14.20     72.83 o 
 -10   6   0       33.97       32.85     41.41 o 
  -9   6   0      327.09      367.16    107.01 o 
  -8   6   0        1.10       28.69     36.28 o 
  -7   6   0       41.17        1.49     31.82 o 
  -6   6   0      133.05      196.55     48.30 o 
  -5   6   0      138.57      138.17     36.44 o 
  -4   6   0      413.62      383.37     48.65 o 
  -3   6   0      700.01      647.72     55.51 o 
  -2   6   0     3923.96     4105.80    130.39 o 
  -1   6   0      675.15      710.69     55.78 o 
   0   6   0      829.94      766.58     82.86 o 
   1   6   0      432.86      462.76     81.16 o 
   2   6   0       49.10       50.30     45.98 o 
   3   6   0       16.77       17.51     28.91 o 
   4   6   0      201.87      153.84     71.13 o 
   5   6   0        4.75       -3.70     47.53 o 
   6   6   0        4.07       16.51     55.70 o 
   7   6   0       33.21       57.71     68.51 o 
   8   6   0       10.82       14.20     72.83 o 
 -11   7   0        8.78       26.23     71.60 o 
 -10   7   0        0.10       46.60     71.13 o 
  -9   7   0      128.24      129.00     78.08 o 
  -8   7   0       56.98       69.38     79.47 o 
  -7   7   0       31.79       56.71     39.18 o 
  -6   7   0      896.02      921.21    118.20 o 
  -5   7   0       61.48       99.07     37.48 o 
  -4   7   0      159.05      184.93     40.97 o 
  -3   7   0       22.06       -0.93     24.92 o 
  -2   7   0     2401.65     2404.11     99.14 o 
  -1   7   0       77.40      128.54     37.32 o 
   0   7   0      743.04      631.56     96.59 o 
   1   7   0      677.43      559.19    100.76 o 
   2   7   0      158.61      188.25     69.44 o 
   3   7   0       17.46      -24.50     27.87 o 
   4   7   0       24.43      -25.77     45.83 o 
   5   7   0        5.73       21.14     56.17 o 
   6   7   0       29.53       11.11     64.04 o 
   7   7   0       36.62      118.97     85.33 o 
 -11   8   0       79.69      119.58     87.64 o 
 -10   8   0        2.83       28.39     69.75 o 
  -9   8   0      126.37      241.48     93.51 o 
  -8   8   0       83.52       95.82     74.22 o 
  -7   8   0      264.33      217.64     52.71 o 
  -6   8   0      912.56      992.69     82.72 o 
  -5   8   0       13.58        7.54     31.88 o 
  -4   8   0     1125.34     1199.50     80.96 o 
  -3   8   0       45.28       25.62     31.65 o 
  -2   8   0     1571.97     1531.23     89.82 o 
  -1   8   0     1011.73      858.42     78.71 o 
   0   8   0       55.22       35.49     45.83 o 
   1   8   0      455.12      530.80    100.14 o 
   2   8   0        7.91       19.16     34.70 o 
   3   8   0      214.16      257.07     84.87 o 
   4   8   0       12.03       52.46     62.18 o 
   5   8   0      172.24      245.03     94.12 o 
   6   8   0        8.12       -7.10     61.10 o 
 -10   9   0       74.29        2.31     72.68 o 
  -9   9   0      199.86      217.26    100.14 o 
  -8   9   0      116.42      229.14     97.06 o 
  -7   9   0       83.29      106.93     75.61 o 
  -6   9   0       80.77      164.49     80.70 o 
  -5   9   0        6.29       -5.73     34.33 o 
  -4   9   0       51.59       47.22     38.07 o 
  -3   9   0      480.72      494.51     89.80 o 
  -2   9   0     3001.07     2945.06    129.16 o 
  -1   9   0      158.79      166.79     49.63 o 
   0   9   0      153.90       70.52     54.31 o 
   1   9   0      545.15      445.32     99.06 o 
   2   9   0       50.16        3.86     48.30 o 
   3   9   0       12.57       66.04     62.80 o 
   4   9   0       12.82       38.27     62.49 o 
   5   9   0      103.03       91.50     77.92 o 
  -9  10   0      129.81       85.79     84.25 o 
  -8  10   0      160.63      123.75     89.80 o 
  -7  10   0       11.94       20.99     67.28 o 
  -6  10   0        2.36      -10.49     62.80 o 
  -5  10   0      322.31      391.93    110.17 o 
  -4  10   0       16.98       -6.42     32.94 o 
  -3  10   0       53.88       34.17     36.81 o 
  -2  10   0      248.97      236.16     56.69 o 
  -1  10   0        1.66       31.94     36.73 o 
   0  10   0       21.89       81.91     43.82 o 
   1  10   0      205.27      210.78     79.93 o 
   2  10   0       13.68       66.35     65.12 o 
   3  10   0       14.49       -0.93     54.93 o 
   4  10   0       23.06       -8.33     62.65 o 
  -9  11   0       75.37       80.55     90.27 o 
  -8  11   0      319.31      295.64    115.42 o 
  -7  11   0        0.20        9.57     71.60 o 
  -6  11   0      301.53      290.40    108.01 o 
  -5  11   0       15.38       99.83     79.00 o 
  -4  11   0       82.63      113.72     84.40 o 
  -3  11   0       11.42       37.34     67.89 o 
  -2  11   0       67.42       61.32     43.17 o 
  -1  11   0      198.05      124.44    101.22 o 
   0  11   0       13.18       -3.34     37.79 o 
   1  11   0      133.35      164.89     56.50 o 
   2  11   0        0.19      -36.72     49.38 o 
  -7  12   0       41.45       12.81     82.55 o 
  -6  12   0       98.43      130.69     95.21 o 
  -5  12   0       13.00      -40.58     67.12 o 
  -4  12   0      234.51      251.67    106.78 o 
  -3  12   0       26.97       13.42     68.97 o 
  -2  12   0      444.63      418.62    120.05 o 
  -1  12   0      398.52      350.42    114.80 o 
   0  12   0        2.32       21.82     44.90 o 
   3 -13   1       83.11      129.46     92.12 o 
   4 -13   1        4.37       26.69     76.07 o 
   5 -13   1       53.04       60.80     86.10 o 
   0 -12   1      272.62      418.16    116.65 o 
   1 -12   1      153.29      228.06     99.22 o 
   2 -12   1       51.09      -42.43     61.72 o 
   3 -12   1       28.12       -4.47     64.19 o 
   4 -12   1        0.34      -14.97     61.57 o 
   5 -12   1        8.76       82.24     80.85 o 
   6 -12   1       93.64      177.76     98.45 o 
   7 -12   1      142.77      176.52    105.54 o 
  -2 -11   1       29.13       14.50     56.78 o 
  -1 -11   1       51.68       27.51     40.97 o 
   0 -11   1      126.69      116.52     50.84 o 
   1 -11   1       49.18       52.07     43.84 o 
   2 -11   1       94.42       48.14     66.66 o 
   3 -11   1        1.21       -7.10     61.88 o 
   4 -11   1       20.80       36.26     68.82 o 
   5 -11   1      107.35       79.93     76.38 o 
   6 -11   1       16.27       37.03     75.15 o 
   7 -11   1      431.51      343.63    122.83 o 
   8 -11   1       15.10       -1.23     70.83 o 
   9 -11   1       37.67       36.42     81.47 o 
  -4 -10   1       35.97       46.75     68.05 o 
  -3 -10   1       14.84        8.49     55.86 o 
  -2 -10   1      164.62      126.84     74.99 o 
  -1 -10   1      104.46      130.54     70.52 o 
   0 -10   1      276.42      203.94     54.69 o 
   1 -10   1       56.48       28.97     36.99 o 
   2 -10   1        3.59       12.11     32.79 o 
   3 -10   1      341.68      390.54     65.03 o 
   4 -10   1        0.06      -33.33     50.77 o 
   5 -10   1        2.61      -46.45     49.22 o 
   6 -10   1      151.26      182.23     89.34 o 
   7 -10   1      100.24      178.84     91.04 o 
   8 -10   1      142.35      212.48     97.06 o 
   9 -10   1       23.30      -51.85     67.74 o 
  10 -10   1      130.34      101.53     91.04 o 
  -5  -9   1        2.69      -25.15     56.01 o 
  -4  -9   1       79.05       83.63     64.65 o 
  -3  -9   1        5.90      -10.18     49.53 o 
  -2  -9   1      753.88      812.25    136.87 o 
  -1  -9   1      175.00      233.31     75.76 o 
   0  -9   1      596.50      552.72     73.74 o 
   1  -9   1     2148.62     2240.53    113.51 o 
   2  -9   1       91.20       76.12     40.67 o 
   3  -9   1      408.56      429.62     63.32 o 
   4  -9   1      111.57      131.16     44.06 o 
   5  -9   1      127.63      147.51     78.08 o 
   6  -9   1        1.22      -22.37     54.78 o 
   7  -9   1      516.58      639.43    131.93 o 
   8  -9   1      183.48      267.25    103.23 o 
   9  -9   1       26.51      290.09    104.00 o 
  10  -9   1      215.99      345.33    116.96 o 
  -6  -8   1       32.57       31.01     66.81 o 
  -5  -8   1       74.11      120.82     77.77 o 
  -4  -8   1       72.95      122.05     72.21 o 
  -3  -8   1       10.37       -5.58     30.11 o 
  -2  -8   1      461.27      555.49    104.46 o 
  -1  -8   1       34.28       45.98     49.99 o 
   0  -8   1     1314.13     1283.34    117.12 o 
   1  -8   1     1725.93     1631.46     91.56 o 
   2  -8   1      114.41      119.11     39.18 o 
   3  -8   1      430.76      518.85     62.28 o 
   4  -8   1      116.48      116.41     39.40 o 
   5  -8   1      657.96      782.11     71.01 o 
   6  -8   1        1.70       -0.57     31.64 o 
   7  -8   1      950.13      914.71    144.58 o 
   8  -8   1       63.84       95.21     74.68 o 
   9  -8   1      125.80      134.86     82.24 o 
  10  -8   1      139.95      111.41     83.17 o 
  11  -8   1       16.40       43.51     77.15 o 
  -7  -7   1       44.25       18.21     65.42 o 
  -6  -7   1       98.39      120.20     80.39 o 
  -5  -7   1        0.20        4.63     50.77 o 
  -4  -7   1       41.28       40.89     53.08 o 
  -3  -7   1        4.50      -40.97     27.69 o 
  -2  -7   1        3.45        3.09     42.59 o 
  -1  -7   1      215.80      162.64     57.09 o 
   0  -7   1      240.11      174.21     56.17 o 
   1  -7   1      730.90      709.20     63.19 o 
   2  -7   1        0.27       -1.01     23.22 o 
   3  -7   1      124.57       97.50     32.22 o 
   4  -7   1       98.39      120.88     35.52 o 
   5  -7   1      147.43      190.73     41.18 o 
   6  -7   1      196.79      150.42     42.41 o 
   7  -7   1      346.79      375.94     59.45 o 
   8  -7   1      143.36      180.59     50.04 o 
   9  -7   1      229.76      180.23     84.71 o 
  10  -7   1       94.72       26.69     70.52 o 
  11  -7   1       23.52      -13.27     64.04 o 
  -8  -6   1       58.15       74.07     78.39 o 
  -7  -6   1        0.33      -13.58     57.71 o 
  -6  -6   1      161.75      185.94     82.55 o 
  -5  -6   1       24.54       -1.08     51.38 o 
  -4  -6   1       15.59       28.55     52.46 o 
  -3  -6   1        7.86       14.00     36.96 o 
  -2  -6   1      843.46      703.78    102.61 o 
  -1  -6   1      943.50      835.40     87.80 o 
   0  -6   1      164.12      222.20     56.94 o 
   1  -6   1     2291.02     2354.05     88.00 o 
   2  -6   1      462.36      422.41     47.23 o 
   3  -6   1      232.80      204.05     35.76 o 
   4  -6   1      682.00      721.65     55.86 o 
   5  -6   1       41.53       32.50     26.62 o 
   6  -6   1       25.66       35.69     31.65 o 
   7  -6   1        1.24        0.53     31.40 o 
   8  -6   1      621.45      630.95     75.91 o 
   9  -6   1        3.65      -10.63     33.65 o 
  10  -6   1      129.11      128.69     83.94 o 
  11  -6   1       66.77       53.08     79.00 o 
  -8  -5   1      110.73      118.04     84.71 o 
  -7  -5   1        3.37        8.95     58.33 o 
  -6  -5   1      810.16      922.73    142.73 o 
  -5  -5   1       15.84        4.94     50.15 o 
  -4  -5   1      430.88      460.05     56.45 o 
  -3  -5   1      707.65      636.35     60.98 o 
  -2  -5   1     2036.35     1825.41    122.98 o 
  -1  -5   1      343.62      336.07     63.88 o 
   0  -5   1       15.10       22.37     25.15 o 
   1  -5   1      994.30     1027.64     79.85 o 
   2  -5   1       78.68      100.87     24.88 o 
   3  -5   1     1213.05     1269.40     58.31 o 
   4  -5   1      281.21      270.35     37.75 o 
   5  -5   1     2230.77     2089.38     93.51 o 
   6  -5   1      135.02       89.10     35.22 o 
   7  -5   1      939.80      915.66     76.95 o 
   8  -5   1     1609.10     1546.68     96.16 o 
   9  -5   1       85.20       66.82     41.47 o 
  10  -5   1       72.50       88.14     48.74 o 
  11  -5   1      359.64      372.63     75.16 o 
  -9  -4   1      108.15      142.11     88.72 o 
  -8  -4   1       57.24      102.92     72.52 o 
  -7  -4   1        3.80      -28.55     44.75 o 
  -6  -4   1      619.95      639.59    120.82 o 
  -5  -4   1       17.25       13.84     27.36 o 
  -4  -4   1       10.66       14.92     23.71 o 
  -3  -4   1       11.65        9.36     20.27 o 
  -2  -4   1     6381.96     6236.63    199.82 o 
  -1  -4   1     1012.12      889.10     72.37 o 
   0  -4   1      336.38      296.88     47.06 o 
   1  -4   1     3852.63     3967.96    104.62 o 
   2  -4   1      282.93      357.80     32.11 o 
   3  -4   1        9.75       20.42     16.75 o 
   4  -4   1      434.77      457.01     42.08 o 
   5  -4   1     5509.98     5279.94    322.19 o 
   6  -4   1      257.34      236.21     43.75 o 
   7  -4   1      939.73      887.78     72.31 o 
   8  -4   1     1218.98     1164.14     87.14 o 
   9  -4   1      121.24      104.93     46.22 o 
  10  -4   1       13.37       17.80     40.22 o 
  11  -4   1       20.39       40.10     46.82 o 
  -9  -3   1       96.40       99.22     77.15 o 
  -8  -3   1        1.86       17.44     54.62 o 
  -7  -3   1      221.58      187.57     66.35 o 
  -6  -3   1      340.76      358.83     60.38 o 
  -5  -3   1       96.59       92.98     26.52 o 
  -4  -3   1      143.98      136.81     29.86 o 
  -3  -3   1        2.34        7.83     16.68 o 
  -2  -3   1     3378.83     3259.01     84.33 o 
  -1  -3   1     1198.06     1151.72     72.06 o 
   0  -3   1      626.00      544.54     45.98 o 
   1  -3   1      832.05      936.00     38.71 o 
   2  -3   1      477.41      551.37     32.42 o 
   3  -3   1       39.97       28.18     16.39 o 
   4  -3   1      152.14      145.99     28.05 o 
   5  -3   1      976.28      938.42     59.08 o 
   6  -3   1      469.16      502.23     63.96 o 
   7  -3   1      144.86      146.71     43.06 o 
   8  -3   1      670.72      667.07     79.71 o 
   9  -3   1      101.40       80.40     45.45 o 
  10  -3   1       93.23      117.61     50.51 o 
  11  -3   1        0.50       15.82     45.08 o 
 -10  -2   1        8.50       22.53     64.96 o 
  -9  -2   1      164.16       53.39     70.21 o 
  -8  -2   1      253.78      219.11     56.10 o 
  -7  -2   1      116.41      123.86     45.32 o 
  -6  -2   1       37.40       34.28     33.89 o 
  -5  -2   1      189.57      200.33     29.77 o 
  -4  -2   1      219.28      241.78     28.12 o 
  -3  -2   1      156.10      210.94     23.89 o 
  -2  -2   1      429.01      380.42     34.36 o 
  -1  -2   1    15544.91    15026.82    209.08 o 
   0  -2   1     7199.91     7143.16    110.33 o 
   1  -2   1       52.14       92.23     21.60 o 
   2  -2   1    19284.95    20084.11   1063.38 o 
   3  -2   1     1132.87     1108.33     48.00 o 
   4  -2   1      855.62      807.29     81.39 o 
   5  -2   1     1078.00     1028.70     67.28 o 
   6  -2   1     1621.81     1498.28     82.55 o 
   7  -2   1       68.59       84.29     39.10 o 
   8  -2   1      276.54      297.87     59.95 o 
   9  -2   1      135.10      113.21     46.34 o 
  10  -2   1       52.99       27.65     44.61 o 
  11  -2   1       32.72        7.04     43.57 o 
 -10  -1   1       34.68       52.31     69.28 o 
  -9  -1   1       99.87      132.70     74.68 o 
  -8  -1   1     1232.12     1315.21     94.60 o 
  -7  -1   1        4.88       14.79     34.20 o 
  -6  -1   1      336.18      362.97     55.17 o 
  -5  -1   1      577.33      553.34     56.85 o 
  -4  -1   1      310.84      303.70     29.47 o 
  -3  -1   1     2330.27     2458.53    119.22 o 
  -2  -1   1     1395.19     1731.67    118.66 o 
  -1  -1   1     1759.81     1919.07     56.17 o 
   0  -1   1      136.21      152.45     12.65 o 
   1  -1   1     1578.40     1754.32     96.75 o 
   2  -1   1     4455.71     4697.81    483.28 o 
   3  -1   1     2634.01     2579.87    167.34 o 
   4  -1   1      978.06     1015.98     61.18 o 
   5  -1   1      314.86      265.01     45.37 o 
   6  -1   1     2401.93     2389.65    100.84 o 
   7  -1   1       66.90       61.74     37.60 o 
   8  -1   1      883.05      983.42     89.60 o 
   9  -1   1      415.10      368.65     68.45 o 
  10  -1   1      184.81      183.67     60.33 o 
  11  -1   1       67.52       76.07     75.15 o 
 -11   0   1       87.94       91.35     79.93 o 
 -10   0   1       52.62       39.96     68.05 o 
  -9   0   1      278.39      316.01     63.31 o 
  -8   0   1      451.46      524.98     73.33 o 
  -7   0   1      115.00      135.76     45.20 o 
  -6   0   1       41.87       42.15     31.69 o 
  -5   0   1      654.27      695.92     56.20 o 
  -4   0   1     1026.32      932.98     52.78 o 
  -3   0   1      646.61      622.68     38.07 o 
  -2   0   1      371.15      448.87     40.89 o 
   0   0   1        0.94        0.21      1.37 o 
   1   0   1     4787.63     5343.37     91.04 o 
   2   0   1      193.90      216.07     25.88 o 
   4   0   1       46.85       32.17     22.87 o 
   5   0   1      230.05      175.44     53.39 o 
   6   0   1      440.30      494.55     61.64 o 
   7   0   1       73.55       87.57     42.23 o 
   8   0   1     1266.59     1223.73     93.44 o 
   9   0   1      133.03      150.84     53.15 o 
  10   0   1      198.70      224.61     63.36 o 
 -11   1   1       94.38      152.30     84.10 o 
 -10   1   1       99.95       97.52     73.14 o 
  -9   1   1      284.73      302.82     63.39 o 
  -8   1   1      146.01      146.38     47.78 o 
  -7   1   1        9.91       30.18     34.85 o 
  -6   1   1       23.93       22.92     28.24 o 
  -5   1   1      416.29      462.29     49.85 o 
  -4   1   1     3212.02     3330.70    208.70 o 
  -3   1   1     1564.33     1543.31     79.16 o 
  -2   1   1       78.27       74.12     16.09 o 
  -1   1   1     6594.85     6465.17     70.42 o 
   0   1   1      728.26      630.48     34.41 o 
   1   1   1      104.57      115.20     18.23 o 
   2   1   1     4311.41     4377.51    449.33 o 
   3   1   1      693.95      667.54     53.00 o 
   4   1   1      546.32      578.40     62.26 o 
   5   1   1     1582.41     1569.86     81.90 o 
   6   1   1      184.89      212.40     47.51 o 
   7   1   1       20.86       35.23     39.18 o 
   8   1   1      857.10      962.50     97.41 o 
   9   1   1      190.19      261.26     64.92 o 
  10   1   1       60.46      108.48     77.77 o 
 -11   2   1       50.28       65.27     66.04 o 
 -10   2   1      166.62      158.53     56.18 o 
  -9   2   1       45.24      106.61     46.64 o 
  -8   2   1      650.04      642.88     78.09 o 
  -7   2   1     1037.84      962.21     75.04 o 
  -6   2   1       15.62       18.48     27.30 o 
  -5   2   1        4.61       17.84     22.48 o 
  -4   2   1      435.44      438.81     43.22 o 
  -3   2   1     4085.84     3953.47    126.61 o 
  -2   2   1       44.14       44.58     17.78 o 
  -1   2   1      170.05      199.98     30.09 o 
   0   2   1      310.76      270.80     36.72 o 
   1   2   1     1003.95      972.88     65.58 o 
   2   2   1     1055.94     1080.21     93.51 o 
   3   2   1      211.94      215.29     22.08 o 
   4   2   1       76.95       88.40     19.12 o 
   5   2   1       51.33       67.92     33.39 o 
   6   2   1      386.88      347.32     58.94 o 
   7   2   1      141.23      129.64     47.23 o 
   8   2   1      197.53      214.89     57.25 o 
   9   2   1      240.29      275.12     66.93 o 
  10   2   1        1.14       17.28     68.05 o 
 -11   3   1       43.45       30.55     62.18 o 
 -10   3   1      366.11      389.04     71.42 o 
  -9   3   1      216.66      168.44     50.69 o 
  -8   3   1     1464.51     1365.98     93.33 o 
  -7   3   1     1039.93     1091.54    116.58 o 
  -6   3   1     1003.16     1057.21     69.92 o 
  -5   3   1      401.05      348.03     58.87 o 
  -4   3   1     2495.60     2384.20     79.87 o 
  -3   3   1     4712.97     4753.73     99.56 o 
  -2   3   1     1185.62     1111.50    108.01 o 
  -1   3   1     1197.52     1219.00     68.20 o 
   0   3   1     1585.63     1621.26     82.55 o 
   1   3   1     1988.49     1789.76     95.51 o 
   2   3   1     8663.27     8956.84    227.29 o 
   3   3   1      757.02      708.71     45.08 o 
   4   3   1      436.78      419.88     36.11 o 
   5   3   1        5.90       15.94     32.03 o 
   6   3   1     1467.87     1588.53    100.89 o 
   7   3   1       18.14       13.46     37.79 o 
   8   3   1      111.11      145.21     57.25 o 
   9   3   1       52.94       50.30     72.99 o 
 -11   4   1       34.60       41.94     47.41 o 
 -10   4   1       60.95       59.50     45.95 o 
  -9   4   1       37.94       18.02     38.33 o 
  -8   4   1      812.05      774.65     83.42 o 
  -7   4   1       87.95       78.55     38.76 o 
  -6   4   1     1436.34     1354.79     78.11 o 
  -5   4   1     1544.18     1522.85     86.33 o 
  -4   4   1     6538.12     6697.71    135.22 o 
  -3   4   1     2690.83     2663.40    159.55 o 
  -2   4   1       80.17       56.32     21.25 o 
  -1   4   1     3423.03     3162.60    116.50 o 
   0   4   1     1675.94     1689.93     95.98 o 
   1   4   1     5443.77     5117.31    172.82 o 
   2   4   1      599.23      583.73     84.71 o 
   3   4   1     1464.87     1535.34     68.73 o 
   4   4   1      795.34      827.10     55.97 o 
   5   4   1     1421.98     1353.86    137.33 o 
   6   4   1      420.83      445.01    107.86 o 
   7   4   1       28.75       41.20     56.78 o 
   8   4   1       99.60      143.19     84.40 o 
   9   4   1       71.92       55.09     74.07 o 
 -11   5   1      202.04      305.20     70.51 o 
 -10   5   1      112.23      107.37     50.19 o 
  -9   5   1      106.74       60.57     41.82 o 
  -8   5   1      755.80      774.03     84.07 o 
  -7   5   1       15.13      -25.67     29.64 o 
  -6   5   1       87.08       88.05     36.21 o 
  -5   5   1       29.67       22.01     26.69 o 
  -4   5   1     1310.68     1245.71     90.11 o 
  -3   5   1      284.89      233.46     48.30 o 
  -2   5   1        9.98        0.55     19.11 o 
  -1   5   1     2227.45     2006.10    108.01 o 
   0   5   1     3220.90     3124.02    140.72 o 
   1   5   1      720.59      679.24     78.54 o 
   2   5   1      171.44      269.26     66.81 o 
   3   5   1      632.84      592.99    102.61 o 
   4   5   1      475.20      511.34     56.80 o 
   5   5   1     1900.61     1815.22    163.72 o 
   6   5   1      396.72      486.52    112.33 o 
   7   5   1        7.49      -10.96     53.85 o 
   8   5   1       15.61       42.59     74.84 o 
 -11   6   1       93.45       93.51     82.40 o 
 -10   6   1      197.31      119.17     51.79 o 
  -9   6   1       74.70       89.73     56.78 o 
  -8   6   1      370.20      337.61     60.87 o 
  -7   6   1       43.69       36.81     34.44 o 
  -6   6   1      148.46      148.84     42.25 o 
  -5   6   1      187.68      179.22     42.22 o 
  -4   6   1       10.42       35.37     26.20 o 
  -3   6   1      381.09      405.30     51.08 o 
  -2   6   1      219.98      224.02     40.61 o 
  -1   6   1     1134.50     1274.24     99.83 o 
   0   6   1       64.33       87.18     43.36 o 
   1   6   1      105.11      101.53     52.46 o 
   2   6   1       62.73       57.25     47.22 o 
   3   6   1       65.05       74.37     56.17 o 
   4   6   1       15.98       56.63     55.86 o 
   5   6   1        6.17      -41.35     41.66 o 
   6   6   1      186.56      164.64     83.63 o 
   7   6   1       24.55       50.92     67.28 o 
 -11   7   1       56.45       32.87     81.16 o 
 -10   7   1      265.88      380.97    108.48 o 
  -9   7   1      106.57      178.64     54.58 o 
  -8   7   1      209.86      217.90     52.58 o 
  -7   7   1      326.23      270.38     56.95 o 
  -6   7   1        1.17        4.96     31.21 o 
  -5   7   1      953.35      985.77     75.59 o 
  -4   7   1        0.50       13.55     28.23 o 
  -3   7   1     1562.45     1591.29     85.47 o 
  -2   7   1        8.25       26.55     30.44 o 
  -1   7   1     2218.19     2232.30    138.41 o 
   0   7   1      647.34      529.11     91.35 o 
   1   7   1        6.24       12.65     40.43 o 
   2   7   1      180.17      195.66     71.44 o 
   3   7   1      114.19       85.18     60.49 o 
   4   7   1        1.44        7.56     52.93 o 
   5   7   1       34.78       78.23     68.66 o 
   6   7   1      342.15      382.36    114.65 o 
   7   7   1      134.34      149.06     89.34 o 
 -10   8   1      184.58      198.13     93.82 o 
  -9   8   1        0.87       29.78     64.96 o 
  -8   8   1       57.62       49.86     39.14 o 
  -7   8   1      228.03      174.94     50.53 o 
  -6   8   1       52.64       88.19     41.84 o 
  -5   8   1      533.35      570.83     70.49 o 
  -4   8   1      367.26      400.00     61.39 o 
  -3   8   1     1503.42     1484.91     91.08 o 
  -2   8   1        1.00        0.43     30.63 o 
  -1   8   1     2126.81     1916.45    143.04 o 
   0   8   1       19.54       33.33     45.83 o 
   1   8   1      320.85      204.76     72.68 o 
   2   8   1      290.88      240.25     81.01 o 
   3   8   1      159.93      167.42     74.37 o 
   4   8   1      132.71      172.51     79.47 o 
   5   8   1        5.16       20.68     60.49 o 
   6   8   1      219.00      246.89    101.38 o 
 -10   9   1       88.25       52.46     77.15 o 
  -9   9   1        7.32        8.80     62.34 o 
  -8   9   1       25.18      110.17     78.54 o 
  -7   9   1       97.52       99.68     77.00 o 
  -6   9   1        2.29       -9.61     33.08 o 
  -5   9   1       54.28       78.89     42.33 o 
  -4   9   1      116.64      139.69     47.67 o 
  -3   9   1     1136.81     1111.48    103.23 o 
  -2   9   1        0.89        0.86     34.29 o 
  -1   9   1      127.98      121.09     58.25 o 
   0   9   1      140.53      103.69     59.72 o 
   1   9   1      387.85      303.67     87.80 o 
   2   9   1       11.44       62.03     62.65 o 
   3   9   1       12.04       22.99     55.39 o 
   4   9   1      167.10      176.37     94.90 o 
   5   9   1       73.91       38.27     73.76 o 
  -9  10   1      143.57       42.59     76.23 o 
  -8  10   1        5.89        9.41     70.83 o 
  -7  10   1        1.88       -5.55     63.11 o 
  -6  10   1      249.73      194.73     89.96 o 
  -5  10   1      180.58      119.89     76.07 o 
  -4  10   1       14.62      -14.79     32.90 o 
  -3  10   1      478.22      485.36     74.29 o 
  -2  10   1        0.17      -20.74     30.45 o 
  -1  10   1       38.12       15.76     38.28 o 
   0  10   1      673.36      551.79    114.34 o 
   1  10   1        7.31      -23.45     46.75 o 
   2  10   1       43.37       65.42     66.35 o 
   3  10   1        0.15       -9.72     53.70 o 
  -8  11   1       12.12      -61.10     59.10 o 
  -7  11   1      123.64      143.81     94.59 o 
  -6  11   1       21.75       63.11     80.55 o 
  -5  11   1      132.62       97.37     84.25 o 
  -4  11   1      115.73      119.12     82.55 o 
  -3  11   1      119.22      121.40     50.35 o 
  -2  11   1      168.09      201.55     59.69 o 
  -1  11   1       16.17       21.94     42.29 o 
   0  11   1      248.82      176.16     59.67 o 
   1  11   1        1.28       -6.79     53.85 o 
   2  11   1       55.43       42.74     64.50 o 
  -7  12   1       48.86       54.31     84.10 o 
  -6  12   1        5.90      -26.54     69.13 o 
  -5  12   1       79.61       67.74     80.55 o 
  -4  12   1        2.42       12.81     73.29 o 
  -3  12   1      186.80      318.17    115.26 o 
  -2  12   1      110.41      164.33     97.83 o 
  -1  12   1      187.50      151.51     60.37 o 
   0  12   1      274.93      231.35     68.44 o 
   2 -13   2        1.68      -14.50     64.19 o 
   3 -13   2       98.69       53.54     78.23 o 
   4 -13   2       83.79      112.18     87.18 o 
   5 -13   2       71.39      117.89     93.82 o 
  -1 -12   2      196.83      139.64     83.48 o 
   0 -12   2        5.41       50.46     66.04 o 
   1 -12   2      131.38      179.45     86.87 o 
   2 -12   2       66.07       63.57     78.08 o 
   3 -12   2        5.20        9.26     66.04 o 
   4 -12   2       43.42       55.86     74.53 o 
   5 -12   2       21.38       45.06     74.84 o 
   6 -12   2       62.72      120.67     89.96 o 
   7 -12   2      105.12       29.32     81.63 o 
   8 -12   2      168.72      108.63     99.68 o 
  -3 -11   2        7.91       34.10     67.43 o 
  -2 -11   2        8.02        3.61     38.09 o 
  -1 -11   2       90.66       59.47     56.55 o 
   0 -11   2       74.40       92.45     46.89 o 
   1 -11   2       11.84       14.41     37.30 o 
   2 -11   2      199.27      227.13     90.11 o 
   3 -11   2        0.94       54.01     68.51 o 
   4 -11   2       59.83       32.40     64.04 o 
   5 -11   2       86.92       19.91     65.73 o 
   6 -11   2      654.72      714.42    152.61 o 
   7 -11   2        2.45      -29.16     62.49 o 
   8 -11   2      234.53      326.66    113.88 o 
   9 -11   2      129.33       62.03     96.75 o 
  -4 -10   2       53.17       -1.54     59.87 o 
  -3 -10   2       81.15       85.33     71.75 o 
  -2 -10   2        9.23       29.01     56.78 o 
  -1 -10   2      612.00      710.12     87.97 o 
   0 -10   2       72.55       72.17     42.16 o 
   1 -10   2      161.42      176.53     49.96 o 
   2 -10   2     1753.43     1841.55    105.44 o 
   3 -10   2        8.04       66.35     65.42 o 
   4 -10   2       17.24       43.51     60.80 o 
   5 -10   2      299.19      295.95    100.91 o 
   6 -10   2      300.42      460.13    121.28 o 
   7 -10   2      110.65       31.63     71.60 o 
   8 -10   2      137.49      178.68     97.06 o 
   9 -10   2      397.08      301.97    114.18 o 
  10 -10   2        2.50      -18.67     66.97 o 
  -5  -9   2       28.11       46.45     64.81 o 
  -4  -9   2       92.71       74.53     67.89 o 
  -3  -9   2      206.27      238.46     55.78 o 
  -2  -9   2        0.93      -19.13     42.43 o 
  -1  -9   2      619.22      470.62     96.29 o 
   0  -9   2        0.81       25.24     34.97 o 
   1  -9   2      775.49      788.39     83.01 o 
   2  -9   2     1134.80     1219.66     83.21 o 
   3  -9   2      104.55      115.68     41.53 o 
   4  -9   2       50.40       47.92     34.27 o 
   5  -9   2      109.61      148.13     79.00 o 
   6  -9   2      514.36      546.08    120.05 o 
   7  -9   2       32.50       54.78     71.60 o 
   8  -9   2      358.69      308.45    110.64 o 
   9  -9   2      496.04      528.80    133.63 o 
  10  -9   2       14.27      -31.79     62.80 o 
  -6  -8   2       35.43       75.45     73.76 o 
  -5  -8   2        1.18       21.45     58.64 o 
  -4  -8   2        2.04       38.88     56.01 o 
  -3  -8   2      403.39      450.11     66.64 o 
  -2  -8   2       28.48      104.62     58.17 o 
  -1  -8   2      463.95      539.29     97.37 o 
   0  -8   2      562.64      529.75     67.15 o 
   1  -8   2      482.56      464.61     60.31 o 
   2  -8   2       40.73       38.30     36.18 o 
   3  -8   2      404.01      489.41     58.35 o 
   4  -8   2       20.20       27.36     29.64 o 
   5  -8   2      168.32      204.00     43.33 o 
   6  -8   2      536.54      549.01    115.88 o 
   7  -8   2        0.79      -16.66     55.09 o 
   8  -8   2      120.12      156.77     84.71 o 
   9  -8   2      179.07      160.17     89.65 o 
  10  -8   2        2.99       35.95     81.01 o 
  11  -8   2        0.50      -43.82     63.42 o 
  -7  -7   2       28.16       93.66     80.85 o 
  -6  -7   2        1.24       23.92     60.64 o 
  -5  -7   2        5.42       15.74     55.55 o 
  -4  -7   2        1.29      -15.80     29.97 o 
  -3  -7   2       69.85       66.68     38.27 o 
  -2  -7   2        9.69      -14.97     36.88 o 
  -1  -7   2      438.13      521.39     86.72 o 
   0  -7   2     1240.93     1240.61    111.41 o 
   1  -7   2      411.35      473.20     55.71 o 
   2  -7   2      365.54      360.97     47.94 o 
   3  -7   2      125.80      149.72     34.68 o 
   4  -7   2        8.11      -10.05     22.27 o 
   5  -7   2        7.89       -6.45     24.76 o 
   6  -7   2      495.52      488.25     84.17 o 
   7  -7   2      230.19      231.76     90.11 o 
   8  -7   2       93.48      116.65     74.37 o 
   9  -7   2      191.62      214.64     90.58 o 
  10  -7   2      141.22       91.66     80.55 o 
  11  -7   2        7.28        4.47     79.47 o 
  -8  -6   2        9.79      -25.31     62.18 o 
  -7  -6   2      339.11      413.84    113.57 o 
  -6  -6   2        3.07       10.18     56.01 o 
  -5  -6   2       93.75      136.10     71.13 o 
  -4  -6   2      496.22      425.68     60.37 o 
  -3  -6   2      840.27      945.87     72.56 o 
  -2  -6   2        0.93       45.52     42.90 o 
  -1  -6   2     1840.45     1718.94    115.42 o 
   0  -6   2     1586.06     1510.37    111.33 o 
   1  -6   2        9.10        9.70     20.06 o 
   2  -6   2      199.16      205.73     33.94 o 
   3  -6   2     2069.61     2258.56    122.52 o 
   4  -6   2      931.80      967.22     56.41 o 
   5  -6   2        6.24       24.09     24.06 o 
   6  -6   2       20.35       47.02     33.02 o 
   7  -6   2     1227.83     1094.22     93.74 o 
   8  -6   2      179.50      231.28     54.13 o 
   9  -6   2       98.47       73.89     43.60 o 
  10  -6   2       71.01       99.68     82.71 o 
  11  -6   2      104.41      161.56     96.44 o 
  -8  -5   2       17.19      120.51     81.01 o 
  -7  -5   2      408.63      540.99    126.53 o 
  -6  -5   2      151.71      127.30     72.21 o 
  -5  -5   2      115.87      121.23     40.66 o 
  -4  -5   2        1.05      -11.72     26.21 o 
  -3  -5   2     2188.18     2067.65     91.58 o 
  -2  -5   2        8.57       -1.02     19.81 o 
  -1  -5   2     3038.03     2832.54    131.16 o 
   0  -5   2      312.85      282.53     50.61 o 
   1  -5   2      811.45      833.60     47.19 o 
   2  -5   2     2562.21     2714.53     74.19 o 
   3  -5   2      213.51      220.80     30.30 o 
   4  -5   2     3528.21     3698.86     93.75 o 
   5  -5   2      116.33      131.13     31.52 o 
   6  -5   2      756.33      691.61     61.15 o 
   7  -5   2     1094.30     1052.77     77.22 o 
   8  -5   2      332.30      302.79     58.29 o 
   9  -5   2       11.66       25.83     36.71 o 
  10  -5   2      168.09      192.75     57.13 o 
  11  -5   2       62.54      160.17     88.42 o 
  -9  -4   2        6.47      -15.89     54.78 o 
  -8  -4   2       29.63      -16.66     55.39 o 
  -7  -4   2      116.36      144.58     75.61 o 
  -6  -4   2      294.15      293.33     88.72 o 
  -5  -4   2      113.62      113.53     36.53 o 
  -4  -4   2      510.45      543.78     58.24 o 
  -3  -4   2     2930.43     2956.04    137.10 o 
  -2  -4   2       49.42       37.31     22.07 o 
  -1  -4   2     2242.38     2268.57    106.93 o 
   0  -4   2     1811.76     1824.27     91.27 o 
   1  -4   2      311.96      323.31     29.90 o 
   2  -4   2       68.65       68.41     35.95 o 
   3  -4   2      222.02      219.42     31.79 o 
   4  -4   2      611.09      595.18     77.77 o 
   5  -4   2       43.85       42.67     25.27 o 
   6  -4   2     1544.08     1367.76     78.15 o 
   7  -4   2      334.55      342.77     59.79 o 
   8  -4   2      143.83      169.69     48.98 o 
   9  -4   2       18.65       22.67     35.28 o 
  10  -4   2        0.93        7.73     38.56 o 
  11  -4   2       17.02        9.33     44.10 o 
  -9  -3   2       25.26       58.48     68.36 o 
  -8  -3   2       20.32       -5.40     52.77 o 
  -7  -3   2      180.03      184.70     50.93 o 
  -6  -3   2       15.33       27.09     25.95 o 
  -5  -3   2        4.27       -8.98     23.35 o 
  -4  -3   2      246.29      294.35     49.61 o 
  -3  -3   2      774.71      838.74    129.38 o 
  -2  -3   2      377.34      437.15     42.18 o 
  -1  -3   2     2031.22     2014.89     89.96 o 
   0  -3   2      765.89      779.66     37.23 o 
   1  -3   2      162.47      200.59     28.01 o 
   2  -3   2      733.68      867.52     48.84 o 
   3  -3   2     4626.89     5166.12    236.93 o 
   4  -3   2      154.85      259.70     33.83 o 
   5  -3   2       50.29       25.57     23.69 o 
   6  -3   2     1202.47     1258.97     74.33 o 
   7  -3   2      267.55      252.28     50.90 o 
   8  -3   2       32.17        3.96     36.11 o 
   9  -3   2       60.61       54.42     42.79 o 
  10  -3   2        0.15       33.39     43.90 o 
  11  -3   2        2.90       -7.57     38.27 o 
 -10  -2   2      167.62      149.67     89.80 o 
  -9  -2   2      179.69      323.57    105.08 o 
  -8  -2   2        5.63       47.22     57.09 o 
  -7  -2   2      226.73      298.57     56.98 o 
  -6  -2   2       91.46      126.23     39.44 o 
  -5  -2   2     1347.87     1386.28     57.39 o 
  -4  -2   2        8.98        8.39     15.70 o 
  -3  -2   2     1064.48      985.94     48.86 o 
  -2  -2   2     1613.36     1547.41    200.44 o 
  -1  -2   2     2512.06     2510.51     88.26 o 
   0  -2   2       42.05       27.50     10.81 o 
   2  -2   2     1273.90     1275.68     83.56 o 
   3  -2   2     5093.94     5040.67    214.17 o 
   4  -2   2      639.53      592.14     46.91 o 
   5  -2   2        1.41       15.02     22.31 o 
   6  -2   2      308.88      285.63     48.92 o 
   7  -2   2      970.78      835.97     76.02 o 
   8  -2   2       86.08       62.47     42.14 o 
   9  -2   2      330.44      379.05     68.79 o 
  10  -2   2      104.89      139.20     54.17 o 
  11  -2   2        1.60       -7.92     41.61 o 
 -10  -1   2      208.32      268.80     98.91 o 
  -9  -1   2      516.80      561.66    123.91 o 
  -8  -1   2       24.10       62.28     40.33 o 
  -7  -1   2       22.92       35.98     36.29 o 
  -6  -1   2        1.38       11.16     29.06 o 
  -5  -1   2     1393.08     1332.53     88.72 o 
  -4  -1   2     1370.08     1530.04     50.91 o 
  -3  -1   2     3167.23     3245.04    140.89 o 
  -2  -1   2     2118.12     2325.63    149.34 o 
  -1  -1   2    10389.25    10607.04   1271.46 o 
   0  -1   2     9684.58    10167.57   1263.51 o 
   1  -1   2     5089.81     5280.77    330.83 o 
   2  -1   2     2662.32     2553.24    195.58 o 
   3  -1   2      403.91      369.74     35.75 o 
   4  -1   2     2784.87     2667.21     84.56 o 
   5  -1   2       66.77       40.51     26.95 o 
   6  -1   2       36.41       52.45     33.21 o 
   7  -1   2     1501.15     1481.56     93.36 o 
   8  -1   2       89.85       59.83     41.94 o 
   9  -1   2      351.33      418.67    106.47 o 
  10  -1   2       90.13       65.76     49.19 o 
  11  -1   2        8.63       40.38     46.95 o 
 -11   0   2       24.17        9.72     65.27 o 
 -10   0   2      107.10      221.73     94.28 o 
  -9   0   2       81.52      155.85     77.77 o 
  -8   0   2       30.80      -11.69     35.03 o 
  -7   0   2       20.52       24.65     34.86 o 
  -6   0   2      206.12      218.84     43.37 o 
  -5   0   2        6.55        1.87     21.00 o 
  -4   0   2      164.90      177.73     29.79 o 
  -3   0   2     1355.45     1279.00     76.92 o 
  -2   0   2      260.24      295.18     30.00 o 
  -1   0   2     3061.47     3285.50    344.71 o 
   0   0   2    15502.44    15481.40    136.10 o 
   1   0   2      114.61      106.35     15.63 o 
   2   0   2    11205.75    12446.88    277.82 o 
   3   0   2      579.86      588.11     41.63 o 
   4   0   2      789.22     1062.84     84.40 o 
   5   0   2       98.29       77.76     31.67 o 
   6   0   2     1612.07     1558.56     88.25 o 
   7   0   2      558.54      646.35     76.40 o 
   8   0   2       22.07       11.10     37.54 o 
   9   0   2      141.66      187.05     58.20 o 
  10   0   2       13.63        5.36     43.11 o 
 -11   1   2       47.45       59.41     70.21 o 
 -10   1   2       28.51       32.25     58.64 o 
  -9   1   2        0.95       -5.52     36.32 o 
  -8   1   2       46.26        7.96     36.74 o 
  -7   1   2        2.03      -17.99     29.87 o 
  -6   1   2       70.83       80.82     33.06 o 
  -5   1   2      304.42      279.63     40.38 o 
  -4   1   2        0.85        3.70     17.89 o 
  -3   1   2      732.56      649.03     39.33 o 
  -2   1   2     5802.37     5816.31    110.33 o 
  -1   1   2      241.21      225.75     31.01 o 
   0   1   2      791.44      736.18     43.05 o 
   1   1   2     7805.04     7456.09    145.66 o 
   2   1   2     1106.36     1201.93    180.46 o 
   3   1   2      291.01      315.99     39.60 o 
   4   1   2      665.89      630.88     52.03 o 
   5   1   2       46.48       25.00     29.93 o 
   6   1   2      161.09      176.75     47.11 o 
   7   1   2      577.70      591.75     77.28 o 
   8   1   2      128.73      134.10     50.57 o 
   9   1   2       62.91       83.09     47.59 o 
  10   1   2       15.91       13.45     45.15 o 
 -11   2   2       68.69      134.55     81.78 o 
 -10   2   2       39.93       37.96     60.80 o 
  -9   2   2      158.28      178.36     53.88 o 
  -8   2   2        0.13      -11.60     34.58 o 
  -7   2   2       30.96       10.54     31.56 o 
  -6   2   2      611.13      636.57     59.51 o 
  -5   2   2      407.19      411.01     47.61 o 
  -4   2   2      329.08      272.75     47.76 o 
  -3   2   2     1156.27     1176.21     60.41 o 
  -2   2   2     8780.47     8598.46    254.06 o 
  -1   2   2     2177.01     2005.02     80.39 o 
   0   2   2    11531.68    12187.64    194.88 o 
   1   2   2     5073.49     5061.92    142.11 o 
   2   2   2      148.65      157.03     29.34 o 
   3   2   2     1184.62     1328.43    106.24 o 
   4   2   2      436.92      450.85     57.40 o 
   5   2   2      604.23      629.31     70.45 o 
   6   2   2        4.61      -20.38     31.77 o 
   7   2   2      798.81      926.14    117.27 o 
   8   2   2      250.86      301.09     73.68 o 
   9   2   2       70.73      185.22     61.10 o 
  10   2   2        2.00      -17.90     57.56 o 
 -11   3   2       56.87       65.27     66.66 o 
 -10   3   2       35.88       81.91     47.05 o 
  -9   3   2     1069.59     1199.92     93.66 o 
  -8   3   2      254.45      303.48     57.63 o 
  -7   3   2      464.22      511.82     66.49 o 
  -6   3   2      116.48       79.80     32.81 o 
  -5   3   2     1869.49     1759.10     79.01 o 
  -4   3   2      328.94      402.63     44.54 o 
  -3   3   2     4523.00     4394.13     99.89 o 
  -2   3   2     1279.55     1214.63     53.40 o 
  -1   3   2     2045.37     1975.85     90.73 o 
   0   3   2     2603.46     2358.06    103.69 o 
   1   3   2     7063.93     7387.88    193.19 o 
   2   3   2      346.36      337.00     62.34 o 
   3   3   2      314.03      266.76     31.64 o 
   4   3   2     1435.75     1434.13     49.85 o 
   5   3   2     2216.08     2295.95    110.20 o 
   6   3   2       58.47       54.88     43.56 o 
   7   3   2      476.06      508.12     76.97 o 
   8   3   2       37.99       81.19     49.80 o 
   9   3   2      101.20       97.10     54.60 o 
 -11   4   2        1.52      -14.81     52.15 o 
 -10   4   2        5.77       11.07     40.25 o 
  -9   4   2      178.85      160.24     51.48 o 
  -8   4   2        0.21        0.17     33.59 o 
  -7   4   2     1065.44     1057.09    131.93 o 
  -6   4   2        5.15       19.81     28.39 o 
  -5   4   2     1890.15     1828.75     83.45 o 
  -4   4   2       59.71      104.32     29.60 o 
  -3   4   2     2023.46     1996.43     75.68 o 
  -2   4   2      295.84      169.49     43.51 o 
  -1   4   2       14.89       31.01     26.39 o 
   0   4   2     4104.29     4305.37    154.30 o 
   1   4   2     4928.01     5109.29    179.92 o 
   2   4   2      598.96      620.92     89.96 o 
   3   4   2        5.45       16.51     38.11 o 
   4   4   2     1415.46     1438.47     66.68 o 
   5   4   2      502.86      615.05    112.33 o 
   6   4   2      399.72      398.10    100.91 o 
   7   4   2      146.08      170.04     83.02 o 
   8   4   2        1.02       19.29     63.42 o 
   9   4   2       40.71       31.63     72.21 o 
 -11   5   2       13.56       11.62     44.42 o 
 -10   5   2       14.99       -9.45     37.61 o 
  -9   5   2      209.16      143.81     67.12 o 
  -8   5   2       44.21       48.34     39.96 o 
  -7   5   2        4.12       27.29     34.52 o 
  -6   5   2        5.16      -17.96     26.45 o 
  -5   5   2      315.31      335.36     51.15 o 
  -4   5   2      162.70      171.42     37.02 o 
  -3   5   2      872.64      877.24     59.65 o 
  -2   5   2      997.51      886.78     96.13 o 
  -1   5   2      499.93      568.76     77.46 o 
   0   5   2      178.43      105.85     43.67 o 
   1   5   2       42.29       18.82     33.64 o 
   2   5   2      151.29      184.86     59.10 o 
   3   5   2      139.65      151.22     62.34 o 
   4   5   2      442.85      444.24     97.37 o 
   5   5   2      966.98      801.30    132.86 o 
   6   5   2       45.43       14.50     51.38 o 
   7   5   2       28.18      137.33     81.94 o 
   8   5   2       49.09       84.71     80.85 o 
 -11   6   2      132.99      131.30     56.75 o 
 -10   6   2       68.26       37.27     42.30 o 
  -9   6   2      452.33      452.14     71.42 o 
  -8   6   2       47.53       26.60     37.00 o 
  -7   6   2       61.69       21.03     35.45 o 
  -6   6   2      119.85      119.43     41.35 o 
  -5   6   2      576.20      617.44     68.74 o 
  -4   6   2       25.57       16.47     26.44 o 
  -3   6   2      167.60      154.61     37.59 o 
  -2   6   2     3337.25     3168.28    129.23 o 
  -1   6   2      126.66       88.57     43.82 o 
   0   6   2      807.30      750.69     89.80 o 
   1   6   2      296.31      289.47     72.68 o 
   2   6   2       64.93       75.15     53.85 o 
   3   6   2        2.75      -18.21     42.59 o 
   4   6   2       35.85       64.34     60.80 o 
   5   6   2      472.19      548.09    118.50 o 
   6   6   2       55.15       14.04     57.71 o 
   7   6   2        9.05       18.36     62.65 o 
 -11   7   2       82.26       77.00     78.69 o 
 -10   7   2       11.72       -8.83     37.53 o 
  -9   7   2      396.76      582.96     79.12 o 
  -8   7   2       24.40        8.06     34.17 o 
  -7   7   2      199.11      242.68     55.80 o 
  -6   7   2      163.16      203.19     50.66 o 
  -5   7   2      542.61      597.98     72.14 o 
  -4   7   2      730.93      703.43     74.68 o 
  -3   7   2      245.26      272.96     50.73 o 
  -2   7   2     4311.95     4013.94    134.89 o 
  -1   7   2      522.24      465.22     86.26 o 
   0   7   2      401.18      440.07     89.34 o 
   1   7   2      327.29      375.73     88.57 o 
   2   7   2      161.81      175.75     70.83 o 
   3   7   2       48.56       67.58     58.79 o 
   4   7   2       30.87        7.25     51.54 o 
   5   7   2      289.52      363.85    105.54 o 
   6   7   2        9.97       20.37     65.73 o 
 -10   8   2       21.94      -16.66     61.72 o 
  -9   8   2        9.34      -13.27     56.01 o 
  -8   8   2       34.17       -1.71     56.24 o 
  -7   8   2      224.66      267.76     64.34 o 
  -6   8   2        1.86        5.57     34.95 o 
  -5   8   2      553.39      669.67     79.22 o 
  -4   8   2     1523.81     1631.34     99.16 o 
  -3   8   2     1008.15      960.59     82.55 o 
  -2   8   2     3221.29     3132.44    130.86 o 
  -1   8   2       13.05      -23.15     41.20 o 
   0   8   2      335.26      276.20     79.31 o 
   1   8   2       46.25       64.34     58.64 o 
   2   8   2       87.21       95.21     65.27 o 
   3   8   2       11.92       46.14     58.48 o 
   4   8   2        4.41      -24.53     48.30 o 
   5   8   2      190.33      236.70     94.90 o 
   6   8   2        2.10      -27.16     58.48 o 
 -10   9   2       28.18        1.08     65.27 o 
  -9   9   2       34.66       13.12     65.27 o 
  -8   9   2        3.92      -21.29     58.02 o 
  -7   9   2        6.59        0.44     35.04 o 
  -6   9   2       74.75       62.40     42.29 o 
  -5   9   2        2.39        8.20     33.80 o 
  -4   9   2       40.22       16.79     36.52 o 
  -3   9   2        2.01        0.78     33.80 o 
  -2   9   2       60.10       73.55     41.89 o 
  -1   9   2        4.71       17.74     45.67 o 
   0   9   2      207.96      195.66     74.99 o 
   1   9   2        3.63       21.76     47.37 o 
   2   9   2       18.40       -3.70     45.98 o 
   3   9   2       12.57       39.96     63.42 o 
   4   9   2      114.99      117.27     82.55 o 
  -9  10   2       70.99       83.48     84.40 o 
  -8  10   2       67.96       96.75     82.55 o 
  -7  10   2      169.80      184.70     94.74 o 
  -6  10   2      125.00       42.90     70.67 o 
  -5  10   2      166.48      125.89     49.41 o 
  -4  10   2      260.70      312.55     64.09 o 
  -3  10   2        4.74       16.28     35.92 o 
  -2  10   2       21.19       38.84     39.93 o 
  -1  10   2     1032.17      943.98    104.91 o 
   0  10   2       30.73       19.44     54.31 o 
   1  10   2       28.74      -10.49     50.46 o 
   2  10   2        4.86        1.70     54.78 o 
   3  10   2       36.11      121.44     82.09 o 
  -8  11   2       88.44      140.26     96.75 o 
  -7  11   2      129.84      112.33     89.03 o 
  -6  11   2       24.32       -5.25     65.89 o 
  -5  11   2        2.62       -2.78     65.73 o 
  -4  11   2      393.81      382.36    116.96 o 
  -3  11   2       16.37       -0.34     39.33 o 
  -2  11   2      346.48      466.42     81.77 o 
  -1  11   2      263.92      263.94     67.90 o 
   0  11   2        9.49       27.07     44.95 o 
   1  11   2       72.34       67.28     64.34 o 
   2  11   2       54.29      143.66     83.48 o 
  -7  12   2       28.35       14.35     79.00 o 
  -6  12   2        1.65      -12.65     78.54 o 
  -5  12   2       71.90       94.74     93.20 o 
  -4  12   2      184.41      211.86    101.07 o 
  -3  12   2        6.83       84.40     82.09 o 
  -2  12   2      395.37      530.65    135.94 o 
  -1  12   2      166.54      186.39     64.32 o 
   2 -13   3       60.80       74.53     75.92 o 
   3 -13   3        5.64       52.31     74.99 o 
   4 -13   3       10.50        3.55     74.07 o 
   5 -13   3        8.96        4.63     76.53 o 
  -1 -12   3       34.34       21.29     65.42 o 
   0 -12   3       61.75       34.41     69.44 o 
   1 -12   3       81.47       72.21     70.21 o 
   2 -12   3       27.01       31.01     63.88 o 
   3 -12   3       22.54      -39.81     63.42 o 
   4 -12   3       26.54       27.16     75.61 o 
   5 -12   3       29.02       56.32     79.77 o 
   6 -12   3      104.53       99.22     86.72 o 
   7 -12   3      146.84       89.03     95.05 o 
   8 -12   3        2.66      -35.64     81.63 o 
  -3 -11   3        4.11       28.18     44.29 o 
  -2 -11   3      116.22      156.59     45.45 o 
  -1 -11   3        0.46       16.30     36.47 o 
   0 -11   3      114.93      150.27     50.86 o 
   1 -11   3      169.22      216.80     85.48 o 
   2 -11   3       88.40      101.84     70.21 o 
   3 -11   3        2.12        2.01     56.63 o 
   4 -11   3       17.91       60.49     68.36 o 
   5 -11   3      285.64      398.41    116.81 o 
   6 -11   3       77.92      151.53     89.34 o 
   7 -11   3      849.43     1127.65    190.56 o 
   8 -11   3      348.22      400.42    129.61 o 
   9 -11   3        1.40      -66.50     64.81 o 
  -4 -10   3      103.90      166.34     83.94 o 
  -3 -10   3       77.79       83.02     67.43 o 
  -2 -10   3      569.37      603.94     67.71 o 
  -1 -10   3        4.38       15.20     34.14 o 
   0 -10   3      548.72      551.09     75.84 o 
   1 -10   3      941.48      877.65     82.72 o 
   2 -10   3      165.42      164.91     47.64 o 
   3 -10   3        5.86       39.04     59.41 o 
   4 -10   3       35.01       47.53     66.04 o 
   5 -10   3      454.45      569.84    124.68 o 
   6 -10   3       36.21       12.19     62.96 o 
   7 -10   3      264.61      366.47    116.65 o 
   8 -10   3      184.97      213.40     95.82 o 
   9 -10   3       41.35      115.11     90.42 o 
  10 -10   3      116.53      140.72    103.54 o 
  -5  -9   3       70.64       23.92     63.11 o 
  -4  -9   3        0.79       15.28     53.85 o 
  -3  -9   3       70.06       85.12     42.64 o 
  -2  -9   3      693.26      661.82     79.74 o 
  -1  -9   3      397.14      260.09     56.24 o 
   0  -9   3      643.16      638.66     75.22 o 
   1  -9   3     1009.91      935.19     79.69 o 
   2  -9   3      588.64      646.90     74.99 o 
   3  -9   3        2.02       17.53     30.72 o 
   4  -9   3      903.95      986.15    148.59 o 
   5  -9   3     1043.03     1099.41    160.17 o 
   6  -9   3      150.43      212.48     87.64 o 
   7  -9   3      409.01      466.77    118.81 o 
   8  -9   3       47.30      134.71     81.93 o 
   9  -9   3       27.19        4.32     72.37 o 
  10  -9   3       89.69      -13.89     74.22 o 
  -6  -8   3        0.42       18.36     64.50 o 
  -5  -8   3        9.80       26.23     57.56 o 
  -4  -8   3      112.01       92.58     68.66 o 
  -3  -8   3       29.75       36.07     36.05 o 
  -2  -8   3     1050.94      924.02     78.49 o 
  -1  -8   3      456.45      450.46     63.27 o 
   0  -8   3      313.42      308.64     54.32 o 
   1  -8   3       47.29       91.43     34.27 o 
   2  -8   3      217.79      197.31     41.33 o 
   3  -8   3       77.89      101.32     32.78 o 
   4  -8   3     1247.89     1430.74     85.02 o 
   5  -8   3      334.49      372.80    100.45 o 
   6  -8   3      111.49      139.03     78.39 o 
   7  -8   3      124.31      131.16     83.79 o 
   8  -8   3       63.08      105.23     83.32 o 
   9  -8   3       35.39       34.26     74.22 o 
  10  -8   3       44.34       58.79     86.10 o 
  11  -8   3        3.80      -20.06     74.37 o 
  -7  -7   3       32.65       26.54     69.90 o 
  -6  -7   3       10.11        0.31     57.56 o 
  -5  -7   3      123.44      107.55     66.97 o 
  -4  -7   3      101.71      100.91     63.73 o 
  -3  -7   3       25.08       14.46     33.23 o 
  -2  -7   3      879.43      846.55     72.59 o 
  -1  -7   3     1652.49     1563.40    119.12 o 
   0  -7   3      660.29      619.00     58.39 o 
   1  -7   3     1881.07     1925.78     83.67 o 
   2  -7   3      119.61      150.22     33.03 o 
   3  -7   3      434.12      480.68     48.82 o 
   4  -7   3        3.85        5.37     22.33 o 
   5  -7   3      473.72      445.52     49.61 o 
   6  -7   3      183.07      174.85     41.07 o 
   7  -7   3      166.61      124.06     77.15 o 
   8  -7   3      552.17      635.11    128.84 o 
   9  -7   3        0.42      -20.68     58.48 o 
  10  -7   3       32.13      -81.63     61.26 o 
  11  -7   3       61.99       -7.10     75.30 o 
  -8  -6   3       95.71       87.64     82.24 o 
  -7  -6   3       40.81       99.06     76.84 o 
  -6  -6   3      227.16      181.77     81.63 o 
  -5  -6   3      216.82      241.02     82.86 o 
  -4  -6   3      983.13      953.29     77.52 o 
  -3  -6   3      837.35      754.86     74.42 o 
  -2  -6   3     2745.33     2726.57    106.76 o 
  -1  -6   3     1088.38     1059.75     92.58 o 
   0  -6   3        6.51       14.95     21.39 o 
   1  -6   3     1209.33     1174.46     60.19 o 
   2  -6   3        4.57       23.30     18.16 o 
   3  -6   3     1920.63     2011.08     67.16 o 
   4  -6   3      282.03      332.10     38.48 o 
   5  -6   3     1589.40     1447.16    140.49 o 
   6  -6   3      693.43      627.95     91.96 o 
   7  -6   3      737.62      665.00     66.24 o 
   8  -6   3      300.49      387.20     70.29 o 
   9  -6   3        0.29       -4.47     62.18 o 
  10  -6   3      250.25      211.09     94.74 o 
  11  -6   3       20.96       36.11     75.45 o 
  -8  -5   3       72.77      129.61     79.77 o 
  -7  -5   3       66.23        8.64     54.31 o 
  -6  -5   3      548.77      548.09    115.73 o 
  -5  -5   3      569.87      672.96     72.07 o 
  -4  -5   3      540.83      607.25     66.70 o 
  -3  -5   3      197.11      159.56     39.44 o 
  -2  -5   3     3548.50     3580.80    111.41 o 
  -1  -5   3      135.99       96.90     40.27 o 
   0  -5   3      173.75      152.03     28.75 o 
   1  -5   3      247.41      207.44     28.95 o 
   2  -5   3      173.91      267.81     29.43 o 
   3  -5   3      739.14      717.77     41.58 o 
   4  -5   3     5859.41     6041.71    109.06 o 
   5  -5   3     2317.65     2252.62    102.46 o 
   6  -5   3        1.80        1.54     40.35 o 
   7  -5   3     1676.64     1594.95    161.02 o 
   8  -5   3      146.86      171.50     47.43 o 
   9  -5   3       21.00       14.92     35.09 o 
  10  -5   3       75.41      131.00     85.18 o 
  11  -5   3       33.34      -17.74     65.58 o 
  -9  -4   3        9.56        2.01     63.88 o 
  -8  -4   3       84.89       63.42     67.12 o 
  -7  -4   3        5.57      -31.79     46.75 o 
  -6  -4   3      323.97      378.66     96.75 o 
  -5  -4   3      382.20      406.90     56.61 o 
  -4  -4   3       21.85       22.19     26.43 o 
  -3  -4   3       92.03      134.22     32.44 o 
  -2  -4   3     3663.03     3740.76    104.23 o 
  -1  -4   3      205.77      283.46     49.22 o 
   0  -4   3       93.77      133.60     23.31 o 
   1  -4   3      919.25     1023.34     74.53 o 
   2  -4   3        4.21       27.42     16.90 o 
   3  -4   3       54.38       96.14     18.12 o 
   4  -4   3     2543.47     2452.48     83.86 o 
   5  -4   3      235.88      218.02     36.22 o 
   6  -4   3        7.31       33.41     27.47 o 
   7  -4   3      527.62      534.65     65.95 o 
   8  -4   3      128.45      116.35     45.03 o 
   9  -4   3       19.81       26.08     36.93 o 
  10  -4   3        9.59       18.46     39.09 o 
  11  -4   3        0.51       30.03     42.78 o 
  -9  -3   3        1.83        6.02     59.41 o 
  -8  -3   3       85.30       37.03     61.26 o 
  -7  -3   3        7.41        4.94     51.85 o 
  -6  -3   3      101.64       82.01     38.00 o 
  -5  -3   3       11.74       25.44     27.77 o 
  -4  -3   3      546.22      515.41     54.82 o 
  -3  -3   3       46.08       28.01     20.99 o 
  -2  -3   3      109.12      121.05     25.58 o 
  -1  -3   3      233.83      231.07     29.98 o 
   0  -3   3       29.18       62.56     16.79 o 
   1  -3   3     6427.79     7008.26    133.94 o 
   2  -3   3     1025.25     1060.53     73.60 o 
   3  -3   3     1761.41     1813.38    135.48 o 
   4  -3   3       43.46       62.47     20.84 o 
   5  -3   3     1699.74     1651.26     88.34 o 
   6  -3   3      617.05      649.76     60.46 o 
   7  -3   3        6.42      -12.10     28.77 o 
   8  -3   3      102.50      119.61     45.35 o 
   9  -3   3      100.59       67.87     42.56 o 
  10  -3   3        5.92       47.01     45.08 o 
  11  -3   3        0.03      -19.73     39.12 o 
 -10  -2   3        7.97      -25.31     56.01 o 
  -9  -2   3       87.07       89.96     72.52 o 
  -8  -2   3      197.15      292.56     92.12 o 
  -7  -2   3      121.78      163.99     47.11 o 
  -6  -2   3      202.29      222.65     36.29 o 
  -5  -2   3        3.33        7.27     19.21 o 
  -4  -2   3     3867.01     4050.86     82.28 o 
  -3  -2   3      205.53      182.92     30.34 o 
  -2  -2   3       20.35       14.43     15.49 o 
  -1  -2   3     8732.74     9494.23   1023.49 o 
   0  -2   3      105.83      142.67     17.19 o 
   1  -2   3      957.48     1034.45     59.25 o 
   2  -2   3      106.60      100.25     16.66 o 
   3  -2   3     1394.50     1515.96    163.56 o 
   4  -2   3       20.28       43.25     21.24 o 
   5  -2   3     6549.99     6492.02    370.56 o 
   6  -2   3     2671.20     2726.24    107.32 o 
   7  -2   3       99.34       63.16     38.19 o 
   8  -2   3      983.26      976.55     84.99 o 
   9  -2   3       76.43       55.95     43.25 o 
  10  -2   3       81.64       74.36     47.72 o 
  11  -2   3        0.07        2.76     44.80 o 
 -10  -1   3        0.16      -16.36     61.88 o 
  -9  -1   3      100.72       91.04     67.89 o 
  -8  -1   3       75.67       77.92     61.72 o 
  -7  -1   3       44.73       35.69     36.30 o 
  -6  -1   3      368.60      460.53     56.24 o 
  -5  -1   3      163.32      205.47     30.11 o 
  -4  -1   3     1832.65     1834.60    102.72 o 
  -3  -1   3      342.70      343.10     25.30 o 
  -2  -1   3    13892.83    15043.99   2051.38 o 
  -1  -1   3    17328.61    18356.70   2445.71 o 
   0  -1   3     3760.95     3966.65    237.53 o 
   1  -1   3     8676.31     9156.48    364.96 o 
   2  -1   3      962.21      930.86     65.58 o 
   3  -1   3     1281.70     1147.84    111.95 o 
   4  -1   3       14.47       -3.78     17.81 o 
   5  -1   3       13.23        4.89     23.84 o 
   6  -1   3     1721.45     1575.43     87.34 o 
   7  -1   3       65.14       71.58     41.19 o 
   8  -1   3     1139.85     1042.15     88.89 o 
   9  -1   3       13.10       12.41     39.89 o 
  10  -1   3       34.22       11.12     45.98 o 
  11  -1   3        0.21       18.64     47.92 o 
 -11   0   3       51.61       77.00     79.77 o 
 -10   0   3        0.23       35.03     65.27 o 
  -9   0   3       95.88       70.98     65.89 o 
  -8   0   3       43.51       31.91     39.12 o 
  -7   0   3       80.68       60.85     37.83 o 
  -6   0   3        6.28       12.00     27.76 o 
  -5   0   3      475.32      491.41     46.63 o 
  -4   0   3       24.85        8.99     17.64 o 
  -3   0   3      876.20      869.77     44.16 o 
  -2   0   3     1365.70     1493.50     80.24 o 
  -1   0   3     5279.12     5668.59    716.12 o 
   0   0   3     1305.28     1525.02     73.89 o 
   1   0   3        7.38       -0.41     11.33 o 
   2   0   3      402.52      354.22     34.77 o 
   3   0   3     5187.60     5200.47    182.31 o 
   4   0   3      524.79      546.04     53.68 o 
   6   0   3      253.91      278.87     51.41 o 
   7   0   3       22.27       77.46     41.15 o 
   8   0   3      250.91      203.67     55.45 o 
   9   0   3        3.25        3.56     39.88 o 
  10   0   3        1.27       -2.66     41.04 o 
 -11   1   3       65.52       96.75     79.00 o 
 -10   1   3       59.46       74.68     68.36 o 
  -9   1   3       74.74       75.92     64.50 o 
  -8   1   3      234.39      286.56     57.24 o 
  -7   1   3        4.83       -4.05     29.85 o 
  -6   1   3       40.84       58.64     30.51 o 
  -5   1   3       85.16       47.89     26.08 o 
  -4   1   3     1232.82     1234.09     56.65 o 
  -3   1   3     3087.95     2883.83    153.99 o 
  -2   1   3     5485.66     5427.71     85.86 o 
  -1   1   3      107.37      120.05     27.77 o 
   0   1   3     2941.65     2875.44     90.42 o 
   1   1   3     3770.84     4179.83    269.64 o 
   2   1   3     1787.50     1951.26     92.81 o 
   3   1   3      122.98       98.62     27.94 o 
   4   1   3        5.40       -6.11     21.50 o 
   5   1   3      233.51      182.51     59.87 o 
   6   1   3     1068.46     1046.42     81.78 o 
   7   1   3        5.07       19.15     38.73 o 
   8   1   3       14.31       16.56     39.66 o 
   9   1   3       86.53       79.09     59.10 o 
  10   1   3       91.11       61.13     51.60 o 
 -11   2   3      105.13      186.55     90.11 o 
 -10   2   3      126.46      149.52     75.45 o 
  -9   2   3      208.81      234.05     56.96 o 
  -8   2   3     1130.28     1155.63     87.15 o 
  -7   2   3       66.41       74.28     39.34 o 
  -6   2   3      525.03      533.06     58.83 o 
  -5   2   3       19.03       17.64     22.97 o 
  -4   2   3     3086.99     2980.37     89.57 o 
  -3   2   3     2110.85     2062.05     67.85 o 
  -2   2   3     2200.18     2233.90     65.72 o 
  -1   2   3    15076.22    14320.73    222.20 o 
   0   2   3      315.58      326.81     49.99 o 
   2   2   3       59.23       43.35     24.30 o 
   3   2   3      579.64      562.13     53.34 o 
   4   2   3      630.67      610.19    100.91 o 
   5   2   3      153.38      175.52     45.48 o 
   6   2   3     2080.15     2124.77    120.74 o 
   7   2   3       39.86       94.44     46.11 o 
   8   2   3       68.22       75.77     48.64 o 
   9   2   3       93.41      142.36     58.64 o 
  10   2   3       65.25       73.51     54.08 o 
 -11   3   3       75.50      145.97     79.93 o 
 -10   3   3      377.88      382.67    104.00 o 
  -9   3   3        2.41      -18.88     33.14 o 
  -8   3   3     1619.75     1648.53     99.00 o 
  -7   3   3       17.59       14.42     31.21 o 
  -6   3   3      235.24      236.94     44.71 o 
  -5   3   3      199.85      179.67     38.42 o 
  -4   3   3     6935.54     6835.48    136.92 o 
  -3   3   3      135.47       90.19     24.71 o 
  -2   3   3      932.56      804.69     67.74 o 
  -1   3   3     1930.16     1850.71     93.82 o 
   0   3   3     1737.24     1649.66     94.28 o 
   1   3   3      649.22      693.13     70.83 o 
   2   3   3     1522.58     1451.38    102.61 o 
   3   3   3     5304.37     5223.94    203.68 o 
   4   3   3      942.43      955.78     73.09 o 
   5   3   3      779.75      813.36     96.44 o 
   6   3   3      455.78      465.80     72.88 o 
   7   3   3      123.19       68.48     45.16 o 
   8   3   3      240.65      273.04     67.74 o 
   9   3   3       20.75       72.14     52.46 o 
 -11   4   3        2.78       26.23     58.48 o 
 -10   4   3      122.44      166.43     55.63 o 
  -9   4   3        0.21        2.68     35.51 o 
  -8   4   3       12.43       26.64     36.78 o 
  -7   4   3       57.47       79.66     39.46 o 
  -6   4   3      343.84      341.36     51.86 o 
  -5   4   3        3.06      -18.80     21.79 o 
  -4   4   3     3784.86     3847.77    125.29 o 
  -3   4   3     1809.97     1652.05     82.40 o 
  -2   4   3      110.14       40.89     30.71 o 
  -1   4   3     1339.90     1246.15     89.50 o 
   0   4   3     1092.85     1319.45     95.05 o 
   1   4   3     2527.39     2415.77    132.55 o 
   2   4   3      614.83      630.79     92.43 o 
   3   4   3      853.81      887.24    100.30 o 
   4   4   3      107.34       61.10     50.46 o 
   5   4   3     1771.87     1920.30    164.02 o 
   6   4   3       15.60       -0.62     50.15 o 
   7   4   3       12.67      -16.05     49.38 o 
   8   4   3       63.80       76.53     72.21 o 
 -11   5   3        9.58        2.47     52.77 o 
 -10   5   3      306.65      368.15     71.58 o 
  -9   5   3        0.06      -21.64     34.18 o 
  -8   5   3        1.38      -26.86     32.32 o 
  -7   5   3      184.18      171.06     47.22 o 
  -6   5   3      403.26      406.73     58.53 o 
  -5   5   3       78.66       69.42     33.75 o 
  -4   5   3      173.57      140.43     36.61 o 
  -3   5   3     1041.48     1062.90     67.09 o 
  -2   5   3       65.27       74.99     38.58 o 
  -1   5   3      184.03      193.03     53.08 o 
   0   5   3      934.67     1077.96     97.21 o 
   1   5   3      213.75      220.65     62.03 o 
   2   5   3       62.15       75.63     34.81 o 
   3   5   3        3.01        4.17     40.43 o 
   4   5   3      955.43      867.80    130.39 o 
   5   5   3      526.67      462.60    106.62 o 
   6   5   3      322.93      302.59     96.29 o 
   7   5   3       11.14       31.48     58.79 o 
   8   5   3       24.67        1.08     63.11 o 
 -11   6   3       13.07      -16.95     40.51 o 
 -10   6   3      434.00      421.24     74.18 o 
  -9   6   3        0.06       13.96     47.29 o 
  -8   6   3      145.88      102.08     53.31 o 
  -7   6   3      224.94      194.61     51.62 o 
  -6   6   3      950.77      834.22     78.03 o 
  -5   6   3      268.25      305.41     54.42 o 
  -4   6   3      200.90      226.11     45.27 o 
  -3   6   3     3248.62     3286.16    117.42 o 
  -2   6   3        0.78        5.71     34.10 o 
  -1   6   3      904.14      802.99     91.96 o 
   0   6   3      291.47      276.36     71.44 o 
   1   6   3      659.60      765.19    112.64 o 
   2   6   3      114.19      160.48     65.27 o 
   3   6   3       53.98       15.74     49.53 o 
   4   6   3      788.84      936.77    145.66 o 
   5   6   3       10.35       -9.72     51.85 o 
   6   6   3      177.29      299.81    105.70 o 
   7   6   3       87.21       32.10     68.51 o 
 -11   7   3       75.61       71.29     79.77 o 
 -10   7   3      305.79      383.66     72.32 o 
  -9   7   3        7.93       19.45     38.50 o 
  -8   7   3      180.95      226.31     53.89 o 
  -7   7   3       13.29        0.63     33.41 o 
  -6   7   3      585.00      636.28     78.10 o 
  -5   7   3      252.69      266.63     62.11 o 
  -4   7   3     1023.88     1004.90     84.15 o 
  -3   7   3     2242.55     2287.98    108.13 o 
  -2   7   3       10.85       26.69     42.12 o 
  -1   7   3      537.91      445.63     88.11 o 
   0   7   3        9.07       -4.47     41.04 o 
   1   7   3      588.34      531.42    100.91 o 
   2   7   3        5.74       -2.47     46.60 o 
   3   7   3      529.74      666.90    128.69 o 
   4   7   3      193.54      204.14     82.40 o 
   5   7   3       45.33       46.75     66.20 o 
   6   7   3      340.24      295.80    106.62 o 
 -10   8   3       38.42       24.23     68.36 o 
  -9   8   3        6.68       -4.21     37.44 o 
  -8   8   3       31.66       10.74     37.20 o 
  -7   8   3       29.96       24.44     37.96 o 
  -6   8   3      249.67      243.57     67.74 o 
  -5   8   3      282.02      308.08     61.57 o 
  -4   8   3     1497.98     1541.55    120.36 o 
  -3   8   3     1968.69     2170.83    137.18 o 
  -2   8   3        5.98      -20.17     32.95 o 
  -1   8   3        6.21       22.07     46.29 o 
   0   8   3      121.59       41.97     52.77 o 
   1   8   3      131.56      160.94     71.29 o 
   2   8   3       31.86       30.24     53.85 o 
   3   8   3       66.65      116.81     75.76 o 
   4   8   3      109.41       95.05     76.38 o 
   5   8   3       58.26       47.68     70.67 o 
 -10   9   3       97.55       23.15     70.67 o 
  -9   9   3       60.65       60.18     70.52 o 
  -8   9   3       44.23       -1.39     64.81 o 
  -7   9   3        3.10       17.86     37.18 o 
  -6   9   3       20.19       -7.56     33.70 o 
  -5   9   3       28.65       57.77     44.13 o 
  -4   9   3        5.88       -4.20     33.22 o 
  -3   9   3      125.79      158.48     49.17 o 
  -2   9   3       73.63       43.17     40.93 o 
  -1   9   3       64.46       54.31     54.62 o 
   0   9   3      130.89      167.88     72.83 o 
   1   9   3      134.57       62.03     58.64 o 
   2   9   3        3.45        0.93     52.62 o 
   3   9   3       51.43      112.49     75.76 o 
   4   9   3      156.17      165.10     89.80 o 
  -9  10   3       74.79        1.70     73.76 o 
  -8  10   3       54.75       27.47     68.36 o 
  -7  10   3        1.67        8.49     67.58 o 
  -6  10   3      202.92      219.74     58.86 o 
  -5  10   3      100.63      143.50     56.37 o 
  -4  10   3       29.36       11.38     37.85 o 
  -3  10   3      290.27      328.37     67.72 o 
  -2  10   3      318.79      259.13     64.90 o 
  -1  10   3       53.61       98.97     58.25 o 
   0  10   3      134.18       62.49     64.19 o 
   1  10   3        5.25      -34.87     45.06 o 
   2  10   3       41.24      -10.18     51.69 o 
   3  10   3       86.85       47.22     69.59 o 
  -8  11   3       84.37      129.77     94.74 o 
  -7  11   3        4.29       28.70     74.22 o 
  -6  11   3      164.92      118.04     89.50 o 
  -5  11   3      176.45      197.20    100.61 o 
  -4  11   3      166.02      223.34     63.61 o 
  -3  11   3      388.93      446.05     82.13 o 
  -2  11   3      178.84      215.07     65.41 o 
  -1  11   3      113.13      124.61     55.43 o 
   0  11   3       37.06       38.27     63.73 o 
   1  11   3      103.62       91.50     74.68 o 
  -6  12   3      150.16       51.54     88.42 o 
  -5  12   3       15.01      -19.29     73.29 o 
  -4  12   3       19.76        6.48     73.45 o 
  -3  12   3      127.14      142.11     93.97 o 
  -2  12   3       10.10       34.00     50.27 o 
  -1  12   3        7.72       -3.82     46.78 o 
   2 -13   4       13.69      -31.94     63.88 o 
   3 -13   4       15.63      -21.45     60.80 o 
   4 -13   4        6.95       29.32     74.84 o 
   5 -13   4      165.03      188.71    102.61 o 
   6 -13   4       64.13       93.04     95.98 o 
  -1 -12   4      115.75       85.18     72.52 o 
   0 -12   4       44.74       25.00     60.02 o 
   1 -12   4        1.07      -22.37     56.78 o 
   2 -12   4       66.69       61.41     71.29 o 
   3 -12   4       31.39       64.34     73.29 o 
   4 -12   4      201.10      114.80     89.03 o 
   5 -12   4       41.33       -2.62     68.20 o 
   6 -12   4      140.42      130.85     95.36 o 
   7 -12   4       34.77       45.67     84.71 o 
   8 -12   4       26.62       95.67     96.75 o 
  -3 -11   4      134.74      185.94     87.34 o 
  -2 -11   4       24.34       20.52     33.96 o 
  -1 -11   4      208.89      202.27     56.68 o 
   0 -11   4       66.09       26.39     58.79 o 
   1 -11   4       34.57       27.77     58.94 o 
   2 -11   4      109.71       66.81     66.04 o 
   3 -11   4       78.37       41.04     61.26 o 
   4 -11   4      486.93      472.17    119.89 o 
   5 -11   4       46.97        0.00     63.26 o 
   6 -11   4     1429.88     1503.22    179.45 o 
   7 -11   4      133.45      168.50     97.37 o 
   8 -11   4      308.79      332.99    121.28 o 
   9 -11   4       54.83       66.04     93.51 o 
  -4 -10   4      203.22      255.53     93.35 o 
  -3 -10   4      189.34      214.61     46.84 o 
  -2 -10   4       22.12       60.94     32.16 o 
  -1 -10   4      248.46      202.63     55.53 o 
   0 -10   4      124.25       57.12     38.39 o 
   1 -10   4      387.58      366.50     60.62 o 
   2 -10   4        2.13      -25.61     49.53 o 
   3 -10   4      235.89      218.34     85.33 o 
   4 -10   4      767.06      778.77    141.19 o 
   5 -10   4      124.06      159.24     83.79 o 
   6 -10   4      656.98      726.92    142.11 o 
   7 -10   4       56.14       71.29     78.23 o 
   8 -10   4      185.87      199.36    103.38 o 
   9 -10   4       53.70       55.24     82.40 o 
  10 -10   4       67.81        4.63     81.63 o 
  -5  -9   4       29.96       16.20     58.02 o 
  -4  -9   4       93.52      102.92     68.97 o 
  -3  -9   4      145.60      151.55     49.53 o 
  -2  -9   4      242.42      275.23     45.87 o 
  -1  -9   4      359.22      281.73     54.99 o 
   0  -9   4      702.01      653.21     74.60 o 
   1  -9   4      247.55      278.26     52.53 o 
   2  -9   4       12.59        2.25     28.66 o 
   3  -9   4      317.81      377.27     94.43 o 
   4  -9   4      593.77      601.47    120.97 o 
   5  -9   4       99.65       19.13     65.42 o 
   6  -9   4      155.57      138.56     78.23 o 
   7  -9   4        0.64      -27.77     57.71 o 
   8  -9   4       20.32       45.67     82.86 o 
   9  -9   4      161.59      191.18    104.46 o 
  10  -9   4        4.11      -49.38     65.42 o 
  -6  -8   4        1.17       51.23     63.42 o 
  -5  -8   4       13.06       36.88     56.78 o 
  -4  -8   4        8.70      -11.51     31.95 o 
  -3  -8   4      758.78      782.72     84.88 o 
  -2  -8   4      362.37      406.65     62.85 o 
  -1  -8   4      488.22      505.65     64.14 o 
   0  -8   4      329.51      353.55     53.16 o 
   1  -8   4       33.29       40.26     30.80 o 
   2  -8   4       47.60       29.51     27.54 o 
   3  -8   4      970.65     1006.15     62.25 o 
   4  -8   4        2.33       -7.87     51.07 o 
   5  -8   4       14.68       -3.09     53.85 o 
   6  -8   4      127.90      111.87     72.83 o 
   7  -8   4       28.00       65.12     70.83 o 
   8  -8   4      110.33       68.05     76.84 o 
   9  -8   4      350.71      393.01    120.51 o 
  10  -8   4        7.33      -46.29     61.57 o 
  -7  -7   4       42.09       15.12     63.88 o 
  -6  -7   4        0.50      -14.81     50.92 o 
  -5  -7   4      138.76      167.26     75.45 o 
  -4  -7   4       26.97        9.41     32.79 o 
  -3  -7   4      500.03      553.46     71.67 o 
  -2  -7   4      336.80      303.72     53.69 o 
  -1  -7   4      970.36      972.41     68.68 o 
   0  -7   4      445.67      431.45     52.66 o 
   1  -7   4      259.63      307.90     44.37 o 
   2  -7   4     1288.55     1387.93     65.16 o 
   3  -7   4      137.74      170.65     30.38 o 
   4  -7   4      483.40      545.95     43.66 o 
   5  -7   4       41.64       52.31     25.91 o 
   6  -7   4      995.82     1142.46    133.01 o 
   7  -7   4      925.92     1159.43    162.94 o 
   8  -7   4      138.37      105.85     81.47 o 
   9  -7   4      194.90      261.54    100.45 o 
  10  -7   4       20.01      -28.08     74.37 o 
  11  -7   4       33.80       93.66     88.57 o 
  -8  -6   4       39.58      127.61     88.72 o 
  -7  -6   4       76.51      100.45     75.76 o 
  -6  -6   4       59.85       39.50     59.56 o 
  -5  -6   4      189.99      177.86     48.98 o 
  -4  -6   4      586.85      605.81     71.57 o 
  -3  -6   4     2358.47     2324.55    106.58 o 
  -2  -6   4      244.62      298.95     49.53 o 
  -1  -6   4     1281.52     1260.28     68.60 o 
   0  -6   4     1220.46     1156.01     61.31 o 
   1  -6   4     2191.31     2168.09    186.32 o 
   2  -6   4      497.22      486.16     39.20 o 
   3  -6   4      258.20      240.43     27.73 o 
   4  -6   4     2538.34     2530.95     88.96 o 
   5  -6   4      401.95      365.49     39.83 o 
   6  -6   4     1920.95     1885.47     81.80 o 
   7  -6   4      842.39      696.89     65.74 o 
   8  -6   4       11.30       59.25     69.59 o 
   9  -6   4       69.19       32.40     71.29 o 
  10  -6   4       53.22       86.26     83.79 o 
  11  -6   4      135.57       77.00     82.40 o 
  -8  -5   4        7.50       -9.26     60.33 o 
  -7  -5   4       99.46      117.58     76.23 o 
  -6  -5   4      284.73      203.83     81.01 o 
  -5  -5   4        6.10       -9.54     30.10 o 
  -4  -5   4      288.31      390.36     56.47 o 
  -3  -5   4     2188.11     2164.81    148.21 o 
  -2  -5   4      419.21      456.64     52.93 o 
  -1  -5   4      237.36      148.14     30.31 o 
   0  -5   4      210.58      205.88     30.84 o 
   1  -5   4     1154.38     1271.39     50.27 o 
   2  -5   4      548.36      522.38     30.42 o 
   3  -5   4     3361.68     3641.71    160.94 o 
   4  -5   4     2441.88     2530.69    179.30 o 
   5  -5   4     1197.12     1115.25     76.46 o 
   6  -5   4     2149.71     2149.00    170.35 o 
   7  -5   4       66.49       64.69     37.33 o 
   8  -5   4      273.13      308.69     57.65 o 
   9  -5   4        7.06      -17.13     34.02 o 
  10  -5   4        2.50       63.11     73.29 o 
  11  -5   4        2.64       17.13     73.60 o 
  -9  -4   4       77.16       65.89     76.23 o 
  -8  -4   4       39.97       29.63     63.26 o 
  -7  -4   4      375.65      340.55     99.68 o 
  -6  -4   4      284.70      345.78     57.74 o 
  -5  -4   4        3.37       24.44     30.39 o 
  -4  -4   4      341.94      360.54     52.39 o 
  -3  -4   4     1664.15     1622.44    111.79 o 
  -2  -4   4       18.28       35.51     22.50 o 
  -1  -4   4      522.56      513.35     33.06 o 
   0  -4   4     1737.50     1662.48     55.65 o 
   1  -4   4      636.55      705.86     79.23 o 
   2  -4   4     1328.64     1622.19     95.98 o 
   3  -4   4      858.65     1044.17     87.49 o 
   4  -4   4     1288.54     1259.73     87.88 o 
   5  -4   4        2.92        1.04     19.85 o 
   6  -4   4      429.55      461.65     54.72 o 
   7  -4   4      348.61      380.01     58.43 o 
   8  -4   4       68.19       89.44     40.67 o 
   9  -4   4      157.67      126.73     48.00 o 
  10  -4   4        0.37       -1.97     38.09 o 
  11  -4   4        8.89      -19.44     64.19 o 
  -9  -3   4      114.20      136.10     85.18 o 
  -8  -3   4        8.99       45.06     59.56 o 
  -7  -3   4      155.32      187.02     77.15 o 
  -6  -3   4      295.14      269.22     50.85 o 
  -5  -3   4      411.13      403.61     54.74 o 
  -4  -3   4       14.56       26.29     25.05 o 
  -3  -3   4     1164.39     1102.42     90.04 o 
  -2  -3   4     1706.69     1655.61     96.21 o 
  -1  -3   4      958.95      933.52     58.55 o 
   0  -3   4     4100.22     4112.70    132.93 o 
   1  -3   4     2112.32     2349.11     93.66 o 
   3  -3   4      176.97      197.28     26.54 o 
   4  -3   4     1486.61     1335.93    222.66 o 
   5  -3   4       56.15       50.55     26.48 o 
   6  -3   4      140.12      142.09     36.62 o 
   7  -3   4      488.85      531.92     66.91 o 
   8  -3   4        3.33        9.60     35.92 o 
   9  -3   4       29.47       59.07     40.46 o 
  10  -3   4        2.82       31.22     42.85 o 
  11  -3   4       24.64       67.48     51.41 o 
 -10  -2   4      187.04      159.70     92.12 o 
  -9  -2   4      118.59      112.95     76.69 o 
  -8  -2   4      302.92      337.15     99.68 o 
  -7  -2   4        1.13       -4.32     47.99 o 
  -6  -2   4      325.51      366.44     42.12 o 
  -5  -2   4     1655.41     1584.70     59.71 o 
  -4  -2   4      451.76      534.17     36.61 o 
  -3  -2   4     9401.02    10243.38    762.03 o 
  -2  -2   4     1454.36     1413.82    212.09 o 
  -1  -2   4     4435.42     4695.09    445.63 o 
   0  -2   4     7966.15     8826.64    445.72 o 
   1  -2   4     2731.77     2870.81    194.19 o 
   2  -2   4      234.44      363.00     57.56 o 
   3  -2   4      576.26      507.91     35.98 o 
   4  -2   4     1381.12     1493.82     64.56 o 
   5  -2   4      516.31      467.20     54.05 o 
   6  -2   4      863.08      698.53     65.41 o 
   7  -2   4      653.61      643.84     75.66 o 
   8  -2   4       87.27       66.21     42.32 o 
   9  -2   4      284.43      346.97     67.48 o 
  10  -2   4       37.16       32.14     44.27 o 
  11  -2   4       87.89      100.69     54.78 o 
 -10  -1   4      111.41      137.02     87.64 o 
  -9  -1   4      123.08      130.85     78.23 o 
  -8  -1   4        3.08        6.33     52.62 o 
  -7  -1   4       17.35       14.12     33.39 o 
  -6  -1   4      202.81      191.07     41.21 o 
  -5  -1   4     1412.36     1446.67     55.84 o 
  -4  -1   4       42.20       45.64     17.79 o 
  -3  -1   4     8242.02     8366.39    342.87 o 
  -2  -1   4      963.22     1093.59    126.07 o 
  -1  -1   4      597.54      601.85     83.56 o 
   0  -1   4     2002.18     2278.57    138.83 o 
   1  -1   4    24952.44    27537.96   1273.35 o 
   2  -1   4      181.72      220.05     20.62 o 
   3  -1   4     3134.89     3157.74    210.39 o 
   4  -1   4      704.73      595.17     50.08 o 
   5  -1   4      939.58      975.04     65.85 o 
   6  -1   4      665.36      727.97     75.06 o 
   7  -1   4      165.55      157.55     49.05 o 
   8  -1   4      105.06      131.64     50.32 o 
   9  -1   4       35.32        5.42     39.14 o 
  10  -1   4      122.35      121.45     55.55 o 
 -11   0   4        1.98      -11.88     62.18 o 
 -10   0   4       43.28       96.29     72.99 o 
  -9   0   4       71.03       82.24     70.05 o 
  -8   0   4      368.07      345.48     93.51 o 
  -7   0   4       69.86       71.72     36.33 o 
  -6   0   4       47.14       47.50     30.91 o 
  -5   0   4      600.87      583.97     49.16 o 
  -4   0   4     2086.37     2015.57     99.68 o 
  -3   0   4     3030.87     2925.26    173.01 o 
  -2   0   4    30627.57    33075.45   3293.83 o 
  -1   0   4     4611.19     4865.93    525.48 o 
   0   0   4     6740.80     7659.54    525.63 o 
   1   0   4        9.77        5.55     12.03 o 
   2   0   4     4965.29     4834.16    314.93 o 
   3   0   4     1501.44     1577.26     66.53 o 
   4   0   4        3.85       21.79     22.98 o 
   5   0   4       61.72       66.90     30.70 o 
   6   0   4      204.82      281.92     54.97 o 
   7   0   4      223.93      227.57     54.93 o 
   8   0   4        0.46       28.25     38.26 o 
   9   0   4       24.09       29.68     42.12 o 
  10   0   4       78.30      123.31     55.44 o 
 -11   1   4       34.54       49.07     73.45 o 
 -10   1   4        4.47       29.47     63.11 o 
  -9   1   4      238.70      288.70     92.74 o 
  -8   1   4      109.25       76.45     42.79 o 
  -7   1   4       39.42       16.71     33.17 o 
  -6   1   4       49.19       42.87     30.38 o 
  -5   1   4     1350.16     1328.31     66.16 o 
  -4   1   4       13.02       14.88     18.68 o 
  -3   1   4       20.86       11.36     16.17 o 
  -2   1   4    14963.95    14697.28    145.86 o 
  -1   1   4    16725.66    16619.38    236.55 o 
   0   1   4      274.02      245.34     41.35 o 
   1   1   4      408.18      456.11     38.27 o 
   2   1   4     3872.12     3592.42    194.50 o 
   3   1   4        2.10        2.29     19.16 o 
   4   1   4      932.52      774.17     89.03 o 
   5   1   4      466.37      430.35     71.91 o 
   6   1   4      230.35      297.21     57.96 o 
   7   1   4      573.02      651.07     83.15 o 
   8   1   4      110.90       89.91     47.15 o 
   9   1   4        4.92       42.71     47.12 o 
  10   1   4        0.69       38.22     47.00 o 
 -11   2   4       57.31       39.96     68.36 o 
 -10   2   4       27.45       25.31     58.94 o 
  -9   2   4      328.17      473.71    108.63 o 
  -8   2   4      421.92      354.76     60.74 o 
  -7   2   4      137.46      119.91     42.27 o 
  -6   2   4      198.88      222.45     42.24 o 
  -5   2   4     2573.54     2606.37     92.00 o 
  -4   2   4      310.04      305.33     38.88 o 
  -3   2   4       99.70       55.08     20.29 o 
  -2   2   4     1272.49     1046.95     74.68 o 
  -1   2   4      173.59      127.92     35.80 o 
   0   2   4    14292.80    14244.04    246.42 o 
   1   2   4     2084.45     2223.35    108.94 o 
   2   2   4     1510.14     1443.24    183.93 o 
   3   2   4      307.08      303.47     45.56 o 
   4   2   4     1977.93     2142.27    191.64 o 
   5   2   4     1669.77     1664.34    107.09 o 
   6   2   4      750.02      800.42     89.08 o 
   7   2   4       77.14      106.06     48.73 o 
   8   2   4       25.34       -0.43     37.03 o 
   9   2   4       93.28      128.59     56.87 o 
 -11   3   4       53.69      -16.82     59.10 o 
 -10   3   4        8.10       74.68     65.58 o 
  -9   3   4      161.37      152.59     49.89 o 
  -8   3   4       17.03        0.70     34.20 o 
  -7   3   4      160.50      142.58     42.43 o 
  -6   3   4     1003.85      955.83     81.70 o 
  -5   3   4     1126.41     1035.58     73.37 o 
  -4   3   4      191.56      229.24     37.60 o 
  -3   3   4     2085.13     1936.20     74.51 o 
  -2   3   4      710.18      698.07     68.66 o 
  -1   3   4      218.56      262.78     52.31 o 
   0   3   4     3664.61     3614.86    142.73 o 
   1   3   4      321.58      373.57     65.58 o 
   2   3   4     1394.54     1279.48    101.99 o 
   3   3   4       24.34       39.35     39.50 o 
   4   3   4     1589.11     1521.64     91.05 o 
   5   3   4      699.87      738.49     83.44 o 
   6   3   4        8.59       21.19     39.45 o 
   7   3   4       55.38       66.85     45.32 o 
   8   3   4       46.12       43.43     47.45 o 
   9   3   4       23.86       41.16     49.12 o 
 -11   4   4       28.46       44.90     66.04 o 
 -10   4   4        8.03      -43.36     47.68 o 
  -9   4   4       21.62      -15.71     34.18 o 
  -8   4   4        1.09       -1.00     33.82 o 
  -7   4   4       25.45       40.00     35.01 o 
  -6   4   4      407.45      305.12     51.58 o 
  -5   4   4     1040.55      917.26     65.16 o 
  -4   4   4     2052.10     2187.23     89.94 o 
  -3   4   4      442.74      441.83     50.57 o 
  -2   4   4      785.55      795.43     77.77 o 
  -1   4   4      126.86      204.45     51.38 o 
   0   4   4      385.46      305.21     63.26 o 
   1   4   4        2.75      -18.98     27.16 o 
   2   4   4       14.29       43.05     39.81 o 
   3   4   4      120.58      248.43     71.44 o 
   4   4   4      812.88      794.04    123.75 o 
   5   4   4      107.58      150.60     70.21 o 
   6   4   4        9.64       14.66     52.00 o 
   7   4   4       87.32      211.70     88.42 o 
   8   4   4        9.78       10.96     63.88 o 
 -11   5   4      224.55      172.05     85.48 o 
 -10   5   4        9.13        9.58     40.35 o 
  -9   5   4      144.81      135.36     48.91 o 
  -8   5   4       17.00      -12.67     33.94 o 
  -7   5   4       24.48       41.25     37.46 o 
  -6   5   4      231.15      294.37     53.27 o 
  -5   5   4      619.26      602.93     67.73 o 
  -4   5   4      445.47      499.87     60.00 o 
  -3   5   4      291.72      263.73     45.42 o 
  -2   5   4      423.02      450.72     74.68 o 
  -1   5   4      246.07      382.67     72.83 o 
   0   5   4      283.26      290.55     67.12 o 
   1   5   4      569.97      526.02     92.43 o 
   2   5   4       41.31       74.99     52.46 o 
   3   5   4      410.15      297.96     80.55 o 
   4   5   4      702.16      753.31    129.00 o 
   5   5   4      521.68      489.76    112.02 o 
   6   5   4        7.86       35.34     58.79 o 
   7   5   4      101.03      124.68     78.69 o 
   8   5   4       31.22      120.51     86.10 o 
 -11   6   4      262.45      350.42    104.31 o 
 -10   6   4        0.43       -8.02     38.33 o 
  -9   6   4      220.21      253.24     59.29 o 
  -8   6   4       27.05       36.69     38.41 o 
  -7   6   4      509.55      533.57     72.66 o 
  -6   6   4      377.11      255.67     54.05 o 
  -5   6   4     1977.10     1965.05    103.31 o 
  -4   6   4      502.54      488.60     63.69 o 
  -3   6   4      458.29      447.92     61.16 o 
  -2   6   4     1692.25     1469.58    118.81 o 
  -1   6   4       14.32       32.71     42.12 o 
   0   6   4      764.13      787.72    110.02 o 
   1   6   4        0.21       19.75     40.43 o 
   2   6   4      475.13      485.13    100.14 o 
   3   6   4      442.26      467.54    105.54 o 
   4   6   4      213.93      321.26     98.91 o 
   5   6   4      501.58      558.58    126.37 o 
   6   6   4       15.72       -8.95     54.78 o 
   7   6   4      114.54      209.39     97.06 o 
 -11   7   4       68.11       53.85     77.92 o 
 -10   7   4        8.83      -24.49     37.81 o 
  -9   7   4       28.47       18.93     40.03 o 
  -8   7   4       35.84       26.21     38.02 o 
  -7   7   4      160.81      148.75     49.10 o 
  -6   7   4       63.59       73.90     42.95 o 
  -5   7   4     1873.06     1851.00    132.39 o 
  -4   7   4      411.08      405.74     67.35 o 
  -3   7   4     2882.12     2732.19    121.37 o 
  -2   7   4     1179.60     1015.62    112.64 o 
  -1   7   4      106.09      135.32     60.18 o 
   0   7   4      185.45      162.48     67.89 o 
   1   7   4      139.72       48.91     55.24 o 
   2   7   4      530.44      517.84    113.10 o 
   3   7   4       79.53      127.45     71.13 o 
   4   7   4      165.80      174.98     83.02 o 
   5   7   4      271.63      389.46    114.03 o 
   6   7   4        7.77       16.05     64.81 o 
 -10   8   4        2.62       20.06     59.72 o 
  -9   8   4        1.96        0.71     37.24 o 
  -8   8   4        2.73       -4.86     34.89 o 
  -7   8   4       16.23       39.11     39.49 o 
  -6   8   4       22.10       45.49     39.90 o 
  -5   8   4      675.46      788.80     90.23 o 
  -4   8   4     1539.91     1603.93    104.42 o 
  -3   8   4      122.74      135.79     48.35 o 
  -1   8   4       66.19       44.59     52.00 o 
   0   8   4       49.73       23.92     51.23 o 
   1   8   4       55.37        0.77     48.30 o 
   2   8   4      235.34      235.31     86.56 o 
   3   8   4        2.42      -36.72     44.59 o 
   4   8   4       93.28      167.88     89.03 o 
   5   8   4       73.47       67.74     74.22 o 
 -10   9   4       11.82      -26.23     61.57 o 
  -9   9   4       66.40       15.28     68.05 o 
  -8   9   4        8.27        5.08     38.43 o 
  -7   9   4       43.34       53.03     44.23 o 
  -6   9   4        2.53      -12.64     35.92 o 
  -5   9   4       65.71      101.09     46.07 o 
  -4   9   4      548.52      599.20     93.74 o 
  -3   9   4       15.12       16.67     37.52 o 
  -2   9   4      119.40      142.06     51.60 o 
  -1   9   4      532.86      479.88    105.70 o 
   0   9   4      207.22      211.40     81.01 o 
   1   9   4        8.74      -22.99     44.44 o 
   2   9   4       54.14      122.05     71.44 o 
   3   9   4       70.92      155.07     85.18 o 
   4   9   4       14.32      -27.62     57.09 o 
  -9  10   4       69.96       73.91     84.40 o 
  -8  10   4        1.57       -6.94     60.49 o 
  -7  10   4      384.04      392.70    116.19 o 
  -6  10   4       31.68       42.37     47.28 o 
  -5  10   4      418.29      470.53     80.98 o 
  -4  10   4      439.29      501.77     81.60 o 
  -3  10   4      123.94      107.52     52.74 o 
  -2  10   4      425.04      474.51     81.29 o 
  -1  10   4      334.74      351.04     99.99 o 
   0  10   4       89.79      107.09     72.83 o 
   1  10   4        7.72       36.57     62.49 o 
   2  10   4       73.38       72.68     69.75 o 
   3  10   4       57.33       83.79     76.38 o 
  -8  11   4       14.90      -23.30     68.97 o 
  -7  11   4      342.46      274.81    110.48 o 
  -6  11   4       16.83       64.65     89.19 o 
  -5  11   4      216.44      222.72     66.23 o 
  -4  11   4      165.70      184.74     63.28 o 
  -3  11   4       12.33      -45.26     39.22 o 
  -2  11   4      183.90      213.17     66.23 o 
  -1  11   4        0.09       13.10     42.76 o 
   0  11   4      120.43      102.77     73.91 o 
   1  11   4        0.53        4.94     60.02 o 
  -5  12   4       34.24       13.42     78.39 o 
  -4  12   4       79.92       68.05     86.41 o 
  -3  12   4        0.08       10.45     46.47 o 
  -2  12   4       26.39       10.86     46.81 o 
   2 -13   5        4.40       26.23     65.58 o 
   3 -13   5        0.14       37.96     79.62 o 
   4 -13   5      121.53      166.18    101.22 o 
   5 -13   5       59.25       88.88     86.41 o 
   6 -13   5        2.27      -32.10     74.07 o 
  -1 -12   5       14.86       49.57     44.97 o 
   0 -12   5       25.42       53.39     65.27 o 
   1 -12   5       51.50       27.77     64.34 o 
   2 -12   5       19.70       41.51     65.89 o 
   3 -12   5      211.62      210.01     95.82 o 
   4 -12   5       20.97       45.52     76.38 o 
   5 -12   5      124.64      166.34     95.21 o 
   6 -12   5       33.84      -17.74     67.58 o 
   7 -12   5      180.91      244.11    114.65 o 
   8 -12   5       12.40       60.02     89.50 o 
  -3 -11   5       95.70       90.11     69.90 o 
  -2 -11   5      201.83      259.90     63.13 o 
  -1 -11   5        0.10        7.22     38.58 o 
   0 -11   5      165.64      114.34     69.13 o 
   1 -11   5       46.57       79.00     62.18 o 
   2 -11   5       55.69       48.76     60.33 o 
   3 -11   5       63.11       75.30     74.07 o 
   4 -11   5       37.24       29.16     67.58 o 
   5 -11   5      333.19      291.94    103.85 o 
   6 -11   5       25.69       39.19     77.00 o 
   7 -11   5      705.01      847.59    165.26 o 
   8 -11   5       97.38       48.76     91.04 o 
   9 -11   5      100.95      126.68    102.30 o 
  -4 -10   5       54.72       77.46     68.97 o 
  -3 -10   5       89.12       38.72     42.62 o 
  -2 -10   5       21.76       -1.14     28.74 o 
  -1 -10   5       70.80       72.06     40.21 o 
   0 -10   5      109.29      119.73     44.42 o 
   1 -10   5       93.96       59.41     58.64 o 
   2 -10   5      302.26      262.16     85.79 o 
   3 -10   5       71.38      148.90     79.93 o 
   4 -10   5      243.23      203.53     88.88 o 
   5 -10   5      463.66      441.46    115.26 o 
   6 -10   5       78.43       83.48     80.08 o 
   7 -10   5      163.02      151.22     88.57 o 
   8 -10   5       16.54      -16.05     69.90 o 
   9 -10   5       69.33      121.44     93.20 o 
  -5  -9   5       27.82       46.60     64.34 o 
  -4  -9   5       32.81        4.63     55.24 o 
  -3  -9   5       83.59      112.90     38.08 o 
  -2  -9   5      199.92      282.15     46.90 o 
  -1  -9   5       91.36       81.65     38.53 o 
   0  -9   5      148.78      128.48     43.64 o 
   1  -9   5        4.02       14.92     30.77 o 
   2  -9   5      119.01      125.86     37.59 o 
   3  -9   5      337.82      336.07     93.35 o 
   4  -9   5      159.00      174.36     81.16 o 
   5  -9   5      454.73      727.39    136.87 o 
   6  -9   5       23.01       34.26     61.10 o 
   7  -9   5       14.52      -56.17     54.47 o 
   8  -9   5      121.02      127.76     87.64 o 
   9  -9   5        2.09      -11.42     72.99 o 
  10  -9   5        8.84       11.57     75.92 o 
  -6  -8   5        0.16        5.86     56.47 o 
  -5  -8   5        3.46       37.50     56.78 o 
  -4  -8   5      285.51      316.56     61.42 o 
  -3  -8   5       44.35       20.63     33.38 o 
  -2  -8   5     1746.56     1694.55     79.85 o 
  -1  -8   5     1849.03     1698.89     91.85 o 
   0  -8   5      627.86      651.25     61.82 o 
   1  -8   5       78.86       97.22     33.82 o 
   2  -8   5      305.79      369.03     47.21 o 
   3  -8   5       38.45       16.03     22.76 o 
   4  -8   5      240.55      293.95     85.33 o 
   5  -8   5      930.38      853.91    134.24 o 
   6  -8   5       29.21       53.23     66.35 o 
   7  -8   5      377.11      349.96    107.55 o 
   8  -8   5      566.25      611.20    137.02 o 
   9  -8   5        0.66      -16.66     71.13 o 
  10  -8   5        1.22      -16.66     74.37 o 
  -7  -7   5      112.27      110.17     81.78 o 
  -6  -7   5        9.14      -16.05     52.46 o 
  -5  -7   5       78.07       64.34     63.11 o 
  -4  -7   5       92.09      147.77     46.54 o 
  -3  -7   5       68.37       51.93     37.41 o 
  -2  -7   5      968.04      911.89     60.79 o 
  -1  -7   5       56.04       44.75     34.02 o 
   0  -7   5     1216.42     1106.09     66.64 o 
   1  -7   5     1946.15     2020.48     80.36 o 
   2  -7   5      820.47      787.10     59.25 o 
   3  -7   5     1411.12     1431.87     52.31 o 
   4  -7   5      784.93     1017.48    116.34 o 
   5  -7   5     2452.87     2764.03    186.71 o 
   6  -7   5      575.31      567.06    115.88 o 
   7  -7   5     2331.54     2190.33    184.08 o 
   8  -7   5      360.13      288.55    101.22 o 
   9  -7   5       26.39       13.27     71.75 o 
  10  -7   5       60.86      111.25     91.66 o 
  11  -7   5      171.59      283.46    116.50 o 
  -8  -6   5        5.41        6.79     63.88 o 
  -7  -6   5       99.19      131.00     79.77 o 
  -6  -6   5        2.55      -35.34     43.98 o 
  -5  -6   5      282.29      378.27     77.15 o 
  -4  -6   5      811.75      941.37     84.29 o 
  -3  -6   5      269.14      271.60     51.99 o 
  -2  -6   5     1441.08     1428.45     83.12 o 
  -1  -6   5      170.21      190.90     57.56 o 
   0  -6   5     1155.92     1134.71     78.15 o 
   1  -6   5      244.82      267.44     34.72 o 
   2  -6   5       13.32        3.59     27.70 o 
   3  -6   5      499.20      506.11     87.49 o 
   4  -6   5     1467.68     1840.84    136.71 o 
   5  -6   5     2731.68     2671.38     73.49 o 
   6  -6   5      782.68      702.80     70.52 o 
   7  -6   5      838.67      842.96    139.64 o 
   8  -6   5       86.38       34.41     68.36 o 
   9  -6   5      103.38      152.14     90.88 o 
  10  -6   5      202.01      231.76    105.08 o 
  -8  -5   5        9.78        2.47     62.03 o 
  -7  -5   5      103.31      109.56     70.05 o 
  -6  -5   5        2.47       12.48     33.76 o 
  -5  -5   5      120.96      135.71     44.53 o 
  -4  -5   5     1387.96     1322.85     86.20 o 
  -3  -5   5      152.10      132.87     38.16 o 
  -2  -5   5      254.31      279.11     44.79 o 
  -1  -5   5      735.24      765.13     42.39 o 
   0  -5   5      264.44      257.44     33.03 o 
   1  -5   5       71.13       99.25     21.01 o 
   2  -5   5       37.89       24.84     35.03 o 
   3  -5   5      628.44      757.94     84.40 o 
   4  -5   5      135.40      155.23     59.56 o 
   5  -5   5     3802.29     3757.29    297.65 o 
   6  -5   5        3.32      -34.82     30.40 o 
   7  -5   5      372.92      349.91     54.55 o 
   8  -5   5       56.15       47.47     36.62 o 
   9  -5   5        6.72        2.62     65.12 o 
  10  -5   5       45.60       70.52     79.47 o 
  11  -5   5       21.71       -8.49     77.00 o 
  -9  -4   5        6.88       46.29     69.28 o 
  -8  -4   5      279.87      218.03     92.12 o 
  -7  -4   5      112.20       52.46     62.18 o 
  -6  -4   5        8.75       12.33     33.78 o 
  -5  -4   5      217.25      213.80     47.38 o 
  -4  -4   5     1981.43     2061.61    112.18 o 
  -3  -4   5      319.05      302.11     50.15 o 
  -2  -4   5      303.80      236.34     37.96 o 
  -1  -4   5     3549.93     3388.62    106.85 o 
   0  -4   5      718.38      832.37     42.22 o 
   1  -4   5      781.60      788.22     67.89 o 
   2  -4   5        1.48        7.10     30.40 o 
   3  -4   5     4711.93     5473.91    185.78 o 
   4  -4   5      703.81      674.89     40.57 o 
   5  -4   5     2549.24     2334.16    153.53 o 
   6  -4   5       97.03       97.47     34.14 o 
   7  -4   5      159.72       88.52     40.44 o 
   8  -4   5        0.84       -4.12     35.51 o 
   9  -4   5       34.25       13.70     37.50 o 
  10  -4   5       39.67       52.90     43.32 o 
  11  -4   5        3.11       89.50     81.32 o 
  -9  -3   5        7.15       78.54     70.05 o 
  -8  -3   5      105.37       40.58     62.65 o 
  -7  -3   5      356.12      357.93     61.36 o 
  -6  -3   5       96.90      142.09     44.45 o 
  -5  -3   5        9.33       22.20     29.72 o 
  -4  -3   5     2593.01     2509.90     99.53 o 
  -3  -3   5      592.17      586.81     56.19 o 
  -2  -3   5      521.54      463.06     40.62 o 
  -1  -3   5     1485.75     1541.67    127.05 o 
   0  -3   5      520.72      505.18     27.23 o 
   1  -3   5     3174.36     3157.03     52.13 o 
   2  -3   5      857.99     1052.66     77.15 o 
   3  -3   5    15951.15    16516.58    994.56 o 
   4  -3   5     1060.06     1042.48     53.12 o 
   5  -3   5     2592.71     2547.69     90.50 o 
   6  -3   5      606.72      621.09     61.26 o 
   7  -3   5      736.43      738.17     78.51 o 
   8  -3   5      109.01      181.41     52.55 o 
   9  -3   5        0.44        3.22     35.72 o 
  10  -3   5      166.14      176.63     59.28 o 
  11  -3   5        8.59       -3.80     43.06 o 
 -10  -2   5        2.62      -47.99     54.47 o 
  -9  -2   5       42.03        4.17     56.63 o 
  -8  -2   5       25.04       34.87     56.78 o 
  -7  -2   5      309.11      319.72     91.96 o 
  -6  -2   5      250.18      234.67     49.79 o 
  -5  -2   5      189.21      208.12     30.33 o 
  -4  -2   5     4415.47     4575.54    367.78 o 
  -3  -2   5      246.98      221.49     35.20 o 
  -2  -2   5    11746.83    11053.51    225.28 o 
  -1  -2   5     1413.40     1514.23    184.32 o 
   0  -2   5       29.14       18.81     12.47 o 
   1  -2   5     1437.08     1477.80     61.75 o 
   2  -2   5      979.91      916.10     63.42 o 
   3  -2   5      740.44      644.78     40.51 o 
   4  -2   5      283.94      293.23     38.88 o 
   5  -2   5     2703.91     2673.49     97.82 o 
   6  -2   5      582.96      656.40     69.42 o 
   7  -2   5     1021.56     1059.12     86.10 o 
   8  -2   5      345.42      320.71     62.18 o 
   9  -2   5      191.80      176.54     55.35 o 
  10  -2   5      169.88      191.35     61.68 o 
  11  -2   5       29.07       15.55     47.73 o 
 -10  -1   5        0.51       12.50     66.97 o 
  -9  -1   5       17.48       27.77     56.32 o 
  -8  -1   5       37.17       53.70     59.10 o 
  -7  -1   5        7.37       24.38     52.93 o 
  -6  -1   5       67.69       55.76     30.84 o 
  -5  -1   5        7.07        6.29     18.47 o 
  -4  -1   5      374.72      357.33     28.52 o 
  -3  -1   5       14.82       26.93     20.72 o 
  -2  -1   5     5538.70     6049.75    633.57 o 
  -1  -1   5       55.95       57.63     19.53 o 
   0  -1   5     2939.64     3387.82    208.60 o 
   1  -1   5        6.37       14.36     12.07 o 
   2  -1   5     6809.88     7516.82    308.76 o 
   3  -1   5     2986.32     2953.93     59.44 o 
   4  -1   5       20.67        8.94     20.99 o 
   5  -1   5     2167.40     2271.75     96.70 o 
   6  -1   5      402.00      324.75     56.79 o 
   7  -1   5       31.51        9.76     34.60 o 
   8  -1   5       92.19       89.44     43.70 o 
   9  -1   5      180.53      225.67     60.18 o 
  10  -1   5        3.58       14.44     45.08 o 
 -10   0   5        0.78      -37.34     53.54 o 
  -9   0   5       11.42       41.66     63.26 o 
  -8   0   5       30.36       24.38     56.63 o 
  -7   0   5        2.46       -0.42     29.84 o 
  -6   0   5      851.22      906.59     62.40 o 
  -5   0   5       11.45        3.44     20.32 o 
  -4   0   5      991.18      986.73     42.62 o 
  -3   0   5     2490.55     2413.14    111.98 o 
  -2   0   5      363.70      364.59     33.03 o 
  -1   0   5      719.81      646.02     81.09 o 
   0   0   5     3752.82     4003.58    200.03 o 
   1   0   5     1119.18     1219.96     86.52 o 
   2   0   5      168.94      178.19     20.08 o 
   3   0   5      429.26      428.66     46.09 o 
   4   0   5      181.37      189.33     37.94 o 
   5   0   5     1327.19     1301.89     80.11 o 
   6   0   5      548.57      673.02     76.10 o 
   7   0   5       61.23       14.98     39.54 o 
   8   0   5       42.49       49.74     42.52 o 
   9   0   5      145.45      140.06     54.72 o 
  10   0   5        1.56       19.44     45.83 o 
 -11   1   5       77.00       74.07     78.08 o 
 -10   1   5        9.82      -14.35     55.09 o 
  -9   1   5       16.08       15.58     54.93 o 
  -8   1   5        1.16        7.25     52.46 o 
  -7   1   5       33.60       22.15     33.02 o 
  -6   1   5     2467.36     2417.76     94.20 o 
  -5   1   5      879.52      919.35     56.89 o 
  -4   1   5     4145.27     4126.01    171.51 o 
  -3   1   5     4585.87     4466.27    132.01 o 
  -2   1   5     5499.86     5122.25    154.46 o 
  -1   1   5      428.48      423.25     51.85 o 
   0   1   5     1619.22     1695.33     87.34 o 
   1   1   5      584.82      549.59    108.94 o 
   2   1   5      308.03      356.06     42.81 o 
   3   1   5     2873.36     2751.01    219.03 o 
   4   1   5      140.90      126.04     37.46 o 
   5   1   5      864.87      903.01     78.18 o 
   6   1   5     1967.38     2117.66    114.17 o 
   7   1   5       28.68       43.06     42.63 o 
   8   1   5       18.22        4.20     40.03 o 
   9   1   5       45.31       22.21     43.79 o 
  10   1   5       53.49       88.75     54.99 o 
 -11   2   5       72.26      226.52     93.82 o 
 -10   2   5       38.26       93.66     73.14 o 
  -9   2   5      431.70      489.91    113.41 o 
  -8   2   5      177.64      149.92     47.62 o 
  -7   2   5     1268.40     1122.79     77.91 o 
  -6   2   5     1880.50     1843.95    148.13 o 
  -5   2   5      356.40      344.20     45.16 o 
  -4   2   5      337.93      261.36     38.26 o 
  -3   2   5      148.75      159.15     29.59 o 
  -2   2   5       90.19       62.49     31.48 o 
  -1   2   5     5711.56     5257.11    160.32 o 
   0   2   5      262.98      213.09     46.60 o 
   1   2   5       69.47       59.41     31.94 o 
   2   2   5     1230.73     1204.50     67.92 o 
   3   2   5     3840.00     3879.12    122.90 o 
   4   2   5      286.46      369.98     56.57 o 
   5   2   5     1486.40     1551.84     96.35 o 
   6   2   5      324.16      351.56     64.68 o 
   7   2   5        0.56       14.87     38.33 o 
   8   2   5      207.45      239.71     65.20 o 
   9   2   5        1.59       32.63     48.05 o 
 -11   3   5       18.71       48.30     70.67 o 
 -10   3   5       85.39       95.98     74.22 o 
  -9   3   5       76.11        3.70     52.00 o 
  -8   3   5      384.37      384.28     63.05 o 
  -7   3   5      219.06      226.40     49.83 o 
  -6   3   5      279.06      258.05     46.36 o 
  -5   3   5      108.27       70.63     29.98 o 
  -4   3   5      531.69      540.33     54.59 o 
  -3   3   5      213.39      190.17     34.42 o 
  -2   3   5       57.10       37.96     31.01 o 
  -1   3   5     2372.35     2365.31    121.13 o 
   0   3   5       79.36       55.39     32.71 o 
   1   3   5      236.41      155.54     48.30 o 
   2   3   5     7624.60     7686.77    241.64 o 
   3   3   5     1628.40     1678.05    127.76 o 
   4   3   5       21.07       -0.46     32.25 o 
   5   3   5      212.39      227.20     55.73 o 
   6   3   5       98.34       67.20     44.83 o 
   7   3   5      102.04      156.59     57.17 o 
   8   3   5       21.57       -3.35     43.89 o 
   9   3   5        3.11       13.36     52.85 o 
 -11   4   5        0.34       30.24     65.42 o 
 -10   4   5       27.18       42.90     64.04 o 
  -9   4   5       14.95       21.49     38.11 o 
  -8   4   5        1.47       -2.98     32.14 o 
  -7   4   5       10.54        6.83     31.83 o 
  -6   4   5      889.03      871.93    131.31 o 
  -5   4   5      130.98      148.60     38.07 o 
  -4   4   5      682.09      652.35     64.13 o 
  -3   4   5     2999.57     3124.49    105.78 o 
  -2   4   5      118.52      145.51     47.99 o 
  -1   4   5       38.74        5.09     28.85 o 
   0   4   5       13.88        2.47     30.40 o 
   1   4   5     1227.17     1194.62    107.09 o 
   2   4   5      100.32       47.53     44.75 o 
   3   4   5      865.50      890.12     86.91 o 
   4   4   5      218.32      239.79     77.15 o 
   5   4   5       33.48       23.92     49.84 o 
   6   4   5        1.35       29.63     57.40 o 
   7   4   5        1.13      -11.11     52.62 o 
   8   4   5        8.00        6.79     61.57 o 
 -11   5   5        3.40      -15.12     57.09 o 
 -10   5   5      203.07      212.78     85.48 o 
  -9   5   5        8.67        5.27     36.42 o 
  -8   5   5        6.59       -8.41     33.95 o 
  -7   5   5       36.66        7.16     35.20 o 
  -6   5   5      980.39      983.54     78.54 o 
  -5   5   5       83.52      106.37     39.48 o 
  -4   5   5      749.75      701.08     70.97 o 
  -3   5   5     4253.32     4278.67    131.49 o 
  -2   5   5       62.14       80.24     44.90 o 
  -1   5   5      715.40      738.65     88.26 o 
   0   5   5      337.85      361.22     77.77 o 
   1   5   5      429.49      293.48     72.52 o 
   2   5   5       18.40        0.46     40.89 o 
   3   5   5     2044.94     2077.23    167.57 o 
   4   5   5      959.98     1094.78    134.09 o 
   5   5   5        0.80      -21.76     44.90 o 
   6   5   5      408.54      436.22    114.03 o 
   7   5   5        9.72        3.55     60.64 o 
 -11   6   5        2.15       41.51     63.88 o 
 -10   6   5      101.69      113.10     51.17 o 
  -9   6   5       95.72       90.01     45.60 o 
  -8   6   5       98.99       72.27     42.50 o 
  -7   6   5       10.63      -17.34     32.24 o 
  -6   6   5      878.99      876.61     83.10 o 
  -5   6   5      135.59       83.86     43.13 o 
  -4   6   5     1078.14     1104.98     81.12 o 
  -3   6   5     1874.15     1799.56     96.90 o 
  -2   6   5        4.61      -24.53     34.10 o 
  -1   6   5      813.24      857.00    102.77 o 
   0   6   5      248.79      168.50     63.42 o 
   1   6   5      734.48      748.83    117.42 o 
   2   6   5        5.00      -35.49     41.66 o 
   3   6   5     1381.46     1504.15    156.15 o 
   4   6   5      666.68      728.47    135.32 o 
   5   6   5       67.97        1.70     55.70 o 
   6   6   5      186.55      186.55     89.80 o 
   7   6   5        2.81       26.54     65.27 o 
 -10   7   5       11.53        6.68     41.78 o 
  -9   7   5        8.77       31.33     41.83 o 
  -8   7   5       40.51       29.52     39.00 o 
  -7   7   5        0.25       -5.70     33.30 o 
  -6   7   5      488.17      547.11     77.63 o 
  -5   7   5        0.92       -6.46     35.16 o 
  -4   7   5     2205.52     2102.18    111.89 o 
  -3   7   5      430.57      542.11     74.33 o 
  -2   7   5        2.62       -4.63     44.29 o 
  -1   7   5        3.99      -26.39     38.42 o 
   0   7   5       73.12       21.91     51.54 o 
   1   7   5      163.65       96.13     64.34 o 
   2   7   5        5.57        5.71     50.92 o 
   3   7   5      158.83      164.18     79.93 o 
   4   7   5      350.55      305.06    101.84 o 
   5   7   5       99.55      146.43     82.09 o 
   6   7   5       45.21      133.78     84.71 o 
 -10   8   5        9.38      -11.12     41.56 o 
  -9   8   5       28.43       21.61     48.37 o 
  -8   8   5        2.83       -5.36     36.68 o 
  -7   8   5        2.99       -9.88     35.29 o 
  -6   8   5      163.07      250.80     58.82 o 
  -5   8   5      475.15      588.01     80.93 o 
  -4   8   5       13.49      -11.30     35.70 o 
  -3   8   5      726.31      792.42     92.16 o 
  -2   8   5        0.49       -4.47     47.22 o 
  -1   8   5        1.68      -12.65     47.68 o 
   0   8   5        7.79      -30.24     41.82 o 
   1   8   5      239.35      177.91     77.92 o 
   2   8   5       35.77       27.00     54.62 o 
   3   8   5       50.04      108.17     72.68 o 
   4   8   5      197.50      239.63     99.83 o 
   5   8   5        0.73        6.94     66.35 o 
  -9   9   5        0.90       -2.93     64.96 o 
  -8   9   5      151.43      145.30     55.83 o 
  -7   9   5        3.72       -7.31     38.13 o 
  -6   9   5      100.06      148.72     53.34 o 
  -5   9   5      808.18      859.07     99.27 o 
  -4   9   5      196.77      166.94     55.13 o 
  -3   9   5      248.15      277.63     64.20 o 
  -2   9   5       56.64       61.26     58.94 o 
  -1   9   5      222.59      198.13     79.77 o 
   0   9   5        0.13      -21.76     47.68 o 
   1   9   5      318.66      409.68    111.56 o 
   2   9   5       23.50       30.71     60.64 o 
   3   9   5      154.45      175.75     91.35 o 
   4   9   5      131.59      234.54    104.15 o 
  -8  10   5      190.01      170.04     88.72 o 
  -7  10   5        8.26       35.29     45.02 o 
  -6  10   5      267.18      311.05     70.94 o 
  -5  10   5      441.73      436.29     79.99 o 
  -4  10   5      623.14      637.63     92.62 o 
  -3  10   5      307.96      417.69     78.04 o 
  -2  10   5      121.61      101.58     51.77 o 
  -1  10   5      401.55      436.68    114.03 o 
   0  10   5       15.01       -3.24     52.93 o 
   1  10   5      164.12      215.10     92.43 o 
   2  10   5       70.47       93.35     76.84 o 
  -7  11   5       29.57       99.22     85.18 o 
  -6  11   5       29.69       64.19     79.77 o 
  -5  11   5       60.04       73.00     52.09 o 
  -4  11   5      172.38       90.82     98.52 o 
  -3  11   5       43.37       59.51     51.00 o 
  -2  11   5        0.60       -3.03     42.18 o 
  -1  11   5      107.04      140.72     79.47 o 
   0  11   5      102.13       85.33     80.85 o 
  -4  12   5        2.46      -31.48     63.88 o 
   1 -13   6        7.54       11.57     66.20 o 
   2 -13   6        0.85      -38.11     64.04 o 
   3 -13   6      162.63      207.38    104.93 o 
   4 -13   6       20.79       -1.54     70.83 o 
   5 -13   6       72.41      117.42     94.59 o 
   6 -13   6      109.08      127.92     98.45 o 
  -1 -12   6      140.66      157.23     56.47 o 
   0 -12   6       16.70       -5.55     55.09 o 
   1 -12   6       10.41      -18.67     50.46 o 
   2 -12   6        5.17      -29.93     58.33 o 
   3 -12   6      295.86      345.18    111.41 o 
   4 -12   6      157.98      199.82     96.13 o 
   5 -12   6      265.52      390.70    124.06 o 
   6 -12   6      427.00      551.48    143.19 o 
   7 -12   6        1.16       -6.64     76.38 o 
   8 -12   6       28.42       52.46     92.27 o 
  -3 -11   6       58.97       76.38     69.75 o 
  -2 -11   6       56.64       21.45     55.70 o 
  -1 -11   6      184.70      156.79     53.72 o 
   0 -11   6        3.33      -43.67     46.91 o 
   1 -11   6       53.65      128.07     71.60 o 
   2 -11   6       57.91       36.11     67.89 o 
   3 -11   6      273.63      264.78     95.98 o 
   4 -11   6      154.12      161.86     83.94 o 
   5 -11   6      518.05      526.79    129.31 o 
   6 -11   6      573.29      495.78    132.39 o 
   7 -11   6        4.41      -55.86     68.51 o 
   8 -11   6      263.63      203.53    110.17 o 
   9 -11   6       28.78        1.23     78.39 o 
  -4 -10   6       30.00      120.05     76.38 o 
  -3 -10   6       14.41       47.90     40.96 o 
  -2 -10   6       98.67       50.93     33.90 o 
  -1 -10   6        3.27       -9.00     25.17 o 
   0 -10   6      109.43       69.90     58.79 o 
   1 -10   6      122.11       39.04     59.72 o 
   2 -10   6      463.36      369.40     99.83 o 
   3 -10   6      339.77      410.14    103.38 o 
   4 -10   6      800.22      711.49    134.09 o 
   5 -10   6      244.52      243.64     96.90 o 
   6 -10   6      149.00      245.65     96.29 o 
   7 -10   6       98.64       29.63     73.29 o 
   8 -10   6        9.14      -21.76     71.13 o 
   9 -10   6       20.23       38.58     82.71 o 
  -5  -9   6        1.70       34.56     64.65 o 
  -4  -9   6        1.31       -5.13     35.09 o 
  -3  -9   6      131.50       97.04     44.93 o 
  -2  -9   6      296.56      328.21     49.17 o 
  -1  -9   6       61.24       56.47     30.95 o 
   0  -9   6      218.02      215.26     46.51 o 
   1  -9   6      103.72       80.73     36.93 o 
   2  -9   6      373.60      381.59     96.75 o 
   3  -9   6       30.89       71.60     63.26 o 
   4  -9   6      927.92      929.83    143.96 o 
   5  -9   6       50.21       53.39     67.28 o 
   6  -9   6      281.09      271.57     96.13 o 
   7  -9   6      311.22      326.20    105.85 o 
   8  -9   6        2.35      -14.50     66.81 o 
   9  -9   6       40.74        8.33     77.92 o 
  10  -9   6       12.69      -53.85     76.38 o 
  -6  -8   6        6.32       -8.02     58.48 o 
  -5  -8   6       48.75       79.93     71.13 o 
  -4  -8   6      249.42      303.88     61.55 o 
  -3  -8   6     1010.93     1019.68     66.70 o 
  -2  -8   6      610.61      578.30     57.69 o 
  -1  -8   6      610.33      610.16     57.61 o 
   0  -8   6      168.49      185.90     41.39 o 
   1  -8   6      185.94      225.37     40.82 o 
   2  -8   6        0.96       -6.73     42.28 o 
   3  -8   6      299.35      328.36     85.64 o 
   4  -8   6     1149.47     1083.52    129.46 o 
   5  -8   6      244.72      309.38     92.89 o 
   6  -8   6      270.02      380.82    104.93 o 
   7  -8   6      254.18      325.43    100.76 o 
   8  -8   6      100.88      137.48     85.18 o 
   9  -8   6       13.28       36.88     82.55 o 
  10  -8   6      120.32       77.77     85.95 o 
  -7  -7   6       14.60        0.31     61.26 o 
  -6  -7   6      115.94      125.91     74.99 o 
  -5  -7   6        6.57       26.35     38.66 o 
  -4  -7   6      340.50      400.23     74.45 o 
  -3  -7   6      214.22      279.53     43.24 o 
  -2  -7   6      124.48      128.09     31.94 o 
  -1  -7   6      500.09      442.31     46.91 o 
   0  -7   6       98.20      143.64     35.62 o 
   1  -7   6     2069.28     2043.25     78.07 o 
   2  -7   6      679.55      746.56     46.44 o 
   4  -7   6     1981.44     2065.04    153.84 o 
   5  -7   6        2.59      -15.43     51.54 o 
   6  -7   6      880.67     1089.23    155.69 o 
   7  -7   6      787.74      822.44    143.66 o 
   8  -7   6       43.34       53.08     71.44 o 
  10  -7   6      176.62      240.87    108.48 o 
  11  -7   6       57.65      108.63     97.21 o 
  -8  -6   6        7.98       18.05     67.12 o 
  -7  -6   6       10.64       75.76     75.76 o 
  -6  -6   6      240.59      188.10     77.77 o 
  -5  -6   6        1.22       -9.66     31.85 o 
  -4  -6   6      151.95      221.02     50.72 o 
  -3  -6   6      820.82      754.42     76.50 o 
  -2  -6   6        8.81        7.56     21.00 o 
  -1  -6   6       66.40       62.23     23.65 o 
   0  -6   6      179.03      163.32     32.14 o 
   1  -6   6        4.43        9.35     17.14 o 
   2  -6   6       16.77       25.15     39.81 o 
   3  -6   6     2688.55     3191.14    164.02 o 
   4  -6   6      234.58      361.84     81.63 o 
   5  -6   6        5.44       87.34     59.72 o 
   6  -6   6      816.42      815.49    130.23 o 
   7  -6   6       33.30       78.69     73.60 o 
   8  -6   6       42.80       65.58     76.07 o 
   9  -6   6       88.87       94.43     81.63 o 
  10  -6   6       84.75       79.31     90.88 o 
  11  -6   6       74.17       -1.85     76.53 o 
  -8  -5   6       30.40       51.23     71.91 o 
  -7  -5   6        2.20       -5.55     54.31 o 
  -6  -5   6       94.78       85.47     52.31 o 
  -5  -5   6      163.63      163.26     46.70 o 
  -4  -5   6      151.39      180.96     45.58 o 
  -3  -5   6      568.21      642.50    103.54 o 
  -2  -5   6        0.35      -15.32     15.00 o 
  -1  -5   6        3.05       -4.40     15.10 o 
   0  -5   6      169.97      124.48     22.52 o 
   1  -5   6        4.25        4.71     14.68 o 
   2  -5   6     1058.82     1173.48     96.44 o 
   3  -5   6      101.94       95.51     47.37 o 
   4  -5   6      586.61      537.90     89.80 o 
   5  -5   6      856.25      763.17     52.39 o 
   6  -5   6      934.01      833.52     89.11 o 
   7  -5   6      269.89      235.19     48.41 o 
   8  -5   6        1.13       14.35     65.27 o 
   9  -5   6       80.16      122.83     81.78 o 
  10  -5   6        1.74      -30.86     75.15 o 
  11  -5   6        9.52       10.03     84.87 o 
  -9  -4   6      115.15      103.23     82.24 o 
  -8  -4   6       76.42       95.51     74.37 o 
  -7  -4   6       35.98       -3.09     53.08 o 
  -6  -4   6       81.99       98.51     42.24 o 
  -5  -4   6      851.84      804.39     76.93 o 
  -4  -4   6      103.55      143.40     40.48 o 
  -3  -4   6     1054.82      991.26     68.28 o 
  -2  -4   6     1762.48     1850.81     56.06 o 
  -1  -4   6       35.70       59.80     18.03 o 
   0  -4   6      902.18     1004.88     40.21 o 
   1  -4   6     6527.09     6678.18    115.96 o 
   2  -4   6     3413.58     3835.67    148.44 o 
   3  -4   6      840.30     1081.20     94.12 o 
   4  -4   6     4935.05     4704.30    272.35 o 
   5  -4   6      513.34      486.83     45.73 o 
   6  -4   6      663.44      639.26     59.60 o 
   7  -4   6       53.11       95.44     39.99 o 
   8  -4   6      108.82      119.60     44.26 o 
   9  -4   6      263.45      262.56     62.03 o 
  10  -4   6       29.56       82.40     81.78 o 
  11  -4   6       42.62       26.23     83.63 o 
  -9  -3   6       50.50       85.18     73.29 o 
  -8  -3   6      124.32      147.36     80.24 o 
  -7  -3   6       44.28       88.05     52.00 o 
  -6  -3   6      424.50      414.09     63.66 o 
  -5  -3   6      488.60      590.34     69.10 o 
  -4  -3   6      423.19      510.61     70.13 o 
  -3  -3   6     1057.79      959.03    118.74 o 
  -2  -3   6      871.02      858.07     34.44 o 
  -1  -3   6     1434.65     1406.76     83.68 o 
   0  -3   6      251.03      282.02     24.87 o 
   1  -3   6     1511.58     1556.18    146.56 o 
   2  -3   6    11309.77    11873.00    706.40 o 
   3  -3   6     3056.30     2871.50    127.76 o 
   4  -3   6    11925.89    11776.79    609.73 o 
   5  -3   6      329.60      261.61     41.73 o 
   6  -3   6      688.11      640.89     62.78 o 
   7  -3   6      147.59      168.47     47.07 o 
   8  -3   6       76.17      138.56     47.05 o 
   9  -3   6       56.16       44.43     43.74 o 
  10  -3   6      187.32      153.93     57.20 o 
  11  -3   6      156.84      103.23     92.27 o 
 -10  -2   6       16.55       20.68     62.96 o 
  -9  -2   6        0.47      -35.64     51.38 o 
  -8  -2   6      243.73      221.89     84.71 o 
  -7  -2   6        0.42      -15.79     32.95 o 
  -6  -2   6      415.50      413.54     61.82 o 
  -5  -2   6      146.39      112.54     38.22 o 
  -4  -2   6      605.91      602.99     62.62 o 
  -3  -2   6     6833.96     7489.72    212.48 o 
  -2  -2   6        0.58        8.86     17.61 o 
  -1  -2   6     1784.59     1843.90    116.45 o 
   0  -2   6       30.05       37.88     13.81 o 
   1  -2   6     1626.74     1942.07    119.22 o 
   2  -2   6      163.64      170.22     20.95 o 
   3  -2   6      413.39      418.10     45.44 o 
   4  -2   6     1103.10     1056.97     59.47 o 
   5  -2   6        5.72       15.19     25.45 o 
   6  -2   6      961.88      941.96     72.76 o 
   7  -2   6      303.21      313.42     57.98 o 
   8  -2   6      527.02      466.12     71.98 o 
   9  -2   6        1.73       37.20     42.29 o 
  10  -2   6      192.05      245.02     64.99 o 
 -10  -1   6       28.54       22.37     66.81 o 
  -9  -1   6       16.91       14.66     58.33 o 
  -8  -1   6        0.68      -15.12     47.83 o 
  -7  -1   6      163.49      128.07     67.74 o 
  -6  -1   6       57.82       45.83     46.06 o 
  -5  -1   6      223.66      208.33     28.36 o 
  -4  -1   6        3.91       -1.54     13.25 o 
  -3  -1   6     5448.46     5528.65    181.92 o 
  -2  -1   6     1562.51     1678.66     98.29 o 
  -1  -1   6     2180.82     2361.74    116.93 o 
   0  -1   6      108.59      127.40     19.11 o 
   1  -1   6     4790.89     5069.34    299.43 o 
   2  -1   6     1996.81     2307.46    155.81 o 
   3  -1   6      324.39      307.00     27.82 o 
   4  -1   6       63.23       41.01     16.63 o 
   5  -1   6     1162.13     1208.32     45.11 o 
   6  -1   6       33.81       24.67     34.62 o 
   7  -1   6      153.00      110.07     45.15 o 
   8  -1   6       42.57       36.82     39.74 o 
   9  -1   6        3.04      -20.07     36.85 o 
  10  -1   6       91.11       91.53     56.27 o 
 -10   0   6       53.32       65.42     73.14 o 
  -9   0   6       32.02       26.54     59.10 o 
  -8   0   6       21.88       -3.09     49.99 o 
  -7   0   6      450.99      603.02    116.04 o 
  -6   0   6        5.37      -28.18     23.15 o 
  -5   0   6     2567.17     2596.06     80.16 o 
  -4   0   6      435.34      392.58     31.02 o 
  -3   0   6     1229.29     1308.91     40.09 o 
  -2   0   6     1346.13     1348.80     62.51 o 
  -1   0   6     3514.38     3847.33    373.03 o 
   0   0   6        7.74       14.53     13.82 o 
   1   0   6       73.22       75.80     17.41 o 
   2   0   6     1403.98     1501.97     53.53 o 
   3   0   6      229.79      283.56     25.34 o 
   4   0   6     2142.60     2113.35    118.50 o 
   5   0   6      772.72      726.15     84.17 o 
   6   0   6      112.95      100.41     45.02 o 
   7   0   6      253.30      224.72     57.41 o 
   8   0   6       51.29       47.91     42.10 o 
   9   0   6       56.45       83.25     49.44 o 
  10   0   6       30.22        9.96     45.85 o 
 -11   1   6        0.68        1.23     64.34 o 
 -10   1   6       15.07       54.47     68.51 o 
  -9   1   6      161.15      158.16     79.93 o 
  -8   1   6       33.60       99.83     65.73 o 
  -7   1   6       11.21      -11.23     30.54 o 
  -6   1   6      752.80      799.01     82.78 o 
  -5   1   6     3585.27     3607.58     99.99 o 
  -4   1   6      550.96      537.35     43.29 o 
  -3   1   6     4417.60     4216.79    183.16 o 
  -2   1   6      834.09      732.63     70.83 o 
  -1   1   6        7.11       15.74     25.15 o 
   0   1   6     2062.24     2111.49    103.54 o 
   1   1   6      328.80      245.45     36.64 o 
   2   1   6     9234.40     9211.78    164.89 o 
   3   1   6       16.13       22.11     24.79 o 
   4   1   6     3182.31     3024.33    248.58 o 
   5   1   6      365.72      370.52     59.89 o 
   6   1   6      473.68      545.36     78.12 o 
   7   1   6        0.93      -12.09     33.73 o 
   8   1   6      361.36      340.56     70.97 o 
   9   1   6       79.06      198.99     93.35 o 
 -11   2   6        5.53      -36.11     57.71 o 
 -10   2   6       26.93       28.55     62.34 o 
  -9   2   6        8.00       18.36     55.70 o 
  -8   2   6      487.55      470.78    107.09 o 
  -7   2   6        6.78      -23.60     30.38 o 
  -6   2   6     1487.87     1512.96     81.01 o 
  -5   2   6     1048.20      940.44     62.47 o 
  -4   2   6        7.48        4.46     20.41 o 
  -3   2   6       13.29       52.66     22.36 o 
  -2   2   6        4.12        0.77     24.69 o 
  -1   2   6      597.24      504.42     69.44 o 
   0   2   6     1254.43     1315.74     92.43 o 
   1   2   6     2849.64     2629.17    130.69 o 
   2   2   6     6977.56     6563.43    277.28 o 
   3   2   6      248.84      309.92     41.07 o 
   4   2   6     1170.43     1062.63     94.51 o 
   5   2   6      234.24      237.87     55.04 o 
   6   2   6      222.18      212.17     57.98 o 
   7   2   6      136.50      242.35     60.76 o 
   8   2   6       98.01       62.83     50.10 o 
   9   2   6       33.48       47.46     54.14 o 
 -11   3   6       43.76       11.57     62.34 o 
 -10   3   6        4.44      -39.19     48.30 o 
  -9   3   6        7.48       14.50     57.71 o 
  -8   3   6       10.84        8.24     33.27 o 
  -7   3   6       17.85       26.77     33.33 o 
  -6   3   6      420.98      430.56     57.84 o 
  -5   3   6      621.92      572.19     57.77 o 
  -4   3   6       28.07       33.18     24.66 o 
  -3   3   6      316.42      267.89     51.85 o 
  -2   3   6     1562.83     1510.78    105.23 o 
  -1   3   6        8.20        2.01     27.77 o 
   0   3   6       43.97       16.20     29.63 o 
   1   3   6     3993.02     4027.16    174.21 o 
   2   3   6     2113.06     2071.06    137.18 o 
   3   3   6        9.02      -18.05     38.58 o 
   4   3   6      265.59      301.81     58.75 o 
   5   3   6       36.29       29.99     40.38 o 
   6   3   6      104.40      141.61     63.19 o 
   7   3   6       84.07      146.83     56.00 o 
   8   3   6        5.87      -15.84     44.07 o 
 -11   4   6       68.08       85.02     73.76 o 
 -10   4   6       25.52       13.42     58.17 o 
  -9   4   6       18.03       12.81     54.47 o 
  -8   4   6        2.45      -16.40     32.83 o 
  -7   4   6       15.46        5.84     33.06 o 
  -6   4   6      312.55      304.69     53.28 o 
  -5   4   6      735.71      671.40     70.05 o 
  -4   4   6      569.07      550.07     62.51 o 
  -3   4   6        5.97       -2.16     33.02 o 
  -2   4   6     2333.50     2265.17    134.40 o 
  -1   4   6      497.44      752.69    100.30 o 
   0   4   6     2065.80     2012.58    133.32 o 
   1   4   6       47.51        6.48     34.72 o 
   2   4   6     1003.07      928.13    107.86 o 
   3   4   6     1178.73     1092.47    123.75 o 
   4   4   6      148.42      204.30     75.30 o 
   5   4   6        0.85       -2.93     49.84 o 
   6   4   6        1.37       27.93     51.38 o 
   7   4   6       11.76       43.98     64.34 o 
   8   4   6        1.97      -23.30     55.24 o 
 -11   5   6       29.30       13.58     60.33 o 
 -10   5   6       82.02      141.65     78.54 o 
  -9   5   6        0.74      -36.05     33.77 o 
  -8   5   6       95.24       58.36     40.20 o 
  -7   5   6      356.32      417.68     64.96 o 
  -6   5   6      220.99      237.77     51.03 o 
  -5   5   6     1133.86     1313.38     86.90 o 
  -4   5   6     1065.98     1015.21     76.06 o 
  -3   5   6      227.43      198.13     61.10 o 
  -2   5   6      322.60      382.67     80.70 o 
  -1   5   6      651.00      833.39    114.49 o 
   0   5   6      823.75      893.42    105.70 o 
   1   5   6       10.67      -17.28     36.88 o 
   2   5   6      975.05      987.54    118.81 o 
   3   5   6      613.62      490.22    107.40 o 
   4   5   6      172.27      116.65     70.21 o 
   5   5   6      577.48      726.46    136.25 o 
   6   5   6        7.09       62.03     65.27 o 
   7   5   6      240.89      344.87    113.88 o 
 -10   6   6       18.44        7.72     59.10 o 
  -9   6   6       39.83       79.74     45.86 o 
  -8   6   6      142.31      125.23     49.21 o 
  -7   6   6      639.37      680.68     82.85 o 
  -6   6   6      139.78      126.13     46.60 o 
  -5   6   6     1148.81     1115.75     87.79 o 
  -4   6   6      341.96      347.61     59.41 o 
  -3   6   6      209.30      227.29     72.52 o 
  -2   6   6       42.26       51.69     48.14 o 
  -1   6   6      459.81      523.86     98.75 o 
   0   6   6       84.88       70.05     53.39 o 
   1   6   6      407.01      303.82     85.18 o 
   2   6   6      338.11      463.68    106.01 o 
   3   6   6      214.77      180.84     80.55 o 
   4   6   6      316.64      374.80    108.63 o 
   5   6   6      170.23      277.75     95.82 o 
   6   6   6        1.22       15.74     62.96 o 
 -10   7   6       10.91      -28.61     37.52 o 
  -9   7   6        0.77       18.09     41.48 o 
  -8   7   6        4.79      -22.30     33.70 o 
  -7   7   6      164.67      231.42     57.04 o 
  -6   7   6       58.45       52.14     41.89 o 
  -5   7   6      480.69      543.72     76.69 o 
  -4   7   6       14.22      -10.60     45.37 o 
  -3   7   6      325.68      274.92     59.57 o 
  -2   7   6      109.65      103.38     61.57 o 
  -1   7   6       27.94      101.99     60.64 o 
   0   7   6      102.80       55.09     55.39 o 
   1   7   6       24.57      101.07     66.20 o 
   2   7   6        2.12       21.76     51.38 o 
   3   7   6       74.20       83.48     70.05 o 
   4   7   6      305.03      285.15    101.53 o 
   5   7   6       46.57       95.98     76.07 o 
   6   7   6        1.06      -10.49     59.10 o 
 -10   8   6        6.65       26.08     47.77 o 
  -9   8   6        3.90       -4.57     41.61 o 
  -8   8   6        4.46        0.97     38.13 o 
  -7   8   6       42.50       98.63     47.76 o 
  -6   8   6       78.91       85.75     47.30 o 
  -5   8   6      180.93      202.53     57.49 o 
  -4   8   6      968.96     1014.50     97.83 o 
  -3   8   6        6.35      -10.85     34.60 o 
  -2   8   6      300.28      237.94     83.02 o 
  -1   8   6       52.13       52.77     56.47 o 
   0   8   6      354.32      397.79    100.61 o 
   1   8   6        2.78       16.20     51.85 o 
   2   8   6       54.12       38.42     60.80 o 
   3   8   6      184.54      176.06     83.63 o 
   4   8   6       32.09       54.16     68.82 o 
  -9   9   6       34.48       29.67     46.33 o 
  -8   9   6       83.36       80.24     49.46 o 
  -7   9   6      224.61      212.78     60.03 o 
  -6   9   6      164.49      159.55     57.97 o 
  -5   9   6       20.86       32.47     44.11 o 
  -4   9   6      211.34      270.71     65.06 o 
  -3   9   6       23.04       17.23     45.06 o 
  -2   9   6      381.41      407.67    105.23 o 
  -1   9   6       12.15       10.34     55.86 o 
   0   9   6      592.57      481.73    115.88 o 
   1   9   6       13.11        1.85     56.94 o 
   2   9   6      355.67      394.40    112.49 o 
   3   9   6      169.49      136.25     88.26 o 
  -8  10   6      210.41      152.30     89.03 o 
  -7  10   6      153.11      214.89     67.02 o 
  -6  10   6       48.81       10.03     45.67 o 
  -5  10   6      338.90      338.75     76.05 o 
  -4  10   6      212.08      213.37     70.21 o 
  -3  10   6        1.43       14.28     42.66 o 
  -2  10   6      275.10      289.95     71.87 o 
  -1  10   6       76.51       44.75     62.03 o 
   0  10   6      151.21      172.51     86.56 o 
   1  10   6        4.82      -37.19     53.08 o 
   2  10   6      265.09      239.32    104.15 o 
  -7  11   6       10.49       30.40     82.71 o 
  -6  11   6       16.25       12.46     47.16 o 
  -5  11   6      109.39      146.27     71.37 o 
  -4  11   6       54.90        2.38     43.99 o 
  -3  11   6        2.47      -33.21     42.24 o 
  -2  11   6       38.24       78.43     53.12 o 
  -1  11   6       73.20       77.00     78.54 o 
   0  11   6      105.54      146.90     85.02 o 
   2 -13   7      158.98      181.46     93.35 o 
   3 -13   7        1.94      -12.50     72.52 o 
   4 -13   7      256.32      284.38    114.18 o 
   5 -13   7      201.46       91.19     93.66 o 
  -1 -12   7        1.08       23.45     58.94 o 
   0 -12   7       29.97        8.44     39.44 o 
   1 -12   7       47.68       51.69     66.97 o 
   2 -12   7      288.98      286.85    104.46 o 
   3 -12   7       69.77       78.54     82.09 o 
   4 -12   7      453.97      445.01    124.06 o 
   5 -12   7      400.24      398.10    121.44 o 
   6 -12   7       92.50      -37.34     75.61 o 
   7 -12   7       51.72       52.62     84.40 o 
  -3 -11   7      151.56      160.32     82.86 o 
  -2 -11   7       40.57       26.08     58.33 o 
  -1 -11   7        6.09       32.04     39.31 o 
   0 -11   7       45.12       70.84     44.27 o 
   1 -11   7      166.37      139.18     72.99 o 
   2 -11   7      110.12       81.01     69.28 o 
   3 -11   7       11.80        5.71     59.41 o 
   4 -11   7      639.43      618.91    131.00 o 
   5 -11   7       97.28      153.07     87.80 o 
   6 -11   7       16.69       95.21     82.55 o 
   7 -11   7       68.36       50.61     80.08 o 
   8 -11   7       41.68      -26.54     74.07 o 
   9 -11   7       33.29       81.78     92.74 o 
  -4 -10   7       72.71       91.04     68.97 o 
  -3 -10   7       16.90       38.05     40.62 o 
  -2 -10   7       29.67       40.94     37.61 o 
  -1 -10   7        0.45        9.76     34.28 o 
   0 -10   7        6.19      -13.73     45.37 o 
   1 -10   7      396.77      359.68     92.27 o 
   2 -10   7       39.74       43.05     64.81 o 
   3 -10   7      120.69      117.27     73.91 o 
   4 -10   7      167.53      131.77     77.46 o 
   5 -10   7        5.22        9.10     62.03 o 
   6 -10   7       19.85       60.95     73.29 o 
   7 -10   7        8.35       18.52     72.21 o 
   8 -10   7        5.00        1.85     77.15 o 
   9 -10   7        1.62       -9.88     81.63 o 
  -5  -9   7       46.57       83.32     70.05 o 
  -4  -9   7      331.70      324.14     66.28 o 
  -3  -9   7      305.20      313.48     64.99 o 
  -2  -9   7      239.46      189.80     40.66 o 
  -1  -9   7        1.99        8.07     25.99 o 
   0  -9   7      494.00      506.49     63.01 o 
   1  -9   7      192.98      203.22     76.69 o 
   2  -9   7       34.25       -4.47     55.24 o 
   3  -9   7      186.46      210.16     83.02 o 
   4  -9   7        2.74        8.49     60.02 o 
   5  -9   7      122.84      262.32     93.51 o 
   6  -9   7        8.64        1.54     61.41 o 
   7  -9   7       63.90      104.93     80.39 o 
   8  -9   7      139.68      114.96     87.64 o 
   9  -9   7        3.26      -10.34     73.45 o 
  10  -9   7        2.69      -59.10     76.69 o 
  -6  -8   7        4.05       -5.55     56.78 o 
  -5  -8   7      287.13      326.79     68.06 o 
  -4  -8   7      649.43      628.67     82.69 o 
  -3  -8   7       20.42       67.91     39.25 o 
  -2  -8   7      457.20      462.75     53.15 o 
  -1  -8   7       61.48       47.55     29.04 o 
   0  -8   7      492.39      504.94     58.27 o 
   1  -8   7       10.00       19.30     25.63 o 
   2  -8   7     1450.68     1602.28    136.56 o 
   3  -8   7       50.38       75.30     56.47 o 
   4  -8   7      510.55      650.23    117.27 o 
   5  -8   7      413.90      552.71    118.04 o 
   6  -8   7      265.80      212.78     90.73 o 
   7  -8   7      398.13      418.16    113.26 o 
   8  -8   7        1.08      -26.69     64.81 o 
   9  -8   7      204.25      277.13    109.40 o 
  10  -8   7       31.44       48.61     81.93 o 
  -7  -7   7       38.21       15.12     61.88 o 
  -6  -7   7        0.71       37.03     63.26 o 
  -5  -7   7      567.76      675.44     85.48 o 
  -4  -7   7      177.79      171.49     49.32 o 
  -3  -7   7        0.57      -10.79     23.81 o 
  -2  -7   7       31.14       14.28     24.83 o 
  -1  -7   7      333.18      308.24     40.58 o 
   0  -7   7      799.55      785.10     51.59 o 
   1  -7   7        0.65       -2.44     20.56 o 
   2  -7   7     1607.32     1651.20    127.45 o 
   3  -7   7      525.68      534.81     98.14 o 
   5  -7   7      303.82      373.88     99.06 o 
   6  -7   7       91.93       86.87     72.37 o 
   7  -7   7      158.33      234.54     93.66 o 
   8  -7   7        1.52       -6.33     65.12 o 
   9  -7   7      315.55      391.62    123.91 o 
  10  -7   7        0.92      -22.84     73.76 o 
  -8  -6   7        7.80       40.58     70.05 o 
  -7  -6   7       20.08       26.54     58.79 o 
  -6  -6   7       14.09       -2.74     35.52 o 
  -5  -6   7      229.47      242.59     55.10 o 
  -4  -6   7      357.10      412.23     65.90 o 
  -3  -6   7        0.67       -8.40     21.28 o 
  -2  -6   7       16.82        2.59     20.55 o 
  -1  -6   7        6.67       11.22     19.45 o 
   0  -6   7      240.75      315.39     35.13 o 
   1  -6   7       31.62       65.27     22.24 o 
   2  -6   7      588.02      724.30     90.27 o 
   3  -6   7      150.87      210.62     66.20 o 
   5  -6   7      543.91      677.70    115.57 o 
   6  -6   7      135.67      298.42     94.28 o 
   7  -6   7        2.29      -10.80     60.95 o 
   8  -6   7       51.25       98.29     79.62 o 
   9  -6   7       95.70      105.70     85.02 o 
  10  -6   7        1.84       80.08     85.33 o 
  11  -6   7       50.26       11.42     79.16 o 
  -8  -5   7        0.20       10.34     62.49 o 
  -7  -5   7      283.18      300.27    100.14 o 
  -6  -5   7        0.90        7.49     34.41 o 
  -5  -5   7      192.52      233.05     52.86 o 
  -4  -5   7      469.64      511.42     67.03 o 
  -3  -5   7        2.25        2.82     18.42 o 
  -2  -5   7      165.18      183.58     28.71 o 
  -1  -5   7     1176.11     1061.34     65.44 o 
   0  -5   7      118.48      155.66     24.96 o 
   1  -5   7     1478.42     1531.62     52.43 o 
   2  -5   7     1785.69     1799.48    115.42 o 
   3  -5   7      308.98      287.78     67.74 o 
   4  -5   7      575.30      776.15    110.17 o 
   5  -5   7     1074.71     1046.42     52.22 o 
   6  -5   7       81.67       89.53     31.63 o 
   7  -5   7        1.77        1.42     29.84 o 
   8  -5   7       74.65       18.52     66.66 o 
   9  -5   7       33.00       60.64     83.94 o 
  10  -5   7       75.30       95.51     87.34 o 
  11  -5   7       10.97       33.95     84.25 o 
  -9  -4   7       53.84      106.16     83.63 o 
  -8  -4   7       35.38       48.76     64.65 o 
  -7  -4   7      354.36      398.89     68.81 o 
  -6  -4   7      131.36      137.31     48.44 o 
  -5  -4   7      227.28      216.02     51.49 o 
  -4  -4   7     1772.34     1826.80    132.55 o 
  -3  -4   7       50.27       84.77     20.58 o 
  -2  -4   7      585.61      514.14     35.30 o 
  -1  -4   7     2413.19     2734.00    142.05 o 
   0  -4   7      143.61      119.51     20.60 o 
   1  -4   7     1475.38     1637.48     94.19 o 
   2  -4   7     5060.28     5527.60    178.84 o 
   3  -4   7      392.58      355.67     70.67 o 
   4  -4   7       16.50       23.54     26.31 o 
   5  -4   7     2546.40     2520.49     91.27 o 
   6  -4   7      612.35      581.78     57.57 o 
   7  -4   7       86.26       61.97     38.58 o 
   8  -4   7      124.90      169.91     49.80 o 
   9  -4   7       49.68       78.39     81.32 o 
  10  -4   7      198.74      281.45    110.48 o 
  11  -4   7       39.10      -25.00     81.47 o 
  -9  -3   7       10.80        1.85     63.73 o 
  -8  -3   7       30.95       28.24     57.40 o 
  -7  -3   7      396.31      433.27    129.77 o 
  -6  -3   7      115.93       91.76     43.90 o 
  -5  -3   7      451.76      511.95     65.72 o 
  -4  -3   7     1205.43     1253.50     79.49 o 
  -3  -3   7      174.54      167.18     37.10 o 
  -2  -3   7        9.89       -9.38     18.64 o 
  -1  -3   7        1.04       -2.10     11.78 o 
   0  -3   7     1736.46     1660.34     88.82 o 
   1  -3   7      497.27      551.21     37.23 o 
   2  -3   7     1837.54     1869.96    139.42 o 
   3  -3   7     4486.53     4490.15    299.12 o 
   4  -3   7       20.23        8.91     20.37 o 
   5  -3   7     1067.26      990.19     63.56 o 
   6  -3   7       31.58       38.74     30.99 o 
   7  -3   7      575.95      612.48     73.94 o 
   8  -3   7       17.88       14.75     34.39 o 
   9  -3   7      452.86      508.74     78.51 o 
  10  -3   7      156.40      181.52     60.42 o 
 -10  -2   7        0.26       -6.48     60.49 o 
  -9  -2   7       10.33       54.93     64.50 o 
  -8  -2   7       55.00       70.98     65.12 o 
  -7  -2   7      376.49      403.48     67.64 o 
  -6  -2   7      166.43      157.74     46.84 o 
  -5  -2   7      285.36      252.81     51.14 o 
  -4  -2   7      202.52      192.38     41.62 o 
  -3  -2   7      352.53      401.45     49.18 o 
  -2  -2   7      577.98      639.80     49.61 o 
  -1  -2   7       46.32       36.20     14.12 o 
   0  -2   7      299.36      306.24     26.94 o 
   1  -2   7     2179.49     2275.65    149.37 o 
   2  -2   7      362.62      360.92     29.91 o 
   3  -2   7      856.79      748.25     38.90 o 
   4  -2   7      219.75      216.44     28.69 o 
   5  -2   7      369.78      410.93     38.10 o 
   6  -2   7      266.55      266.38     51.79 o 
   7  -2   7      343.44      317.82     60.24 o 
   8  -2   7        9.83       51.65     40.48 o 
   9  -2   7      325.22      271.40     63.52 o 
  10  -2   7       61.78      101.65     54.18 o 
 -10  -1   7       20.06       79.62     73.91 o 
  -9  -1   7        4.00       10.49     61.10 o 
  -8  -1   7        5.64       19.29     55.24 o 
  -7  -1   7      303.26      347.49     96.13 o 
  -6  -1   7      405.42      458.87     65.42 o 
  -5  -1   7        1.70       -9.70     26.29 o 
  -4  -1   7     1387.95     1317.12     95.44 o 
  -3  -1   7     4477.50     4775.68    178.68 o 
  -2  -1   7       31.71       18.10     19.98 o 
  -1  -1   7      273.62      261.40     24.61 o 
   0  -1   7     1300.61     1483.40    130.69 o 
   1  -1   7       10.60       15.93     13.71 o 
   2  -1   7      644.64      633.35     48.35 o 
   3  -1   7      116.97       65.21     19.04 o 
   4  -1   7      449.73      465.36     35.48 o 
   5  -1   7     1000.74      892.67     97.37 o 
   6  -1   7     1085.89     1111.93     83.61 o 
   7  -1   7       57.18       61.48     40.84 o 
   8  -1   7       15.27        8.87     34.86 o 
   9  -1   7       91.01      132.95     52.92 o 
  10  -1   7       37.56        3.37     44.44 o 
 -10   0   7        0.27      -33.33     56.01 o 
  -9   0   7       44.82       42.59     66.35 o 
  -8   0   7       28.87       21.60     56.78 o 
  -7   0   7      153.14      126.37     69.44 o 
  -6   0   7     1918.41     1803.19    148.59 o 
  -5   0   7       50.73       72.88     24.87 o 
  -4   0   7     1869.43     1754.74     51.38 o 
  -3   0   7      971.63      975.47     37.87 o 
  -2   0   7     5598.24     5600.75    252.21 o 
  -1   0   7     1872.07     1990.25    180.30 o 
   0   0   7      335.87      339.13     30.83 o 
   1   0   7     3849.54     4052.65    295.00 o 
   2   0   7      556.66      544.42     35.75 o 
   3   0   7      498.30      460.40     33.55 o 
   4   0   7     1646.09     1581.69     84.63 o 
   5   0   7     2754.48     2634.23    115.04 o 
   6   0   7      988.11      980.45     87.00 o 
   7   0   7      207.56      194.46     54.85 o 
   8   0   7       92.57      129.53     52.97 o 
   9   0   7       45.86       52.42     46.90 o 
  10   0   7      106.54      140.55     62.46 o 
 -11   1   7      103.72      129.46     87.80 o 
 -10   1   7        0.05      -24.53     60.49 o 
  -9   1   7       73.75      125.45     73.91 o 
  -8   1   7      210.67      227.29     83.63 o 
  -7   1   7     1158.55     1034.91    127.30 o 
  -6   1   7      845.97      821.37     66.89 o 
  -5   1   7      272.83      280.14     39.73 o 
  -4   1   7      267.47      246.52     34.39 o 
  -3   1   7      293.29      358.88     38.68 o 
  -2   1   7     3889.92     3758.67    150.60 o 
  -1   1   7      127.85      100.45     38.27 o 
   0   1   7     1861.55     1759.21    101.53 o 
   1   1   7     2622.74     2669.29     90.05 o 
   2   1   7     1277.91     1123.17     70.98 o 
   3   1   7     2944.78     2684.75    109.09 o 
   4   1   7      192.71      226.67     47.32 o 
   5   1   7     1180.65     1101.54     85.44 o 
   6   1   7        2.93       -0.29     36.61 o 
   7   1   7      429.30      437.13     73.24 o 
   8   1   7       74.97      115.04     51.79 o 
   9   1   7      120.71       73.47     50.64 o 
 -11   2   7       26.61       -2.47     65.27 o 
 -10   2   7        1.19       12.19     61.88 o 
  -9   2   7      241.53      195.04     84.71 o 
  -8   2   7        1.49       -0.46     50.77 o 
  -7   2   7     2955.82     2904.71    133.24 o 
  -6   2   7      430.90      410.20     54.12 o 
  -5   2   7       27.93       -0.33     27.23 o 
  -4   2   7      296.95      277.87     40.74 o 
  -3   2   7       68.48       31.94     35.34 o 
  -2   2   7        3.90      -13.89     25.46 o 
  -1   2   7      566.38      630.02     84.10 o 
   0   2   7      668.00      624.77     73.60 o 
   1   2   7       47.14       13.42     30.86 o 
   2   2   7      769.97      739.24     62.18 o 
   3   2   7      573.81      479.62     62.30 o 
   4   2   7      120.09       91.32     41.17 o 
   5   2   7      135.81      163.68     59.56 o 
   6   2   7       61.58       65.45     43.97 o 
   7   2   7       41.86       92.26     48.44 o 
   8   2   7       61.51       94.24     53.12 o 
   9   2   7      109.71      104.39     59.68 o 
 -11   3   7        8.11       -5.09     61.41 o 
 -10   3   7       40.49       98.45     73.45 o 
  -9   3   7      129.93      187.48     81.63 o 
  -8   3   7      104.08       81.63     63.73 o 
  -7   3   7      275.07      266.02     57.09 o 
  -6   3   7     1072.24     1127.74     76.92 o 
  -5   3   7       18.47       20.51     27.35 o 
  -4   3   7      419.64      341.51     47.61 o 
  -3   3   7       38.31       -0.62     31.01 o 
  -2   3   7      225.42      204.45     56.17 o 
  -1   3   7       73.90       92.27     43.67 o 
   0   3   7      238.20      270.65     63.42 o 
   1   3   7      400.93      346.26     72.21 o 
   2   3   7      581.80      611.50     95.21 o 
   3   3   7      910.70      908.85    108.94 o 
   4   3   7       28.51       40.94     38.07 o 
   5   3   7        3.77        9.09     37.83 o 
   6   3   7       76.17      117.49     52.83 o 
   7   3   7      159.94      160.63     59.45 o 
   8   3   7        1.74       20.17     45.96 o 
 -11   4   7       54.08       89.65     75.15 o 
 -10   4   7        4.11       20.06     61.57 o 
  -9   4   7      408.32      411.53    106.93 o 
  -8   4   7       58.50       61.90     39.26 o 
  -7   4   7        5.02       -9.33     32.73 o 
  -6   4   7     1703.26     1707.52     95.31 o 
  -5   4   7       19.45       32.44     31.51 o 
  -4   4   7      513.85      558.40     65.07 o 
  -3   4   7     1499.64     1643.33    125.14 o 
  -2   4   7      127.94       90.58     46.14 o 
  -1   4   7     1134.87     1021.18    102.77 o 
   0   4   7      820.65      779.54     94.90 o 
   1   4   7      300.91      174.36     60.18 o 
   2   4   7       12.42       46.60     48.45 o 
   3   4   7     2073.64     2203.60    167.57 o 
   4   4   7        0.37       -1.23     48.45 o 
   5   4   7        3.06      108.63     66.04 o 
   6   4   7       50.84      116.50     75.15 o 
   7   4   7       10.00       18.67     62.49 o 
   8   4   7       16.52        4.47     62.49 o 
 -11   5   7       68.73       54.01     71.13 o 
 -10   5   7       27.46       13.89     58.17 o 
  -9   5   7      218.78      288.08     91.50 o 
  -8   5   7      127.37      140.51     48.30 o 
  -7   5   7       44.86       88.40     42.23 o 
  -6   5   7      706.48      676.31     77.60 o 
  -5   5   7        0.84        2.81     32.49 o 
  -4   5   7     1121.89     1119.93     81.30 o 
  -3   5   7      402.94      452.57     91.35 o 
  -2   5   7      811.28      836.32    117.42 o 
  -1   5   7      691.67      856.07    105.70 o 
   0   5   7     1383.34     1505.69    134.71 o 
   1   5   7      171.02      178.53     68.36 o 
   2   5   7      111.22      133.78     66.20 o 
   3   5   7     2448.20     2608.96    194.11 o 
   4   5   7       81.79       25.77     53.70 o 
   5   5   7       80.12       66.81     62.80 o 
   6   5   7      190.99      135.94     84.71 o 
   7   5   7       68.74       71.25     54.90 o 
 -10   6   7       92.11      123.13     79.47 o 
  -9   6   7       29.83       18.76     39.72 o 
  -8   6   7      162.76      109.25     68.05 o 
  -7   6   7      211.40      163.91     51.39 o 
  -6   6   7      455.26      481.30     72.29 o 
  -5   6   7       35.74       19.78     37.59 o 
  -4   6   7      402.90      412.47     66.00 o 
  -3   6   7      216.73      152.14     66.20 o 
  -2   6   7       18.42       -1.08     43.98 o 
  -1   6   7      119.76       65.58     53.39 o 
   0   6   7      251.63      185.32     72.99 o 
   1   6   7      221.02      159.09     70.36 o 
   2   6   7       46.97        7.87     53.70 o 
   3   6   7      868.59      814.57    137.48 o 
   4   6   7       64.77      121.75     72.68 o 
   5   6   7       47.35       42.59     70.21 o 
   6   6   7       41.40       86.41     76.38 o 
 -10   7   7       18.90       -2.31     59.10 o 
  -9   7   7        3.64       11.34     41.29 o 
  -8   7   7       81.29      112.71     48.44 o 
  -7   7   7        0.75       26.22     39.33 o 
  -6   7   7      145.03      189.54     55.25 o 
  -5   7   7       97.38      125.19     47.82 o 
  -4   7   7      243.40      215.51     57.21 o 
  -3   7   7      251.24      287.31     83.63 o 
  -2   7   7       39.23       17.13     50.46 o 
  -1   7   7       20.59      -14.66     47.68 o 
   0   7   7        6.79        3.86     50.61 o 
   1   7   7       81.29       97.06     65.42 o 
   2   7   7      102.77       94.59     66.50 o 
   3   7   7      149.86      173.13     85.64 o 
   4   7   7      276.87      218.18     94.12 o 
   5   7   7       12.42       19.13     62.34 o 
  -9   8   7       55.98       32.78     45.17 o 
  -8   8   7       46.72       72.53     47.89 o 
  -7   8   7        0.10       -9.53     38.16 o 
  -6   8   7      525.77      543.32     83.67 o 
  -5   8   7      686.20      762.25     94.66 o 
  -4   8   7        2.65       -7.85     35.59 o 
  -3   8   7      410.25      477.37     77.54 o 
  -2   8   7      154.02      140.72     70.98 o 
  -1   8   7      172.15      164.18     78.08 o 
   0   8   7       30.68       -5.55     51.07 o 
   1   8   7      237.89      324.50    103.07 o 
   2   8   7       25.85       69.75     69.75 o 
   3   8   7      137.72      141.19     84.40 o 
   4   8   7      179.98      230.22    101.69 o 
  -9   9   7      148.30      190.52     63.64 o 
  -8   9   7       94.97      137.06     57.44 o 
  -7   9   7       32.75       75.27     52.88 o 
  -6   9   7      370.81      418.35     79.53 o 
  -5   9   7       21.33       73.29     47.29 o 
  -4   9   7       85.23       99.86     50.13 o 
  -3   9   7       99.32       90.64     50.06 o 
  -2   9   7       14.81      -41.20     46.45 o 
  -1   9   7      263.40      287.78     99.06 o 
   0   9   7      127.07      129.61     75.61 o 
   1   9   7      518.59      595.61    136.56 o 
   2   9   7      136.28       65.27     77.15 o 
   3   9   7      128.33       44.13     71.91 o 
  -8  10   7       21.05       19.82     54.01 o 
  -7  10   7        6.06       -7.17     43.70 o 
  -6  10   7       19.66       36.17     49.46 o 
  -5  10   7       32.49       36.62     49.23 o 
  -4  10   7       13.58        7.45     45.25 o 
  -3  10   7        5.06       31.23     46.55 o 
  -2  10   7       37.44       37.50     64.34 o 
  -1  10   7       33.45       43.36     69.75 o 
   0  10   7      194.95      308.61    110.64 o 
   1  10   7      231.39      332.99    114.03 o 
  -6  11   7        3.13        1.03     47.12 o 
  -5  11   7       76.85      111.86     60.02 o 
  -4  11   7       18.79       -5.24     45.54 o 
  -3  11   7       18.40       16.15     50.49 o 
  -2  11   7       32.14       38.16     51.14 o 
  -1  11   7       13.86       16.36     68.66 o 
   2 -13   8        0.19       16.66     74.22 o 
   3 -13   8      563.31      473.40    129.92 o 
   4 -13   8       56.40       10.03     75.61 o 
   5 -13   8      168.36      192.72    100.30 o 
  -1 -12   8       20.00       46.14     66.04 o 
   0 -12   8       45.10        2.09     42.00 o 
   1 -12   8      210.77      274.20     97.52 o 
   2 -12   8       11.55       22.37     67.58 o 
   3 -12   8      432.66      405.51    116.50 o 
   4 -12   8       22.22        7.41     76.38 o 
   5 -12   8      387.85      352.89    118.81 o 
   6 -12   8       63.00       13.27     82.40 o 
   7 -12   8      171.38       15.89     83.63 o 
  -3 -11   8        0.68      -34.87     57.25 o 
  -2 -11   8        3.51        3.86     58.64 o 
  -1 -11   8       92.58       85.18     69.59 o 
   0 -11   8        6.59      -12.87     36.39 o 
   1 -11   8      243.85      265.71     92.27 o 
   2 -11   8      101.68       92.58     74.07 o 
   3 -11   8      428.74      480.81    119.43 o 
   4 -11   8       34.18       50.15     69.90 o 
   5 -11   8      173.09      130.54     85.95 o 
   6 -11   8        1.11      -64.04     60.49 o 
   7 -11   8       47.72       46.45     81.63 o 
   8 -11   8        2.07      -41.51     73.45 o 
  -4 -10   8        6.60       -9.34     43.59 o 
  -3 -10   8       65.51       95.98     48.71 o 
  -2 -10   8        8.49      -14.97     52.15 o 
  -1 -10   8        3.77       23.03     35.73 o 
   0 -10   8      159.21       73.09     43.91 o 
   1 -10   8       29.53       80.70     64.81 o 
   2 -10   8       31.41       47.22     65.12 o 
   3 -10   8      494.97      483.28    109.25 o 
   4 -10   8      369.67      476.33    116.65 o 
   5 -10   8       54.46       67.74     74.22 o 
   6 -10   8      222.86      204.30     94.90 o 
   7 -10   8       46.61       74.22     80.39 o 
   8 -10   8       51.13       14.81     77.15 o 
   9 -10   8       33.31      -10.96     84.71 o 
  -5  -9   8       97.46       41.04     63.11 o 
  -4  -9   8       93.50      123.02     51.15 o 
  -3  -9   8      292.29      297.24     64.09 o 
  -2  -9   8      132.23      148.18     47.65 o 
  -1  -9   8      655.05      580.24     58.67 o 
   0  -9   8      644.52      688.32     84.13 o 
   1  -9   8      179.28      217.72     78.08 o 
   2  -9   8       98.69       80.08     64.96 o 
   3  -9   8      372.05      414.61    102.92 o 
   4  -9   8      392.80      532.04    117.42 o 
   5  -9   8        0.78      -17.74     55.70 o 
   6  -9   8      748.38      798.21    145.66 o 
   7  -9   8      113.99      144.27     92.43 o 
   8  -9   8       67.71       27.93     81.16 o 
   9  -9   8       63.41       77.77     89.80 o 
  10  -9   8      152.86      175.44    110.02 o 
  -6  -8   8       37.64       89.34     75.30 o 
  -5  -8   8       39.62       60.68     45.19 o 
  -4  -8   8      309.13      348.50     65.40 o 
  -3  -8   8      136.56      146.89     48.30 o 
  -2  -8   8       24.85       19.29     26.99 o 
  -1  -8   8      709.68      719.33     60.84 o 
   0  -8   8      217.19      256.51     40.11 o 
   1  -8   8     1311.20     1229.33    121.90 o 
   2  -8   8      177.58      125.91     64.65 o 
   3  -8   8     1606.13     1894.69    152.14 o 
   4  -8   8      712.34      720.29    122.52 o 
   5  -8   8      157.44      157.08     80.39 o 
   6  -8   8      724.90      716.58    134.09 o 
   7  -8   8        0.96        5.09     62.80 o 
   8  -8   8       92.59      158.16     93.97 o 
   9  -8   8       71.94      124.37     93.20 o 
  10  -8   8      341.75      376.50    125.45 o 
  -7  -7   8       18.77        0.15     62.65 o 
  -6  -7   8      124.84      165.41     78.54 o 
  -5  -7   8        1.89       55.16     39.70 o 
  -4  -7   8      145.36      165.84     48.76 o 
  -3  -7   8        5.63      -11.38     30.81 o 
  -2  -7   8      205.66      178.88     35.80 o 
  -1  -7   8       42.51       16.03     23.68 o 
   0  -7   8      174.02      128.65     29.74 o 
   1  -7   8     1231.02     1262.56     61.25 o 
   2  -7   8      326.02      325.89     79.62 o 
   3  -7   8      880.78      913.48    109.25 o 
   4  -7   8     1161.60     1262.66    132.08 o 
   5  -7   8       14.93       84.56     63.73 o 
   6  -7   8        5.88       18.21     64.19 o 
   7  -7   8      194.29      119.89     83.17 o 
   8  -7   8       59.21       43.05     77.15 o 
   9  -7   8        0.81       -5.09     70.83 o 
  10  -7   8      217.46      370.94    125.14 o 
  -8  -6   8       27.99       60.33     74.99 o 
  -7  -6   8        5.63       38.88     65.42 o 
  -6  -6   8      147.60      138.88     67.43 o 
  -5  -6   8       22.10        9.50     35.08 o 
  -4  -6   8      100.54      104.74     43.88 o 
  -3  -6   8      150.97      123.66     42.38 o 
  -2  -6   8       15.00       -0.86     21.23 o 
  -1  -6   8       22.94       16.08     20.82 o 
   0  -6   8       59.99       86.24     24.05 o 
   1  -6   8       49.35       34.24     18.65 o 
   2  -6   8       19.30       28.24     40.58 o 
   3  -6   8     1000.85     1126.26    114.80 o 
   4  -6   8     1192.37     1282.72    125.14 o 
   6  -6   8      352.89      253.06     90.42 o 
   7  -6   8       35.89       98.45     76.84 o 
   8  -6   8        2.50       -6.48     65.12 o 
   9  -6   8        1.22       11.26     76.53 o 
  10  -6   8       35.06       54.93     84.25 o 
  -8  -5   8      206.06      200.13     96.90 o 
  -7  -5   8       25.00       21.91     60.33 o 
  -6  -5   8      176.71      201.18     53.17 o 
  -5  -5   8      435.57      550.60     75.23 o 
  -4  -5   8      147.36      159.85     45.55 o 
  -3  -5   8      297.03      283.23     33.54 o 
  -2  -5   8       25.84       11.13     18.99 o 
  -1  -5   8     1570.37     1388.11     81.90 o 
   0  -5   8       24.99       13.25     15.99 o 
   1  -5   8     2533.69     2477.31     60.67 o 
   2  -5   8      343.90      370.94     70.67 o 
   3  -5   8      567.45      572.00     90.42 o 
   4  -5   8      459.34      518.00     93.97 o 
   5  -5   8      252.63      255.29     33.61 o 
   6  -5   8       13.77       20.32     27.33 o 
   7  -5   8       13.79        8.33     63.42 o 
   8  -5   8       32.82       54.31     70.52 o 
   9  -5   8      128.52      169.58     97.52 o 
  10  -5   8       59.79      117.12     92.43 o 
  -9  -4   8        3.54       58.64     73.29 o 
  -8  -4   8      305.77      394.24    113.10 o 
  -7  -4   8        1.13        6.14     37.20 o 
  -6  -4   8      107.84      106.39     44.95 o 
  -5  -4   8      725.70      767.78     82.79 o 
  -4  -4   8      509.99      608.31     71.49 o 
  -3  -4   8      559.36      579.97     51.29 o 
  -2  -4   8      168.40      189.09     25.41 o 
  -1  -4   8      607.19      598.07     37.63 o 
   0  -4   8      103.23      130.35     21.85 o 
   1  -4   8     5799.07     5586.09    180.61 o 
   2  -4   8       76.94       84.54     15.96 o 
   3  -4   8     6133.48     6690.43    220.65 o 
   4  -4   8     1586.82     1495.20    189.95 o 
   5  -4   8       23.88      -23.76     48.45 o 
   6  -4   8      705.90      608.95    100.84 o 
   7  -4   8      130.36      112.04     42.69 o 
   8  -4   8       10.10       17.09     35.75 o 
   9  -4   8      124.41       82.55     83.32 o 
  10  -4   8      193.87      232.53    106.78 o 
  -9  -3   8        2.35       29.78     66.20 o 
  -8  -3   8      106.78      121.14     71.98 o 
  -7  -3   8        8.58       34.36     39.07 o 
  -6  -3   8      217.86      234.45     86.10 o 
  -5  -3   8      338.61      326.32     59.16 o 
  -4  -3   8      752.46      813.91     79.37 o 
  -3  -3   8        4.28       18.39     24.46 o 
  -2  -3   8      525.87      587.02     58.53 o 
  -1  -3   8       72.67       45.03     16.83 o 
   0  -3   8      998.64     1102.11     94.14 o 
   1  -3   8     1433.16     1411.35     77.92 o 
   2  -3   8     4007.52     4029.70    162.52 o 
   3  -3   8      759.04      722.35     58.51 o 
   4  -3   8     1472.30     1304.08     84.94 o 
   5  -3   8        1.40       -9.61     17.73 o 
   6  -3   8      865.20      789.52     70.16 o 
   7  -3   8      486.19      510.11     69.62 o 
   8  -3   8      138.53      193.57     52.52 o 
   9  -3   8        0.47        8.60     39.39 o 
  10  -3   8      116.44      147.21     98.29 o 
  -9  -2   8        0.40        8.80     62.49 o 
  -8  -2   8       35.79       -2.01     56.01 o 
  -7  -2   8       44.04       40.58     39.00 o 
  -6  -2   8      171.73      137.35     47.71 o 
  -5  -2   8      188.18      162.24     44.73 o 
  -4  -2   8        0.51       -2.10     26.21 o 
  -3  -2   8      596.98      608.44     61.86 o 
  -2  -2   8      557.91      512.42     51.51 o 
  -1  -2   8     1714.05     1733.00     71.72 o 
   0  -2   8       90.03       94.74     19.51 o 
   1  -2   8      874.69      785.43     64.40 o 
   2  -2   8     1329.17     1385.28     85.08 o 
   3  -2   8      292.76      341.21     33.14 o 
   4  -2   8       30.98       23.32     18.69 o 
   5  -2   8      265.09      261.20     33.65 o 
   6  -2   8       26.20       46.51     36.05 o 
   7  -2   8       15.28        6.28     34.71 o 
   8  -2   8      223.45      160.19     52.59 o 
   9  -2   8        4.46      -15.32     39.62 o 
  10  -2   8        6.53       30.80     47.41 o 
 -10  -1   8        5.46       13.89     68.66 o 
  -9  -1   8        0.29      -32.25     53.85 o 
  -8  -1   8      142.56      186.09     82.40 o 
  -7  -1   8      399.53      402.89    102.15 o 
  -6  -1   8      415.38      425.03     67.74 o 
  -5  -1   8     1456.04     1417.25     89.58 o 
  -4  -1   8      232.24      219.24     43.66 o 
  -3  -1   8      409.19      448.49     53.87 o 
  -2  -1   8      172.34      192.29     35.66 o 
  -1  -1   8     1377.97     1378.04     58.11 o 
   0  -1   8       57.35       48.55     17.46 o 
   1  -1   8     3785.66     3794.43    149.24 o 
   2  -1   8     2556.81     2453.04    113.89 o 
   3  -1   8      174.50      196.52     27.03 o 
   4  -1   8     2093.21     2141.31     63.40 o 
   5  -1   8      626.00      682.34     73.99 o 
   6  -1   8       10.72       20.87     37.25 o 
   7  -1   8      134.80      138.78     48.58 o 
   8  -1   8      168.03      164.55     54.83 o 
   9  -1   8       47.04       24.66     45.60 o 
  10  -1   8        0.69       27.60     47.02 o 
 -10   0   8       14.72      -27.77     59.25 o 
  -9   0   8       18.34       -5.71     56.17 o 
  -8   0   8      335.69      288.70     90.27 o 
  -7   0   8      523.99      553.18    113.10 o 
  -6   0   8      842.12      709.79    113.41 o 
  -5   0   8     2998.62     3024.46    180.53 o 
  -4   0   8       92.55       78.28     19.56 o 
  -3   0   8     3463.36     3419.49     69.12 o 
  -2   0   8      704.88      699.95     75.38 o 
  -1   0   8      655.13      629.23     50.63 o 
   0   0   8     1888.78     2002.81    112.92 o 
   1   0   8     4017.10     4096.30    156.06 o 
   2   0   8     1073.10     1036.87     79.67 o 
   3   0   8       66.59       76.67     21.15 o 
   4   0   8     3095.46     2914.81    114.60 o 
   5   0   8       86.39      114.83     45.16 o 
   6   0   8      165.27      161.67     52.70 o 
   7   0   8       47.43       26.28     38.78 o 
   8   0   8      337.87      359.15     72.29 o 
   9   0   8      100.37       94.33     52.15 o 
 -10   1   8       31.41       57.56     70.67 o 
  -9   1   8        1.70      102.15     61.72 o 
  -8   1   8       60.95       33.79     57.71 o 
  -7   1   8        0.74      -22.99     45.21 o 
  -6   1   8      734.42      675.69    114.34 o 
  -5   1   8       28.82       35.52     24.87 o 
  -4   1   8        0.77      -24.09     16.61 o 
  -3   1   8     7085.95     7174.17    228.68 o 
  -2   1   8        3.78       35.18     32.56 o 
  -1   1   8     1296.40     1333.78    153.92 o 
   0   1   8      545.61      560.27     68.05 o 
   1   1   8     6218.48     6413.25    162.79 o 
   2   1   8     1634.96     1476.09     78.79 o 
   3   1   8       63.22       25.57     38.04 o 
   4   1   8     1111.09     1119.91     81.48 o 
   5   1   8       94.56       88.89     43.48 o 
   6   1   8      127.18      170.64     54.29 o 
   7   1   8       60.77       80.47     47.56 o 
   8   1   8      417.28      528.47     88.04 o 
   9   1   8       30.62       40.26     49.56 o 
 -10   2   8       45.48       23.45     62.65 o 
  -9   2   8        1.37       17.74     58.94 o 
  -8   2   8      162.29      207.38     80.85 o 
  -7   2   8      378.38      285.62     87.49 o 
  -6   2   8      110.61      105.49     37.62 o 
  -5   2   8       10.95      -11.12     23.32 o 
  -4   2   8      334.10      328.66     44.75 o 
  -3   2   8      212.85      152.45     53.08 o 
  -2   2   8       97.70      122.52     45.83 o 
  -1   2   8       52.64       12.65     30.09 o 
   0   2   8      329.10      359.84     68.82 o 
   1   2   8     1967.79     1853.34    123.75 o 
   2   2   8      906.30      876.49     68.89 o 
   3   2   8        0.93      -18.69     48.68 o 
   4   2   8       33.15       34.79     37.30 o 
   5   2   8      188.00      154.77     47.97 o 
   6   2   8       31.40       59.89     43.12 o 
   7   2   8      170.62      161.77     59.24 o 
   8   2   8      225.91      310.15     74.65 o 
   9   2   8       49.83       82.33     68.59 o 
 -11   3   8       15.83       27.47     67.74 o 
 -10   3   8       40.26       19.44     64.19 o 
  -9   3   8       71.74       42.59     62.65 o 
  -8   3   8       88.55      107.55     67.43 o 
  -7   3   8      451.80      486.12     65.32 o 
  -6   3   8       92.46      138.57     41.82 o 
  -5   3   8      429.60      498.33     89.80 o 
  -4   3   8      234.00      256.25     45.90 o 
  -3   3   8      362.28      376.96     78.54 o 
  -2   3   8      516.06      478.96     80.85 o 
  -1   3   8      268.87      227.75     62.34 o 
   0   3   8     1810.06     1706.44    126.37 o 
   1   3   8      841.83      825.21     96.90 o 
   2   3   8     3513.53     3369.98    184.86 o 
   3   3   8      334.96      268.80     78.23 o 
   4   3   8      374.61      350.53     66.06 o 
   5   3   8        1.40       33.68     41.28 o 
   6   3   8      175.34      130.80     52.57 o 
   7   3   8        6.49        3.82     44.27 o 
   8   3   8       16.74       20.15     49.07 o 
 -10   4   8      161.82      144.58     79.31 o 
  -9   4   8        2.07      -10.80     55.24 o 
  -8   4   8      289.12      293.79     93.51 o 
  -7   4   8      189.07      179.35     50.44 o 
  -6   4   8      156.52      129.49     43.15 o 
  -5   4   8      756.43      728.34     76.43 o 
  -4   4   8       86.59       66.21     34.18 o 
  -3   4   8      725.39      666.59    104.46 o 
  -2   4   8       64.82       65.73     47.68 o 
  -1   4   8     2614.07     2526.87    156.77 o 
   0   4   8      936.41      838.33    103.69 o 
   1   4   8      287.40      327.12     79.47 o 
   2   4   8     3246.70     3105.66    190.87 o 
   3   4   8      107.71      167.42     72.52 o 
   4   4   8      195.00      276.05     86.26 o 
   5   4   8      205.70      196.27     82.55 o 
   6   4   8      118.53      197.35     87.03 o 
   7   4   8        9.51       -3.86     57.56 o 
 -10   5   8      167.01      277.13     97.98 o 
  -9   5   8       24.42       25.00     61.88 o 
  -8   5   8      174.94      154.47     50.37 o 
  -7   5   8       62.09       84.16     42.45 o 
  -6   5   8      397.47      315.40     60.99 o 
  -5   5   8      893.89      939.93     81.37 o 
  -4   5   8       40.21       39.71     36.68 o 
  -3   5   8      396.84      374.65     86.10 o 
  -2   5   8       46.93       51.38     50.30 o 
  -1   5   8     1868.91     1636.54    141.96 o 
   0   5   8       12.35       21.29     46.45 o 
   1   5   8      297.69      235.62     77.61 o 
   2   5   8     1389.75     1411.26    149.37 o 
   3   5   8        0.71       -2.31     47.53 o 
   4   5   8       15.59        2.62     51.69 o 
   5   5   8       32.85       24.07     61.10 o 
   6   5   8      107.54      146.59     83.63 o 
   7   5   8       17.98        8.18     64.34 o 
 -10   6   8       45.96       65.12     68.66 o 
  -9   6   8        5.70       32.10     59.72 o 
  -8   6   8      178.19      191.96     56.66 o 
  -7   6   8      335.77      370.04     67.21 o 
  -6   6   8      292.08      341.06     64.96 o 
  -5   6   8      403.41      393.16     68.11 o 
  -4   6   8        0.35       28.59     70.29 o 
  -3   6   8      100.25       98.14     61.10 o 
  -2   6   8      582.45      577.09    108.63 o 
  -1   6   8      223.34      289.63     83.48 o 
   0   6   8       42.32       74.84     61.26 o 
   1   6   8       25.26      -34.56     42.28 o 
   2   6   8      242.72      280.68     89.96 o 
   3   6   8       12.63       19.29     52.00 o 
   4   6   8       22.98       10.49     59.41 o 
   5   6   8       15.81       33.48     66.66 o 
   6   6   8       56.45       50.77     72.37 o 
 -10   7   8        0.33       -0.15     65.12 o 
  -9   7   8       14.14      -20.53     36.58 o 
  -8   7   8       42.53        6.81     40.69 o 
  -7   7   8      415.97      453.09     74.75 o 
  -6   7   8        9.95        2.86     37.10 o 
  -5   7   8      414.40      473.23     75.93 o 
  -4   7   8        3.32       17.66     43.90 o 
  -3   7   8      332.34      294.10     88.72 o 
  -2   7   8      113.66      111.87     66.66 o 
  -1   7   8      309.38      347.34     97.98 o 
   0   7   8      417.97      463.68    108.78 o 
   1   7   8      158.27       89.19     66.81 o 
   2   7   8       36.37       -6.94     51.85 o 
   3   7   8      305.28      219.57     92.74 o 
   4   7   8       12.39       12.50     59.56 o 
   5   7   8        0.63       31.63     62.49 o 
  -9   8   8       25.76       -4.54     41.38 o 
  -8   8   8      136.26      102.86     52.96 o 
  -7   8   8      451.79      499.67     83.34 o 
  -6   8   8      145.11      183.79     57.77 o 
  -5   8   8      319.20      339.76     72.16 o 
  -4   8   8       66.88       69.05     45.78 o 
  -3   8   8       84.88      146.43     75.61 o 
  -2   8   8       45.11       45.83     60.33 o 
  -1   8   8      241.77      238.55     89.19 o 
   0   8   8      389.89      376.35    106.62 o 
   1   8   8       77.80       87.34     71.75 o 
   2   8   8      274.20      322.80    104.77 o 
   3   8   8      135.71       74.53     77.46 o 
   4   8   8       33.27      121.28     84.87 o 
  -8   9   8      173.73      176.40     64.12 o 
  -7   9   8      176.84      208.81     67.31 o 
  -6   9   8        0.80       43.50     46.82 o 
  -5   9   8      262.02      292.30     73.38 o 
  -4   9   8        5.47       -8.35     40.09 o 
  -3   9   8        1.12      -15.73     40.12 o 
  -2   9   8       77.27      138.72     77.92 o 
  -1   9   8      414.38      521.70    122.52 o 
   0   9   8      354.19      329.44    106.01 o 
   1   9   8        5.46       35.34     67.12 o 
   2   9   8      222.83      277.59    106.16 o 
  -7  10   8        3.92      -15.27     44.43 o 
  -6  10   8        0.26        2.16     44.45 o 
  -5  10   8       60.88       69.26     52.49 o 
  -4  10   8        0.60       -4.56     43.36 o 
  -3  10   8        2.23       23.51     47.09 o 
  -2  10   8       29.38      -34.87     53.08 o 
  -1  10   8      297.43      354.90    115.57 o 
   0  10   8       84.19      141.96     87.80 o 
   1  10   8        0.02      -27.77     62.18 o 
  -5  11   8        3.26       -8.23     45.43 o 
  -4  11   8       24.79       32.12     50.66 o 
  -3  11   8       13.83        3.15     47.67 o 
   2 -13   9      375.57      400.88    119.74 o 
   3 -13   9        0.26      -14.66     63.88 o 
   4 -13   9      370.97      508.74    138.56 o 
   5 -13   9       49.88      -40.43     69.90 o 
  -1 -12   9       11.29       82.09     74.07 o 
   0 -12   9       18.95        8.49     59.10 o 
   1 -12   9       60.54       94.86     55.04 o 
   2 -12   9      254.19      280.68    101.53 o 
   3 -12   9        3.59        2.78     66.50 o 
   4 -12   9      403.98      332.37    114.03 o 
   5 -12   9       29.60       -4.01     78.08 o 
   6 -12   9      115.33       29.63     80.85 o 
   7 -12   9        3.69       65.12     87.03 o 
  -3 -11   9       34.26        6.17     62.03 o 
  -2 -11   9       34.18       69.13     73.29 o 
  -1 -11   9       22.27      -21.60     52.46 o 
   0 -11   9      116.83      123.10     54.85 o 
   1 -11   9       49.97       35.46     43.16 o 
   2 -11   9      278.91      250.43     93.66 o 
   3 -11   9       17.44      -48.91     57.56 o 
   4 -11   9       81.12       59.41     72.99 o 
   5 -11   9       28.56       -2.31     64.81 o 
   6 -11   9        4.25       37.03     81.32 o 
   7 -11   9        2.05       58.33     85.64 o 
   8 -11   9       56.13      -42.12     73.91 o 
  -4 -10   9       61.73       97.56     50.30 o 
  -3 -10   9       27.27       33.48     63.57 o 
  -2 -10   9       44.84      116.81     70.83 o 
  -1 -10   9        1.70       12.34     56.32 o 
   0 -10   9       23.18       21.67     40.79 o 
   1 -10   9      399.92      332.61     68.22 o 
   2 -10   9      530.72      578.64    115.88 o 
   3 -10   9      692.38      618.14    123.75 o 
   4 -10   9       88.69       92.27     72.52 o 
   5 -10   9      369.07      367.55    107.70 o 
   6 -10   9        5.82        8.80     68.05 o 
   7 -10   9      170.69      147.67     98.45 o 
   8 -10   9        7.11       58.02     82.40 o 
   9 -10   9      224.29      197.66    116.19 o 
  -5  -9   9      242.50      282.50     86.56 o 
  -4  -9   9      162.67      131.04     51.63 o 
  -3  -9   9      122.93      149.36     50.74 o 
  -2  -9   9      333.48      370.04     63.49 o 
  -1  -9   9      765.70      759.06     87.04 o 
   0  -9   9      683.88      698.31     83.76 o 
   1  -9   9      384.24      440.72     71.03 o 
   2  -9   9      603.15      776.15    126.22 o 
   3  -9   9      635.14      692.36    121.75 o 
   4  -9   9       64.42      136.40     77.15 o 
   5  -9   9       27.43       -1.23     61.10 o 
   6  -9   9       41.16       75.76     74.37 o 
   7  -9   9      273.43      318.64    109.40 o 
   8  -9   9      365.02      274.51    112.33 o 
   9  -9   9      277.02      125.45     97.98 o 
  -6  -8   9        7.04        1.54     56.94 o 
  -5  -8   9      388.29      469.82     79.16 o 
  -4  -8   9      158.44      160.78     52.70 o 
  -3  -8   9       17.01      -22.43     32.10 o 
  -2  -8   9      422.87      458.10     67.51 o 
  -1  -8   9      549.12      518.30     54.31 o 
   0  -8   9      393.96      436.62     48.73 o 
   1  -8   9      697.90      674.21     80.11 o 
   2  -8   9     1023.04     1048.18    117.12 o 
   3  -8   9      158.92      126.99     69.44 o 
   4  -8   9      595.13      624.62    120.05 o 
   5  -8   9       57.02       74.37     72.68 o 
   6  -8   9       26.96      123.91     78.23 o 
   7  -8   9       70.80      125.60     88.88 o 
   8  -8   9     1275.53     1071.79    176.52 o 
   9  -8   9      327.80      429.58    131.47 o 
  10  -8   9        6.59      117.42     97.52 o 
  -7  -7   9       36.00       74.22     71.91 o 
  -6  -7   9        1.44       -2.55     39.37 o 
  -5  -7   9       96.93       67.53     43.36 o 
  -4  -7   9      198.22      168.50     54.39 o 
  -3  -7   9       73.28       99.79     43.27 o 
  -2  -7   9       13.23       23.56     25.70 o 
  -1  -7   9        0.45       -1.83     22.91 o 
   0  -7   9      373.48      433.95     44.83 o 
   1  -7   9      608.87      564.46     42.85 o 
   2  -7   9     1045.83     1106.97    111.87 o 
   3  -7   9      244.23      239.94     77.15 o 
   4  -7   9      361.50      393.47     97.83 o 
   5  -7   9      204.49      197.05     82.24 o 
   6  -7   9      670.95      689.89    135.79 o 
   7  -7   9       50.64       18.98     66.04 o 
   8  -7   9       74.02        6.33     66.66 o 
   9  -7   9       79.57       83.94     86.87 o 
  10  -7   9        0.21       77.31     89.50 o 
  -6  -6   9        1.61       -6.34     36.06 o 
  -5  -6   9       48.75       33.24     37.78 o 
  -4  -6   9      339.93      340.43     62.20 o 
  -3  -6   9       18.31       48.10     35.57 o 
  -2  -6   9       43.26       44.59     24.64 o 
  -1  -6   9      166.14      160.15     30.41 o 
   0  -6   9      634.37      625.58     45.81 o 
   1  -6   9      110.36      104.63     33.83 o 
   2  -6   9     2302.54     2469.89    106.09 o 
   3  -6   9      756.92      864.10    103.54 o 
   4  -6   9       35.87       35.64     56.94 o 
   5  -6   9      298.85      342.55     95.82 o 
   6  -6   9     1768.07     1671.26    161.56 o 
   7  -6   9        2.93       -0.93     63.57 o 
   8  -6   9       62.67       61.72     78.54 o 
   9  -6   9      163.51      258.30    109.40 o 
  10  -6   9       29.56       59.56     86.56 o 
  -8  -5   9      108.56      126.68     82.55 o 
  -7  -5   9      337.25      415.56     73.76 o 
  -6  -5   9       90.49       96.49     45.14 o 
  -5  -5   9      339.55      334.92     62.01 o 
  -4  -5   9      185.44      238.34     54.09 o 
  -3  -5   9       35.03       56.11     34.52 o 
  -2  -5   9     1418.49     1322.12     54.81 o 
  -1  -5   9     1670.89     1740.02     94.58 o 
   0  -5   9     3987.01     4043.63    273.58 o 
   1  -5   9     1151.10     1142.41     68.20 o 
   2  -5   9     2398.54     2710.56    105.11 o 
   3  -5   9      834.55      852.03     68.04 o 
   4  -5   9        1.69        0.46     48.30 o 
   5  -5   9      346.85      355.82     92.27 o 
   6  -5   9       75.23       79.62     71.91 o 
   7  -5   9       67.91       90.88     76.84 o 
   8  -5   9      180.70      270.34    101.99 o 
   9  -5   9      460.90      522.62    133.32 o 
  10  -5   9       73.33       72.37     87.34 o 
  -9  -4   9       40.16       45.83     71.75 o 
  -8  -4   9      201.54      315.09    106.78 o 
  -7  -4   9      109.32      156.42     53.63 o 
  -6  -4   9      260.53      323.00     62.40 o 
  -5  -4   9      276.16      282.42     57.65 o 
  -4  -4   9      198.36      222.22     51.00 o 
  -3  -4   9        2.02      -25.47     23.94 o 
  -2  -4   9      610.01      591.89     37.35 o 
  -1  -4   9      752.55      808.94     42.33 o 
   0  -4   9     1686.64     1662.36     95.46 o 
   1  -4   9       13.17       12.13     15.64 o 
   2  -4   9     3838.59     3685.14    238.75 o 
   3  -4   9      364.43      326.82     37.17 o 
   4  -4   9     2231.39     2245.17    100.91 o 
   5  -4   9      668.34      542.34     57.48 o 
   6  -4   9      230.06      244.78     49.15 o 
   7  -4   9       61.10       64.14     38.63 o 
   8  -4   9       19.54       20.99     68.05 o 
   9  -4   9      328.95      307.37    113.10 o 
  10  -4   9       62.56       57.40     86.56 o 
  -9  -3   9       17.53        6.64     65.12 o 
  -8  -3   9      150.30      193.52     56.68 o 
  -7  -3   9       15.13       56.57     42.55 o 
  -6  -3   9      130.05      123.76     47.51 o 
  -5  -3   9      292.89      283.80     56.40 o 
  -4  -3   9      153.18      175.65     44.09 o 
  -3  -3   9       78.00       69.59     32.42 o 
  -2  -3   9       16.71       30.66     24.70 o 
  -1  -3   9      614.17      546.81     34.53 o 
   0  -3   9      371.33      315.16     31.24 o 
   1  -3   9      476.83      550.34     36.17 o 
   2  -3   9      369.67      364.56     35.76 o 
   3  -3   9     1076.66     1025.27     56.43 o 
   4  -3   9        1.06       10.90     17.77 o 
   5  -3   9      348.36      375.17     40.28 o 
   6  -3   9      481.17      468.38     63.19 o 
   7  -3   9        1.93       21.15     33.90 o 
   8  -3   9      109.56       82.75     42.99 o 
   9  -3   9      197.74      212.94    103.85 o 
  10  -3   9       24.32      -11.26     74.22 o 
  -9  -2   9        8.89       -4.63     58.94 o 
  -8  -2   9        9.93        7.25     57.86 o 
  -7  -2   9      180.45      171.30     52.78 o 
  -6  -2   9      372.72      384.69     66.76 o 
  -5  -2   9       77.94      112.77     42.51 o 
  -4  -2   9     1524.64     1623.46     91.80 o 
  -3  -2   9       27.36       45.34     29.12 o 
  -2  -2   9       31.58        5.82     21.19 o 
  -1  -2   9      767.76      765.55     37.83 o 
   0  -2   9      558.90      627.42     37.26 o 
   1  -2   9     1884.77     1978.09    123.53 o 
   2  -2   9      376.97      515.72     38.96 o 
   3  -2   9      104.63       77.65     22.22 o 
   4  -2   9      176.01      144.99     27.04 o 
   5  -2   9      266.15      294.76     36.33 o 
   6  -2   9        0.03        1.33     32.71 o 
   7  -2   9      185.65      165.60     49.23 o 
   8  -2   9        6.44       10.94     38.23 o 
   9  -2   9       81.96       95.24     51.00 o 
  10  -2   9       66.55       92.34     55.28 o 
 -10  -1   9        0.28       36.88     71.60 o 
  -9  -1   9       12.08       23.61     62.49 o 
  -8  -1   9       43.61      -34.56     49.07 o 
  -7  -1   9      966.05      834.47    134.24 o 
  -6  -1   9      733.47      713.39     81.22 o 
  -5  -1   9      138.53      142.96     45.61 o 
  -4  -1   9     2396.57     2438.09    116.88 o 
  -3  -1   9       33.91       22.13     32.10 o 
  -2  -1   9      325.29      286.52     43.61 o 
  -1  -1   9      268.99      278.89     29.85 o 
   0  -1   9      428.42      383.03     34.71 o 
   1  -1   9     2855.21     2970.37    148.09 o 
   2  -1   9     1660.27     1606.03     62.14 o 
   3  -1   9     2783.33     2690.90    150.53 o 
   4  -1   9       28.57       38.87     21.30 o 
   5  -1   9      442.54      461.92     79.62 o 
   6  -1   9       40.18      -18.25     33.24 o 
   7  -1   9      501.54      478.80     74.59 o 
   8  -1   9       75.73      103.22     49.58 o 
   9  -1   9       83.99      113.75     54.38 o 
  10  -1   9      205.86      205.53     89.19 o 
 -10   0   9       15.99      154.15     89.34 o 
  -9   0   9      159.80      201.52     87.95 o 
  -8   0   9        0.34        6.48     51.85 o 
  -7   0   9      326.36      296.73     89.34 o 
  -6   0   9      732.71      769.36    125.29 o 
  -5   0   9       11.30       47.40     35.87 o 
  -4   0   9      610.93      675.64     38.70 o 
  -3   0   9      382.79      319.21     49.85 o 
  -2   0   9      134.14      137.39     34.51 o 
  -1   0   9        9.19        2.56     20.13 o 
   0   0   9     3696.82     3715.02    222.44 o 
   1   0   9      532.62      526.26     42.29 o 
   2   0   9     3362.06     3403.75    120.74 o 
   3   0   9     1478.93     1460.80     65.24 o 
   4   0   9      642.61      602.51     70.51 o 
   5   0   9      154.79      149.89     47.63 o 
   6   0   9      120.70       76.19     43.65 o 
   7   0   9      744.29      690.81     90.84 o 
   8   0   9       43.87       51.54     47.10 o 
   9   0   9       57.87       64.09     51.20 o 
 -10   1   9       19.05        7.10     64.81 o 
  -9   1   9       42.78       83.17     70.98 o 
  -8   1   9       73.38       42.43     56.47 o 
  -7   1   9      270.23      228.99     81.93 o 
  -6   1   9        2.88       16.51     50.77 o 
  -5   1   9        6.07       20.65     24.28 o 
  -4   1   9      629.05      605.58     50.69 o 
  -3   1   9       76.55       36.11     39.04 o 
  -2   1   9        5.40       -0.93     30.40 o 
  -1   1   9      371.69      388.80     49.51 o 
   0   1   9     4841.94     4985.07    185.16 o 
   1   1   9      217.98      187.04     39.01 o 
   2   1   9      478.25      464.19     59.79 o 
   3   1   9     1245.66     1311.20     83.64 o 
   4   1   9      309.13      287.39     56.38 o 
   5   1   9       11.39        8.61     62.49 o 
   6   1   9      109.37       76.31     45.23 o 
   7   1   9      339.48      334.63     71.53 o 
   8   1   9        7.35      -32.57     41.01 o 
   9   1   9      156.05      200.14     69.06 o 
 -10   2   9        3.99       12.96     61.88 o 
  -9   2   9       31.44        6.79     58.33 o 
  -8   2   9      155.17      188.40     81.16 o 
  -7   2   9      655.63      678.63    127.15 o 
  -6   2   9      522.76      489.57     58.34 o 
  -5   2   9       41.43       44.09     29.56 o 
  -4   2   9      188.49      248.04     51.07 o 
  -3   2   9      197.25      235.47     64.81 o 
  -2   2   9       16.01       20.06     35.80 o 
  -1   2   9      195.01      264.17     62.49 o 
   0   2   9     1057.02     1115.46    102.46 o 
   1   2   9      616.94      658.87     97.37 o 
   2   2   9      163.81      197.59     47.20 o 
   3   2   9       38.48       28.57     34.38 o 
   4   2   9       23.83       37.25     35.78 o 
   5   2   9       93.90       66.37     45.76 o 
   6   2   9      512.07      552.34     83.51 o 
   7   2   9       81.32      139.73     57.68 o 
   8   2   9      114.20      155.73     60.30 o 
 -10   3   9        0.00       49.69     67.28 o 
  -9   3   9      145.37      250.74     97.21 o 
  -8   3   9      277.62      232.53     85.95 o 
  -7   3   9      386.05      475.10    108.94 o 
  -6   3   9     1285.16     1284.38     83.07 o 
  -5   3   9        0.50      -30.71     26.76 o 
  -4   3   9      549.72      550.89     63.28 o 
  -3   3   9      825.13      915.64    104.31 o 
  -2   3   9     2376.84     2361.30    149.83 o 
  -1   3   9      259.79      182.08     60.80 o 
   0   3   9     1581.24     1495.35    124.21 o 
   1   3   9     2270.94     2362.54    159.55 o 
   2   3   9       24.70       49.84     48.14 o 
   3   3   9      189.01      174.67     67.74 o 
   4   3   9      194.06      192.97     55.31 o 
   5   3   9        1.98        8.48     40.41 o 
   6   3   9      219.90      223.36     64.41 o 
   7   3   9       43.51       52.87     51.27 o 
   8   3   9       50.35       65.42     54.76 o 
 -10   4   9        6.48       17.13     64.19 o 
  -9   4   9      376.21      582.19    129.31 o 
  -8   4   9      277.47      253.67     90.73 o 
  -7   4   9      457.02      524.88     70.72 o 
  -6   4   9     1284.70     1340.61     92.35 o 
  -5   4   9       45.11       32.14     35.02 o 
  -4   4   9      252.01      214.32     49.16 o 
  -3   4   9      216.25      254.91     72.99 o 
  -2   4   9     3526.83     3638.16    193.50 o 
  -1   4   9      389.80      428.81     88.57 o 
   0   4   9     2540.12     2629.48    170.04 o 
   1   4   9     1025.01      991.71    120.05 o 
   2   4   9       68.02      106.31     61.72 o 
   3   4   9      516.01      520.77    110.17 o 
   4   4   9       21.21       16.36     51.85 o 
   5   4   9      216.88      212.63     83.94 o 
   6   4   9        0.20      -16.20     52.00 o 
   7   4   9      202.51      248.27     98.91 o 
 -10   5   9       16.57       14.04     63.11 o 
  -9   5   9      118.10      128.69     79.16 o 
  -8   5   9      226.25      178.07     84.10 o 
  -7   5   9      418.16      379.30     66.31 o 
  -6   5   9      509.52      545.32     82.40 o 
  -5   5   9       45.37       39.12     39.24 o 
  -4   5   9       50.46       93.93     42.15 o 
  -3   5   9      161.28      189.64     73.45 o 
  -2   5   9      684.39      612.89    109.25 o 
  -1   5   9       30.37       -5.55     43.82 o 
   0   5   9      876.48      970.10    138.72 o 
   1   5   9      433.83      467.23    101.84 o 
   2   5   9      176.77      226.98     84.25 o 
   3   5   9      151.31      230.53     83.48 o 
   4   5   9       43.46       39.66     58.79 o 
   5   5   9      256.13      299.50    102.30 o 
   6   5   9       10.87        6.79     63.11 o 
 -10   6   9        0.06       30.86     62.65 o 
  -9   6   9       20.30        2.31     60.18 o 
  -8   6   9      288.52      228.16     59.81 o 
  -7   6   9      110.16       67.33     43.21 o 
  -6   6   9      369.55      342.79     66.90 o 
  -5   6   9      263.29      309.77     70.67 o 
  -4   6   9        7.70       34.75     39.11 o 
  -3   6   9       24.47       35.64     53.85 o 
  -2   6   9       30.15       17.28     52.62 o 
  -1   6   9        2.11      -16.05     48.30 o 
   0   6   9      177.59      171.59     76.69 o 
   1   6   9      242.51      356.59     98.14 o 
   2   6   9        3.01      -15.74     47.37 o 
   3   6   9      284.65      270.18     93.82 o 
   4   6   9        3.40       17.28     57.25 o 
   5   6   9        8.06      -34.41     53.85 o 
  -9   7   9       29.09       86.41     75.92 o 
  -8   7   9      303.55      443.80     78.60 o 
  -7   7   9        4.48       15.53     41.90 o 
  -6   7   9      461.17      432.70     75.30 o 
  -5   7   9      163.22      196.89     56.75 o 
  -4   7   9      243.42      291.53     63.58 o 
  -3   7   9        0.22      -27.31     44.90 o 
  -2   7   9      929.77      819.66    138.26 o 
  -1   7   9      399.47      389.92    102.30 o 
   0   7   9       33.52       42.74     60.18 o 
   1   7   9      222.43      308.14     99.22 o 
   2   7   9      114.35       70.67     69.90 o 
   3   7   9      192.64      191.03     91.66 o 
   4   7   9       36.22       21.29     66.35 o 
  -9   8   9      277.33      261.52     69.80 o 
  -8   8   9      170.57      235.44     65.62 o 
  -7   8   9        6.18        6.21     60.41 o 
  -6   8   9      245.55      260.35     65.85 o 
  -5   8   9        5.50       31.61     44.05 o 
  -4   8   9      255.01      272.22     66.58 o 
  -3   8   9       33.85       15.89     57.71 o 
  -2   8   9      257.65      233.00     89.19 o 
  -1   8   9      190.76      145.66     82.24 o 
   0   8   9      253.83      270.03     96.29 o 
   1   8   9      369.46      490.84    123.60 o 
   2   8   9       21.83       14.66     64.65 o 
   3   8   9      255.10      240.40     98.29 o 
  -8   9   9       44.61       80.26     54.28 o 
  -7   9   9        0.53        0.80     45.42 o 
  -6   9   9       35.57       23.88     46.89 o 
  -5   9   9       35.58        8.56     45.33 o 
  -4   9   9       64.09      118.48     55.92 o 
  -3   9   9        9.40        2.80     43.09 o 
  -2   9   9      164.18      224.20     91.96 o 
  -1   9   9       32.71       21.45     61.57 o 
   0   9   9      224.57      311.69    108.78 o 
   1   9   9       88.64      111.25     86.87 o 
   2   9   9        1.81       -0.31     64.34 o 
  -6  10   9       31.43       15.78     48.33 o 
  -5  10   9       18.54       -9.64     47.79 o 
  -4  10   9       12.27       18.42     48.43 o 
  -3  10   9        6.58      -16.09     41.92 o 
  -2  10   9      115.15      196.12     99.68 o 
  -1  10   9        1.30      -35.80     57.25 o 
   0  10   9       15.35       33.33     72.21 o 
   3 -13  10      303.54      357.83    117.42 o 
   4 -13  10        8.62       -2.31     74.07 o 
  -1 -12  10        7.94      -66.04     50.77 o 
   0 -12  10      145.50      176.37     89.96 o 
   1 -12  10      154.32       41.14     58.94 o 
   2 -12  10        6.38       39.04     70.67 o 
   3 -12  10      298.36      291.32    108.48 o 
   4 -12  10       27.31      -55.86     57.25 o 
   5 -12  10       15.07       11.42     74.68 o 
   6 -12  10       17.70       18.36     79.62 o 
   7 -12  10       54.92       32.10     87.49 o 
  -2 -11  10        0.90       -6.02     55.55 o 
  -1 -11  10       28.40       26.23     61.57 o 
   0 -11  10        0.52        2.17     40.84 o 
   1 -11  10      299.37      287.92     68.62 o 
   2 -11  10       56.64        6.48     58.94 o 
   3 -11  10      227.13      168.04     84.25 o 
   4 -11  10       92.31       60.49     72.52 o 
   5 -11  10       16.41       33.64     75.92 o 
   6 -11  10       29.08       43.98     79.77 o 
   7 -11  10       32.00       14.35     83.02 o 
   8 -11  10        6.44       31.32     88.72 o 
  -4 -10  10       89.31       47.11     46.89 o 
  -3 -10  10       76.89      214.64     90.42 o 
  -2 -10  10        0.69       -5.55     55.24 o 
  -1 -10  10        0.66       48.30     61.72 o 
   0 -10  10      330.45      336.50     67.57 o 
   1 -10  10      259.92      299.38     65.16 o 
   2 -10  10      212.20      167.57     77.77 o 
   3 -10  10      631.62      474.33    112.49 o 
   4 -10  10      331.10      288.86     94.90 o 
   5 -10  10       63.63       -8.18     61.41 o 
   6 -10  10      390.81      446.55    124.52 o 
   7 -10  10      105.16       66.97     91.66 o 
   8 -10  10      220.49      182.39    107.70 o 
   9 -10  10        3.32       -1.70     89.50 o 
  -5  -9  10       68.44       29.00     46.35 o 
  -4  -9  10       86.37      136.04     53.71 o 
  -3  -9  10        0.23      -22.27     33.77 o 
  -2  -9  10      177.69      231.83     56.94 o 
  -1  -9  10      505.13      574.32    122.36 o 
   0  -9  10     1582.06     1384.22    100.29 o 
   1  -9  10      424.50      438.94     71.41 o 
   2  -9  10      188.25      203.99     77.92 o 
   3  -9  10      695.54      801.14    130.39 o 
   4  -9  10        2.83       16.20     62.49 o 
   5  -9  10      190.52      176.52     88.57 o 
   6  -9  10      368.27      305.06    108.63 o 
   7  -9  10      174.88      247.50    104.62 o 
   8  -9  10      311.34      293.48    112.49 o 
   9  -9  10       65.80       37.96     88.11 o 
  -6  -8  10       72.55       69.13     68.51 o 
  -5  -8  10       56.19       13.87     40.75 o 
  -4  -8  10        5.37        7.66     37.06 o 
  -3  -8  10       42.95       13.26     33.60 o 
  -2  -8  10      177.47      239.42     53.16 o 
  -1  -8  10      107.58       88.57     31.97 o 
   0  -8  10      439.88      507.19     71.45 o 
   1  -8  10      192.70      241.28     55.91 o 
   2  -8  10       15.68       26.01     38.88 o 
   3  -8  10      713.60      690.51    118.66 o 
   4  -8  10       73.52       99.22     74.53 o 
   5  -8  10       98.24       91.35     78.39 o 
   6  -8  10      108.15       96.29     77.77 o 
   7  -8  10      435.09      379.43    115.26 o 
   8  -8  10      387.37      385.14    121.59 o 
   9  -8  10      156.11      149.83    103.54 o 
  10  -8  10      257.28      122.67    105.54 o 
  -7  -7  10        4.96      -15.74     56.63 o 
  -6  -7  10      126.64      174.39     57.82 o 
  -5  -7  10       60.57       64.48     44.83 o 
  -4  -7  10        4.95       21.47     36.46 o 
  -3  -7  10       21.05       20.51     35.21 o 
  -2  -7  10      251.71      259.07     52.99 o 
  -1  -7  10      104.67       78.16     29.69 o 
   0  -7  10       13.01        7.05     22.11 o 
   1  -7  10      602.26      671.13     76.16 o 
   2  -7  10      113.28       69.09     68.97 o 
   3  -7  10      790.08      739.27    116.81 o 
   4  -7  10     1103.90     1305.25    136.25 o 
   5  -7  10       28.76       66.66     69.28 o 
   6  -7  10       38.46       29.78     65.12 o 
   7  -7  10       19.32        2.62     66.35 o 
   8  -7  10       75.09       47.22     86.41 o 
   9  -7  10        0.01       -4.78     74.84 o 
  10  -7  10       83.58       76.84     93.82 o 
  -7  -6  10        6.11       33.95     67.74 o 
  -6  -6  10       78.01      100.68     48.82 o 
  -5  -6  10       22.78       67.78     41.69 o 
  -4  -6  10       40.11       19.73     35.59 o 
  -3  -6  10       57.96       16.83     38.88 o 
  -2  -6  10       32.35       19.82     32.17 o 
  -1  -6  10      405.92      382.46     41.42 o 
   0  -6  10        0.46       -7.30     19.50 o 
   1  -6  10     3506.21     3324.08     79.42 o 
   2  -6  10       32.13       34.73     35.06 o 
   3  -6  10      475.54      571.30     87.10 o 
   4  -6  10     1263.42     1502.14    139.34 o 
   5  -6  10      171.66      195.35     84.87 o 
   6  -6  10      120.29      192.72     86.72 o 
   7  -6  10       82.38       15.43     68.66 o 
   8  -6  10      167.71      142.58     87.49 o 
   9  -6  10       10.10       71.91     87.64 o 
  10  -6  10      224.88      235.93    115.26 o 
  -8  -5  10      181.58      166.34     89.65 o 
  -7  -5  10       36.49       25.01     41.89 o 
  -6  -5  10      395.30      470.45     74.65 o 
  -5  -5  10       21.78       52.74     39.02 o 
  -4  -5  10      179.27      253.38     73.14 o 
  -3  -5  10       94.61      118.10     41.63 o 
  -2  -5  10      750.10      691.92     46.43 o 
  -1  -5  10     2209.63     2184.84    103.17 o 
   0  -5  10       54.88       82.85     23.82 o 
   1  -5  10     6129.94     5872.80    334.96 o 
   2  -5  10        9.97       25.22     15.49 o 
   3  -5  10      107.19      141.85     40.80 o 
   4  -5  10       95.49       95.65     40.88 o 
   5  -5  10      294.55      283.31     56.20 o 
   6  -5  10       18.57       18.36     67.43 o 
   7  -5  10        5.99       93.97     73.76 o 
   8  -5  10      508.98      810.71    156.62 o 
   9  -5  10        0.19       -3.24     71.91 o 
  10  -5  10      334.98      512.44    146.28 o 
  -9  -4  10       79.92       18.82     70.52 o 
  -8  -4  10      120.33       90.63     51.90 o 
  -7  -4  10        6.56        3.91     38.52 o 
  -6  -4  10      139.50      213.88     55.64 o 
  -5  -4  10       41.18       57.13     41.96 o 
  -4  -4  10       41.78       -0.01     32.34 o 
  -3  -4  10       32.12       22.83     30.91 o 
  -2  -4  10      290.80      302.92     30.15 o 
  -1  -4  10     2119.14     2144.08     71.31 o 
   0  -4  10      376.36      363.15     35.52 o 
   1  -4  10     1552.18     1471.40     98.17 o 
   2  -4  10       18.15       24.36     17.98 o 
   3  -4  10     2747.11     2593.18    176.15 o 
   4  -4  10       52.73       56.29     22.60 o 
   5  -4  10      943.50      949.46     75.82 o 
   6  -4  10        5.79       25.43     34.84 o 
   7  -4  10      148.45      192.11     91.35 o 
   8  -4  10      429.90      427.57    120.36 o 
   9  -4  10        2.19       23.61     77.46 o 
  10  -4  10       32.79       52.15     84.25 o 
  -9  -3  10       50.49       40.89     71.13 o 
  -8  -3  10       26.86       62.09     46.42 o 
  -7  -3  10       21.48       43.86     42.34 o 
  -6  -3  10       11.60        3.76     37.95 o 
  -5  -3  10      209.23      192.13     51.96 o 
  -4  -3  10        5.10        4.67     32.92 o 
  -3  -3  10       46.09       48.12     31.35 o 
  -2  -3  10      145.69      111.72     33.70 o 
  -1  -3  10      350.04      380.19     34.28 o 
   0  -3  10      891.29      929.15     51.44 o 
   1  -3  10     2223.87     2274.20     66.36 o 
   2  -3  10     1254.08     1203.54     95.00 o 
   3  -3  10      202.28      210.06     30.27 o 
   4  -3  10      564.86      528.86     45.88 o 
   5  -3  10        2.39      -30.04     20.03 o 
   6  -3  10       25.79        8.13     32.92 o 
   7  -3  10      364.64      340.15     60.28 o 
   8  -3  10      628.32      697.60     86.93 o 
   9  -3  10        0.17      -27.62     81.78 o 
  10  -3  10        8.03      106.16     97.98 o 
  -9  -2  10        0.34      -10.80     62.18 o 
  -8  -2  10       46.71       12.19     60.33 o 
  -7  -2  10      113.41      125.69     49.61 o 
  -6  -2  10      188.20      206.81     56.87 o 
  -5  -2  10      427.84      401.60    100.45 o 
  -4  -2  10        8.00       -1.64     29.17 o 
  -3  -2  10      285.70      241.04     46.40 o 
  -2  -2  10      470.48      520.55    104.00 o 
  -1  -2  10      247.81      266.86     29.82 o 
   0  -2  10       99.10      139.16     25.24 o 
   1  -2  10     2141.70     2197.77     79.97 o 
   2  -2  10     1149.38     1187.76     66.03 o 
   3  -2  10        8.98       -4.95     17.68 o 
   4  -2  10     2201.37     2097.01     72.70 o 
   5  -2  10       68.13       48.57     34.57 o 
   6  -2  10      509.19      547.20     71.90 o 
   7  -2  10       93.36      106.89     47.68 o 
   8  -2  10      318.04      262.38     62.75 o 
   9  -2  10       68.05       78.56     51.59 o 
  10  -2  10        6.61      -10.49     77.15 o 
 -10  -1  10       10.72       56.47     76.38 o 
  -9  -1  10        0.94      -32.87     55.09 o 
  -8  -1  10      357.71      401.03    106.93 o 
  -7  -1  10       66.48      104.93     67.58 o 
  -6  -1  10     1075.30     1109.84     99.27 o 
  -5  -1  10      543.61      567.21     73.74 o 
  -4  -1  10      400.24      362.80     58.29 o 
  -3  -1  10      331.76      340.66     53.30 o 
  -2  -1  10     1888.33     1725.00     86.14 o 
  -1  -1  10      554.70      504.88     38.94 o 
   0  -1  10     1238.53     1359.99     68.49 o 
   1  -1  10     1604.76     1589.72     87.30 o 
   2  -1  10     2615.17     2549.02    131.53 o 
   3  -1  10      137.09      111.27     27.33 o 
   4  -1  10     1301.38     1295.89     83.31 o 
   5  -1  10       35.80       34.92     37.50 o 
   6  -1  10      634.48      648.95     89.50 o 
   7  -1  10      165.97      169.43     53.45 o 
   8  -1  10      296.33      309.67     68.25 o 
   9  -1  10      162.56      212.53     65.29 o 
 -10   0  10        3.84       65.89     77.77 o 
  -9   0  10       11.94       48.14     69.28 o 
  -8   0  10      339.08      398.26    106.47 o 
  -7   0  10       91.58       94.43     66.66 o 
  -6   0  10       40.48        6.17     49.53 o 
  -5   0  10        1.07      -23.92     29.98 o 
  -4   0  10      183.74      216.95     27.90 o 
  -3   0  10     1207.81     1243.49     80.89 o 
  -2   0  10     2353.38     2324.10     99.02 o 
  -1   0  10     1710.94     1722.53     83.04 o 
   0   0  10       60.28       56.90     22.04 o 
   1   0  10     3739.93     3832.76    100.86 o 
   2   0  10      655.48      705.43     51.71 o 
   3   0  10      270.96      253.21     35.19 o 
   4   0  10      196.07      148.43     43.77 o 
   5   0  10       93.95       74.96     41.97 o 
   6   0  10      239.71      265.61     70.90 o 
   7   0  10       60.65       67.50     36.83 o 
   8   0  10      124.92      180.29     60.34 o 
   9   0  10       42.54       63.15     53.23 o 
 -10   1  10       14.12       19.91     66.35 o 
  -9   1  10       34.91       72.52     72.83 o 
  -8   1  10       97.91       84.87     69.75 o 
  -7   1  10        0.43      -11.88     47.22 o 
  -6   1  10      317.78      332.83     91.04 o 
  -5   1  10        8.74      -19.75     42.12 o 
  -4   1  10       13.32       28.97     23.75 o 
  -3   1  10      409.31      328.20     74.22 o 
  -2   1  10       99.33      157.39     54.93 o 
  -1   1  10     1333.89     1347.92    135.94 o 
   0   1  10      589.24      445.32     77.92 o 
   1   1  10      774.41      783.71     62.85 o 
   2   1  10      542.81      540.52     82.32 o 
   3   1  10      277.29      319.67     56.49 o 
   4   1  10       15.48       19.16     34.22 o 
   5   1  10      115.66      121.99     48.86 o 
   6   1  10       61.69       88.17     46.56 o 
   7   1  10       22.39       48.16     44.81 o 
   8   1  10      209.15      269.79     55.07 o 
   9   1  10        6.69        4.66     48.56 o 
 -10   2  10       66.01       61.72     74.53 o 
  -9   2  10        2.50       13.73     59.87 o 
  -8   2  10      168.90      164.02     80.24 o 
  -7   2  10      528.16      529.88    112.80 o 
  -6   2  10       53.40       21.29     53.23 o 
  -5   2  10      349.13      371.70     72.60 o 
  -4   2  10       28.76       40.87     29.26 o 
  -3   2  10      142.09      268.80     72.52 o 
  -2   2  10      284.70      287.16     69.75 o 
  -1   2  10     1707.08     1593.03    124.21 o 
   0   2  10     1829.67     1804.88    131.16 o 
   1   2  10      601.45      621.38     96.59 o 
   2   2  10      554.22      541.86     69.14 o 
   3   2  10      234.05      167.95     68.51 o 
   4   2  10      156.76      133.12     48.80 o 
   5   2  10       25.00       11.95     37.95 o 
   6   2  10       15.48       43.80     45.41 o 
   7   2  10       99.37       96.50     52.68 o 
   8   2  10      149.28      211.68     66.04 o 
 -10   3  10       39.04        5.09     63.26 o 
  -9   3  10        1.43        6.48     58.17 o 
  -8   3  10       55.00      120.82     71.91 o 
  -7   3  10      704.09      566.29    118.35 o 
  -6   3  10       15.25       11.67     32.17 o 
  -5   3  10      212.80      271.26     50.96 o 
  -4   3  10      137.11      183.10     44.33 o 
  -3   3  10     1860.69     1817.38    145.66 o 
  -2   3  10       71.19       62.18     49.53 o 
  -1   3  10     2597.76     2445.71    159.70 o 
   0   3  10     1023.76      951.28    110.79 o 
   1   3  10      485.92      534.97     99.37 o 
   2   3  10     1124.57     1242.60    130.23 o 
   3   3  10      138.95       81.32     60.49 o 
   4   3  10      432.75      335.92     94.59 o 
   5   3  10      141.85      126.56     53.30 o 
   6   3  10      283.93      296.52     71.02 o 
   7   3  10       28.99       37.92     48.97 o 
 -10   4  10        6.57       23.45     65.12 o 
  -9   4  10        8.84       22.37     60.80 o 
  -8   4  10       65.76       75.15     67.89 o 
  -7   4  10      172.45      179.15     77.61 o 
  -6   4  10       27.59       84.84     41.56 o 
  -5   4  10       32.59       -0.41     31.26 o 
  -4   4  10       34.30       55.09     36.07 o 
  -3   4  10      675.05      726.61    116.50 o 
  -2   4  10      228.34      160.78     67.28 o 
  -1   4  10     1905.29     1825.25    149.37 o 
   0   4  10       63.55       81.78     56.94 o 
   1   4  10      150.06      149.98     71.13 o 
   2   4  10     1414.91     1287.35    143.81 o 
   3   4  10      109.62       91.81     64.81 o 
   4   4  10       10.18       41.66     57.25 o 
   5   4  10        1.21      -20.21     50.61 o 
   6   4  10      419.02      473.87    123.29 o 
   7   4  10        7.64       27.00     61.10 o 
 -10   5  10        4.82      -17.28     61.10 o 
  -9   5  10       56.89       56.94     71.75 o 
  -8   5  10       89.51      103.85     73.76 o 
  -7   5  10        0.79       31.81     38.74 o 
  -6   5  10       15.97       -3.49     35.18 o 
  -5   5  10        1.74      -15.19     33.54 o 
  -4   5  10      178.51      177.06     52.64 o 
  -3   5  10       24.26       42.90     59.10 o 
  -2   5  10      198.75      125.76     67.58 o 
  -1   5  10      172.68      199.82     76.69 o 
   0   5  10      636.14      567.37    111.56 o 
   1   5  10       36.39       95.98     66.97 o 
   2   5  10      532.91      496.86    111.10 o 
   3   5  10        5.27      -22.22     45.67 o 
   4   5  10       21.32       -4.32     55.39 o 
   5   5  10       74.13      112.49     78.23 o 
   6   5  10      139.70      320.80    110.48 o 
  -9   6  10      145.67      163.10     85.02 o 
  -8   6  10       87.56       77.15     70.98 o 
  -7   6  10      177.24      216.88     57.58 o 
  -6   6  10        3.41      -22.63     34.81 o 
  -5   6  10      133.11      219.59     57.74 o 
  -4   6  10       14.51      -19.61     34.03 o 
  -3   6  10        3.14      -26.39     45.37 o 
  -2   6  10        0.34       18.82     58.02 o 
  -1   6  10      153.14      110.02     70.05 o 
   0   6  10      506.46      489.91    110.02 o 
   1   6  10       11.60       -5.40     47.99 o 
   2   6  10      612.71      485.59    114.80 o 
   3   6  10      304.54      376.81    110.48 o 
   4   6  10        0.95       -0.15     62.80 o 
   5   6  10        3.33       11.42     62.18 o 
  -9   7  10       97.39       90.73     82.71 o 
  -8   7  10       62.98       89.25     51.79 o 
  -7   7  10      321.32      334.38     73.19 o 
  -6   7  10        2.09      -15.19     39.66 o 
  -5   7  10      431.86      432.14     76.95 o 
  -4   7  10       15.06        5.30     37.18 o 
  -3   7  10      685.66      805.15    142.27 o 
  -2   7  10       62.33       42.74     61.72 o 
  -1   7  10      914.17      999.42    158.62 o 
   0   7  10      194.99      247.04     91.66 o 
   1   7  10        2.01      -18.05     54.31 o 
   2   7  10      522.35      429.27    116.19 o 
   3   7  10       60.65       11.11     61.26 o 
   4   7  10        4.44       22.99     65.27 o 
  -8   8  10      106.60       87.97     53.60 o 
  -7   8  10      123.81      239.98     68.58 o 
  -6   8  10       55.24       66.75     49.10 o 
  -5   8  10      221.35      220.47     65.97 o 
  -4   8  10        0.23      -14.63     41.04 o 
  -3   8  10      177.94      233.00     90.11 o 
  -2   8  10       85.20       85.95     74.07 o 
  -1   8  10      652.39      858.85    157.39 o 
   0   8  10      109.06       91.81     72.68 o 
   1   8  10       26.03       24.84     66.66 o 
   2   8  10      172.07      268.95    104.93 o 
   3   8  10       43.09       42.12     73.76 o 
  -7   9  10       13.37       67.47     54.93 o 
  -6   9  10        1.19      -13.60     41.77 o 
  -5   9  10       73.65       47.43     51.40 o 
  -4   9  10       28.89       -1.52     44.14 o 
  -3   9  10      115.63      106.62     77.92 o 
  -2   9  10        9.44      -25.46     54.16 o 
  -1   9  10      376.66      500.87    128.07 o 
   0   9  10       75.95        2.01     61.72 o 
   1   9  10        2.25       -1.70     61.88 o 
  -5  10  10        0.57       -7.39     43.44 o 
  -4  10  10        4.96       21.16     50.42 o 
  -3  10  10       62.73       45.06     54.39 o 
  -2  10  10        0.69       37.03     72.21 o 
  -1  10  10       47.26       27.93     72.83 o 
   0 -12  11       47.33       11.26     69.59 o 
   1 -12  11       62.36       67.46     52.40 o 
   2 -12  11       98.38      120.17     59.24 o 
   3 -12  11       59.52       50.61     70.36 o 
   4 -12  11        3.05       92.43     81.93 o 
   5 -12  11       66.54       46.75     87.03 o 
   6 -12  11        0.93       15.74     79.00 o 
  -2 -11  11       24.15       72.37     77.15 o 
  -1 -11  11       23.12       22.68     65.42 o 
   0 -11  11       86.45      103.07     77.77 o 
   1 -11  11       39.22       21.72     45.01 o 
   2 -11  11      434.88      407.86     81.36 o 
   3 -11  11      103.64       69.28     75.45 o 
   4 -11  11       82.24       81.32     77.61 o 
   5 -11  11       42.40       10.18     74.22 o 
   6 -11  11       38.93       57.40     87.95 o 
   7 -11  11        7.64        1.39     80.08 o 
   8 -11  11       58.12       84.40    102.92 o 
  -4 -10  11        0.02       28.55     64.81 o 
  -3 -10  11       81.92       47.99     71.60 o 
  -2 -10  11        0.19      -29.78     53.70 o 
  -1 -10  11      211.79      322.34    104.46 o 
   0 -10  11        4.67       -4.33     40.18 o 
   1 -10  11        7.24      -26.10     35.89 o 
   2 -10  11      640.10      585.50     87.79 o 
   3 -10  11        3.93       54.62     70.52 o 
   4 -10  11      154.33      153.99     86.10 o 
   5 -10  11      395.58      299.19    101.69 o 
   6 -10  11      215.24      222.97    101.69 o 
   7 -10  11      108.01      120.05     98.60 o 
   8 -10  11       50.22       38.27     86.10 o 
  -5  -9  11       73.64      137.45     55.09 o 
  -4  -9  11       10.65       23.15     40.36 o 
  -3  -9  11      144.51      186.39     56.50 o 
  -2  -9  11       64.69       14.35     58.79 o 
  -1  -9  11     1252.59     1295.38    178.84 o 
   0  -9  11       89.73      100.95     48.48 o 
   1  -9  11       51.90       56.55     42.97 o 
   2  -9  11      436.01      511.99     77.18 o 
   3  -9  11        1.07       -9.57     53.23 o 
   4  -9  11        2.12        6.17     52.00 o 
   5  -9  11       36.86      110.33     78.69 o 
   6  -9  11       34.90      151.37     91.66 o 
   7  -9  11        6.86      -12.04     72.06 o 
   8  -9  11      244.04      252.90    110.79 o 
   9  -9  11      346.35      218.03    115.26 o 
  -6  -8  11        7.13       12.43     42.54 o 
  -5  -8  11       57.67       67.26     46.72 o 
  -4  -8  11        1.46       -2.54     37.16 o 
  -3  -8  11       54.43       71.13     42.52 o 
  -2  -8  11       31.26        2.98     33.69 o 
  -1  -8  11      223.48      219.53     49.52 o 
   0  -8  11      128.07       88.17     43.17 o 
   1  -8  11       69.99       62.22     41.62 o 
   2  -8  11      232.96      224.34     56.60 o 
   3  -8  11      162.13      156.82     53.06 o 
   4  -8  11      168.42       78.39     72.68 o 
   5  -8  11       24.01        7.10     62.18 o 
   6  -8  11       40.85       88.11     75.15 o 
   7  -8  11      105.56       79.93     81.16 o 
   8  -8  11      147.41      176.37     99.22 o 
   9  -8  11      293.31      294.41    124.83 o 
  -6  -7  11       29.00       21.22     41.27 o 
  -5  -7  11       18.60       28.24     39.82 o 
  -4  -7  11      117.62      105.83     46.03 o 
  -3  -7  11      202.94      149.85     47.97 o 
  -2  -7  11      113.80       41.45     38.18 o 
  -1  -7  11       34.00       10.73     25.58 o 
   0  -7  11      885.15      879.16     75.70 o 
   1  -7  11       74.50      129.11     44.76 o 
   2  -7  11      682.32      644.17     76.89 o 
   3  -7  11      674.38      786.17     87.05 o 
   4  -7  11        3.10      -22.25     35.41 o 
   5  -7  11       74.30       66.35     74.99 o 
   6  -7  11      536.01      597.62    127.76 o 
   7  -7  11      301.01      323.73    105.39 o 
   8  -7  11       15.19       23.61     78.08 o 
   9  -7  11      322.83      342.86    126.84 o 
  10  -7  11       22.99       14.35     88.42 o 
  -7  -6  11       85.40       85.04     50.02 o 
  -6  -6  11        3.04       10.25     39.43 o 
  -5  -6  11      204.07      160.70     51.12 o 
  -4  -6  11       17.46       42.30     36.71 o 
  -3  -6  11       98.72       87.28     44.36 o 
  -2  -6  11      367.03      350.07     59.02 o 
  -1  -6  11      360.33      321.01     39.82 o 
   0  -6  11     1378.67     1406.06     85.63 o 
   1  -6  11       18.38       10.01     19.70 o 
   2  -6  11     2691.28     2885.93    120.40 o 
   3  -6  11      587.41      526.39     69.84 o 
   4  -6  11        7.08        7.60     34.77 o 
   5  -6  11      375.61      300.13     61.08 o 
   6  -6  11      309.91      247.19     93.66 o 
   7  -6  11      767.13      741.27    143.35 o 
   8  -6  11       43.99       38.88     81.93 o 
   9  -6  11      553.74      499.79    140.88 o 
  10  -6  11       56.62      124.52     97.98 o 
  -8  -5  11       82.68       57.71     73.91 o 
  -7  -5  11       89.31       79.59     50.75 o 
  -6  -5  11        1.27        6.08     37.16 o 
  -5  -5  11      551.09      565.17     77.84 o 
  -4  -5  11        0.99       17.77     34.95 o 
  -3  -5  11       15.79      -19.21     29.36 o 
  -2  -5  11      114.81      101.50     39.33 o 
  -1  -5  11     1465.98     1366.84     64.88 o 
   0  -5  11     4014.11     3855.25    277.94 o 
   1  -5  11       29.17       50.31     21.79 o 
   2  -5  11     1356.92     1277.93     66.81 o 
   3  -5  11        6.47       30.36     34.01 o 
   4  -5  11      271.69      282.79     54.30 o 
   5  -5  11      240.09      196.62     50.48 o 
   6  -5  11      511.48      577.75     94.67 o 
   7  -5  11      849.86      819.66    145.66 o 
   8  -5  11       31.01       55.70     83.02 o 
   9  -5  11      654.01      724.14    157.39 o 
  10  -5  11       80.23      103.69    103.85 o 
  -8  -4  11       43.76       14.16     45.32 o 
  -7  -4  11       36.68       64.69     46.63 o 
  -6  -4  11        5.76       -1.12     35.61 o 
  -5  -4  11       76.31       64.42     42.48 o 
  -4  -4  11        0.96       24.79     34.81 o 
  -3  -4  11       52.55       79.28     37.78 o 
  -2  -4  11       20.22       18.30     18.72 o 
  -1  -4  11       51.84       25.93     20.73 o 
   0  -4  11     1948.06     1921.94    126.94 o 
   1  -4  11       17.11        4.70     18.14 o 
   2  -4  11      563.59      483.09     59.54 o 
   3  -4  11        4.89        8.05     19.49 o 
   4  -4  11     1051.97      964.63     52.26 o 
   5  -4  11       31.78       28.14     23.81 o 
   6  -4  11      393.12      382.36    108.78 o 
   7  -4  11      308.30      469.39    117.73 o 
   8  -4  11        1.62       89.96     85.18 o 
   9  -4  11      107.68      191.34    104.46 o 
  10  -4  11        7.37      -31.32     81.63 o 
  -9  -3  11       34.28        6.64     65.73 o 
  -8  -3  11        1.78       -5.61     40.69 o 
  -7  -3  11       59.20       70.31     47.57 o 
  -6  -3  11      104.40      123.22     48.88 o 
  -5  -3  11       46.01       47.38     41.73 o 
  -4  -3  11       79.61       94.07     41.89 o 
  -3  -3  11      290.13      204.21     47.41 o 
  -2  -3  11      263.77      291.81     27.33 o 
  -1  -3  11      118.25      122.26     25.27 o 
   0  -3  11     1512.32     1584.03     59.80 o 
   1  -3  11      477.67      464.16     41.19 o 
   2  -3  11      258.13      249.76     33.43 o 
   3  -3  11      764.66      676.10     46.77 o 
   4  -3  11      336.63      286.52     37.81 o 
   5  -3  11      294.17      253.25     37.74 o 
   6  -3  11      247.52      229.34     52.00 o 
   7  -3  11      676.81      615.06     77.97 o 
   8  -3  11        9.41      -17.74     68.05 o 
   9  -3  11       49.90      103.07     93.04 o 
  10  -3  11        9.07       18.82     86.56 o 
  -9  -2  11      132.17      199.98     96.44 o 
  -8  -2  11        7.00        7.56     60.95 o 
  -7  -2  11      274.29      265.35     61.62 o 
  -6  -2  11       48.52       97.41     47.29 o 
  -5  -2  11      248.69      381.28     93.04 o 
  -4  -2  11      112.09       74.85     38.99 o 
  -3  -2  11      766.99      821.10    112.33 o 
  -2  -2  11      277.39      314.80     54.78 o 
  -1  -2  11      342.13      348.72     35.93 o 
   0  -2  11     2890.40     2947.50    130.64 o 
   1  -2  11      851.42      849.09     51.29 o 
   2  -2  11      179.07      184.08     30.70 o 
   3  -2  11     1126.89     1044.02     56.55 o 
   4  -2  11       86.34      109.72     29.26 o 
   5  -2  11     1036.57      968.52     80.49 o 
   6  -2  11      428.55      498.16     70.59 o 
   7  -2  11      690.76      601.61     79.90 o 
   8  -2  11       18.43       11.03     39.22 o 
   9  -2  11       95.40      139.18     96.59 o 
  -9  -1  11       96.17       79.16     76.38 o 
  -8  -1  11       48.92       63.57     67.74 o 
  -7  -1  11      814.64      822.74    138.87 o 
  -6  -1  11       76.94       86.57     46.06 o 
  -5  -1  11      604.25      613.15     83.40 o 
  -4  -1  11       18.65       16.31     32.51 o 
  -3  -1  11      634.69      649.68     71.86 o 
  -2  -1  11      212.22      261.31     47.98 o 
  -1  -1  11      177.34      215.61     31.65 o 
   0  -1  11      388.29      348.77     37.84 o 
   1  -1  11       84.63       98.28     25.61 o 
   2  -1  11      579.03      615.47     50.03 o 
   3  -1  11      115.41      117.47     29.22 o 
   4  -1  11      495.21      501.38     47.60 o 
   5  -1  11      240.94      222.80     53.72 o 
   6  -1  11      911.41      928.64     89.07 o 
   7  -1  11      417.62      445.44     75.11 o 
   8  -1  11        1.11       40.06     45.04 o 
   9  -1  11       77.57       97.70     55.38 o 
 -10   0  11       45.95       87.49     81.63 o 
  -9   0  11       98.72      124.52     81.01 o 
  -8   0  11        1.07      -15.89     52.31 o 
  -7   0  11       83.10      118.04     69.44 o 
  -6   0  11        6.37       -9.88     49.69 o 
  -5   0  11       42.92        0.97     34.83 o 
  -4   0  11       38.33       61.19     39.40 o 
  -3   0  11     1234.23     1216.93     84.24 o 
  -2   0  11      232.36      199.14     43.45 o 
  -1   0  11       68.39       87.61     32.22 o 
   0   0  11      968.17      889.31     52.09 o 
   1   0  11        2.48       26.10     21.56 o 
   2   0  11        2.16        9.43     21.38 o 
   3   0  11      244.28      233.51     51.76 o 
   4   0  11      465.79      412.56     64.73 o 
   5   0  11       19.34       35.81     40.43 o 
   6   0  11      312.86      283.16     62.69 o 
   7   0  11      151.24      248.14     63.62 o 
   8   0  11       10.45      -20.18     40.33 o 
   9   0  11        0.54      -32.25     41.53 o 
 -10   1  11       39.13       21.76     67.43 o 
  -9   1  11      155.55      128.69     83.79 o 
  -8   1  11       13.43       33.18     60.02 o 
  -7   1  11       20.73       35.80     55.70 o 
  -6   1  11      167.81      184.70     79.62 o 
  -5   1  11      245.32      193.34     72.21 o 
  -4   1  11      313.67      309.11     44.41 o 
  -3   1  11      122.36      155.69     60.33 o 
  -2   1  11        4.36      -12.50     35.18 o 
  -1   1  11      302.93      356.90     75.61 o 
   0   1  11     1275.65     1088.15    105.08 o 
   1   1  11      193.66      165.35     43.04 o 
   2   1  11      143.77      123.97     42.43 o 
   3   1  11      146.18      147.85     47.18 o 
   4   1  11      110.33      132.61     47.31 o 
   5   1  11      268.80      321.09     65.42 o 
   6   1  11       50.39       36.79     38.59 o 
   7   1  11      193.42      232.30     65.17 o 
   8   1  11       21.54       32.74     47.98 o 
 -10   2  11       53.64       77.15     77.46 o 
  -9   2  11      241.56      230.37     97.21 o 
  -8   2  11        0.78       34.56     60.33 o 
  -7   2  11      125.61      103.07     66.81 o 
  -6   2  11      181.59      170.51     75.92 o 
  -5   2  11       66.85       45.70     32.69 o 
  -4   2  11      357.01      332.82     50.48 o 
  -3   2  11        0.59      -21.29     38.27 o 
  -2   2  11      649.26      626.78     99.22 o 
  -1   2  11      102.32       75.45     51.54 o 
   0   2  11     2207.46     2349.73    155.69 o 
   1   2  11      686.13      608.73    101.22 o 
   2   2  11      101.40       72.51     40.47 o 
   3   2  11        7.81      -13.21     35.17 o 
   4   2  11      157.37       87.71     46.75 o 
   5   2  11       86.34       88.83     46.66 o 
   6   2  11       97.33       56.82     47.28 o 
   7   2  11      420.04      450.72     83.89 o 
   8   2  11      323.10      337.48     86.26 o 
 -10   3  11       42.81      131.77     87.49 o 
  -9   3  11       93.29       97.67     77.77 o 
  -8   3  11        9.30       32.25     58.79 o 
  -7   3  11      145.91      144.74     73.29 o 
  -6   3  11      313.28      270.34     90.73 o 
  -5   3  11       83.84       61.82     36.26 o 
  -4   3  11      380.33      347.25     56.00 o 
  -3   3  11      730.67      802.84    124.52 o 
  -2   3  11     1651.01     1734.21    145.20 o 
  -1   3  11       52.68       27.16     48.91 o 
   0   3  11     1363.46     1278.25    130.39 o 
   1   3  11      599.16      563.36    106.31 o 
   2   3  11       28.40        8.95     49.38 o 
   3   3  11      485.26      486.21    107.09 o 
   4   3  11        5.83      -15.12     44.59 o 
   5   3  11      131.69      173.90     78.08 o 
   6   3  11        0.44       20.35     45.39 o 
   7   3  11      256.21      366.06     80.90 o 
 -10   4  11        2.84        4.78     58.79 o 
  -9   4  11       11.33       29.47     66.35 o 
  -8   4  11       52.47       77.92     68.20 o 
  -7   4  11      171.03      200.29     81.93 o 
  -6   4  11      112.27       87.82     42.52 o 
  -5   4  11        0.95       15.22     33.76 o 
  -4   4  11       11.57       -4.63     47.83 o 
  -3   4  11      666.20      626.01    113.72 o 
  -2   4  11      515.69      581.72    108.32 o 
  -1   4  11      412.33      378.20     95.36 o 
   0   4  11      294.05      362.77     90.88 o 
   1   4  11      644.88      556.26    115.57 o 
   2   4  11      104.19      146.59     74.22 o 
   3   4  11        3.94      -34.56     42.90 o 
   4   4  11       57.81      107.09     69.13 o 
   5   4  11      210.09      222.20     89.50 o 
   6   4  11       41.08      106.62     78.23 o 
  -9   5  11       12.73       14.66     67.74 o 
  -8   5  11       95.72       93.66     66.97 o 
  -7   5  11      103.08       75.92     70.36 o 
  -6   5  11       74.98      108.43     48.25 o 
  -5   5  11       46.51       65.99     41.08 o 
  -4   5  11       28.46        4.01     53.23 o 
  -3   5  11       68.96       92.12     62.96 o 
  -2   5  11      157.22      133.01     71.75 o 
  -1   5  11      390.43      246.27     85.18 o 
   0   5  11       12.80       21.91     56.01 o 
   1   5  11      829.84      979.05    151.83 o 
   2   5  11       49.03        6.02     54.47 o 
   3   5  11        4.35       -4.47     51.38 o 
   4   5  11       65.32       12.19     61.10 o 
   5   5  11       66.42       36.88     66.50 o 
   6   5  11        3.18       -4.63     62.03 o 
  -9   6  11       93.44      123.29     84.10 o 
  -8   6  11      258.12      323.11    105.85 o 
  -7   6  11       16.08       26.63     41.65 o 
  -6   6  11      359.73      395.64     73.66 o 
  -5   6  11        1.10       25.13     39.71 o 
  -4   6  11       60.66       66.99     44.19 o 
  -3   6  11        6.38        4.47     52.31 o 
  -2   6  11      175.26      181.46     81.16 o 
  -1   6  11      551.17      443.00    107.70 o 
   0   6  11        6.25      -31.01     45.52 o 
   1   6  11      766.16      899.28    153.53 o 
   2   6  11        0.67      -21.91     48.45 o 
   3   6  11      157.28      204.45     92.58 o 
   4   6  11       11.83       16.66     64.04 o 
   5   6  11      286.23      256.76    108.32 o 
  -9   7  11      133.96      165.72     89.96 o 
  -8   7  11      119.41       68.66     73.60 o 
  -7   7  11        4.09       -8.63     39.32 o 
  -6   7  11      137.01      118.46     52.87 o 
  -5   7  11       75.70      152.61     56.83 o 
  -4   7  11       85.70      127.02     54.55 o 
  -3   7  11        6.49       55.24     62.96 o 
  -2   7  11     1019.71      990.94    160.63 o 
  -1   7  11      267.06      239.32     92.74 o 
   0   7  11      184.38      175.60     81.93 o 
   1   7  11      549.83      654.25    139.80 o 
   2   7  11        3.72       20.06     60.80 o 
   3   7  11       77.10       39.04     70.67 o 
  -8   8  11       35.08       52.95     48.23 o 
  -7   8  11        4.38      -10.86     44.19 o 
  -6   8  11       18.83        5.69     42.98 o 
  -5   8  11       18.35       33.34     46.07 o 
  -4   8  11        1.09      -18.32     39.15 o 
  -3   8  11        0.31      -55.70     48.30 o 
  -2   8  11      496.55      578.17    134.86 o 
  -1   8  11       24.44       35.18     64.81 o 
   0   8  11       73.70      110.94     85.48 o 
   1   8  11       22.55        4.47     67.89 o 
   2   8  11       68.77       23.76     67.28 o 
  -7   9  11       26.69       88.20     58.03 o 
  -6   9  11       27.41       30.59     47.98 o 
  -5   9  11        0.22      -27.58     42.61 o 
  -4   9  11       13.30      -31.15     39.93 o 
  -3   9  11        1.72      -27.31     57.71 o 
  -2   9  11      265.61      279.13    106.16 o 
  -1   9  11       88.05      104.62     84.40 o 
   0   9  11       30.25       68.36     77.92 o 
   0 -12  12      206.38      174.52     94.12 o 
   1 -12  12      140.15      177.91     93.66 o 
   2 -12  12       11.15      -21.95     43.29 o 
   3 -12  12       62.36       32.61     52.57 o 
   4 -12  12        0.99      -63.57     63.57 o 
   5 -12  12        1.19       66.97     87.03 o 
   6 -12  12        0.16      -51.85     76.23 o 
  -2 -11  12       93.78      160.48     91.66 o 
  -1 -11  12       44.22      104.15     78.85 o 
   0 -11  12       73.72       45.67     70.36 o 
   1 -11  12      372.69      275.15     69.68 o 
   2 -11  12       73.80       52.83     47.91 o 
   3 -11  12      191.37      151.57     61.01 o 
   4 -11  12        1.25        6.94     70.98 o 
   5 -11  12      154.47      131.62     91.96 o 
   6 -11  12        2.47       45.83     85.02 o 
   7 -11  12      118.37      120.67     96.13 o 
  -3 -10  12        7.58       17.44     64.96 o 
  -2 -10  12      180.50      177.76     88.88 o 
  -1 -10  12       24.63       59.25     69.28 o 
   0 -10  12      369.35      330.05    104.15 o 
   1 -10  12      135.63      107.83     51.50 o 
   2 -10  12        0.75       10.13     41.44 o 
   3 -10  12      226.10      239.41     64.65 o 
   4 -10  12        6.08      -51.54     59.41 o 
   5 -10  12      153.77      108.48     83.02 o 
   6 -10  12       37.83        5.71     74.68 o 
   7 -10  12      430.65      597.46    147.98 o 
   8 -10  12      146.23      181.92    106.93 o 
  -5  -9  12        5.73       51.20     48.53 o 
  -4  -9  12        7.37       23.75     44.19 o 
  -3  -9  12       30.27       56.78     70.05 o 
  -2  -9  12      332.35      535.74    122.05 o 
  -1  -9  12        0.41       35.49     58.64 o 
   0  -9  12      236.69      182.85     83.63 o 
   1  -9  12      227.32      247.59     59.84 o 
   2  -9  12        2.89      -25.47     35.20 o 
   3  -9  12        2.75      -14.60     39.19 o 
   4  -9  12        0.01       17.13     39.66 o 
   5  -9  12        5.03       48.14     72.37 o 
   6  -9  12        4.49       85.79     81.63 o 
   7  -9  12      646.88      697.60    152.14 o 
   8  -9  12       21.19       49.53     86.87 o 
   9  -9  12       20.42      -44.59     79.31 o 
  -5  -8  12       12.44       -8.55     37.75 o 
  -4  -8  12        2.74      -14.38     35.26 o 
  -3  -8  12        3.86      -11.77     34.14 o 
  -2  -8  12      188.92      234.48     55.42 o 
  -1  -8  12       15.20      -30.09     49.22 o 
   0  -8  12       85.73       95.62     45.06 o 
   1  -8  12      345.28      387.56     67.27 o 
   2  -8  12       82.21       88.62     46.03 o 
   3  -8  12       80.36       76.18     46.31 o 
   4  -8  12       67.82       74.43     46.65 o 
   5  -8  12       45.55      -13.94     35.62 o 
   6  -8  12       76.26       15.89     68.05 o 
   7  -8  12       60.71        0.77     68.97 o 
   8  -8  12      176.55      175.91    102.92 o 
   9  -8  12       12.00       18.82     84.71 o 
  -6  -7  12       65.64       78.84     49.69 o 
  -5  -7  12       88.97       79.24     47.51 o 
  -4  -7  12        1.10       27.48     38.46 o 
  -3  -7  12        9.23       52.84     38.38 o 
  -2  -7  12      321.28      288.13     58.92 o 
  -1  -7  12      643.10      593.78     77.15 o 
   0  -7  12      192.89      188.77     49.79 o 
   1  -7  12      633.86      730.10     81.34 o 
   2  -7  12      525.25      557.96     74.84 o 
   3  -7  12       27.86       60.92     43.65 o 
   4  -7  12       23.71        0.26     39.48 o 
   5  -7  12     1381.82     1431.72    169.89 o 
   6  -7  12      517.87      423.88     85.87 o 
   7  -7  12        0.72       -0.82     37.18 o 
   8  -7  12      673.59      800.53    160.32 o 
   9  -7  12       39.71      116.65     97.83 o 
  -7  -6  12        9.22        4.31     42.84 o 
  -6  -6  12       44.60       49.42     45.18 o 
  -5  -6  12        5.13       17.60     37.36 o 
  -4  -6  12      115.77       91.88     56.47 o 
  -3  -6  12       46.52       39.51     37.15 o 
  -2  -6  12     1044.41     1028.51     86.26 o 
  -1  -6  12      374.89      391.40     44.17 o 
   0  -6  12      532.65      551.47     48.82 o 
   1  -6  12     1498.71     1462.49     90.07 o 
   2  -6  12      149.32      114.29     66.81 o 
   3  -6  12       94.43       68.56     43.05 o 
   4  -6  12      228.25      212.14     54.74 o 
   5  -6  12      559.28      576.56     78.92 o 
   6  -6  12      344.99      333.38     62.98 o 
   7  -6  12       31.41       41.82     73.14 o 
   8  -6  12      386.67      422.95    125.14 o 
   9  -6  12        2.14      -74.37     76.07 o 
  -8  -5  12       12.47       -6.39     43.81 o 
  -7  -5  12        0.73       17.67     43.15 o 
  -6  -5  12      226.69      173.49     56.78 o 
  -5  -5  12       51.20       53.28     40.03 o 
  -4  -5  12       78.86       98.13     44.48 o 
  -3  -5  12       57.46       48.56     35.90 o 
  -2  -5  12     1174.75     1245.50     86.96 o 
  -1  -5  12      797.18      737.43     49.35 o 
   0  -5  12      628.47      554.52     47.75 o 
   1  -5  12     1220.86     1127.70     69.02 o 
   2  -5  12        4.60      -19.17     17.99 o 
   3  -5  12      273.30      323.67     56.44 o 
   4  -5  12      266.68      304.15     58.64 o 
   5  -5  12      115.75       92.20     43.96 o 
   6  -5  12        1.10        0.42     34.00 o 
   7  -5  12       41.48       17.13     71.13 o 
   8  -5  12      194.62      270.49    110.17 o 
   9  -5  12       35.21       18.21     80.55 o 
  -8  -4  12       13.43      -25.49     41.17 o 
  -7  -4  12       67.09       62.49     47.14 o 
  -6  -4  12      106.15      102.53     49.12 o 
  -5  -4  12        3.57       -4.92     34.45 o 
  -4  -4  12        9.00        1.79     34.25 o 
  -3  -4  12        5.37       -8.25     30.57 o 
  -2  -4  12      402.84      343.35     56.76 o 
  -1  -4  12     1289.45     1119.21     96.19 o 
   0  -4  12       18.83       10.11     21.13 o 
   1  -4  12      257.50      287.77     36.05 o 
   2  -4  12       32.40       32.24     21.49 o 
   3  -4  12      514.44      519.97     44.28 o 
   4  -4  12       79.08       83.56     27.13 o 
   5  -4  12      419.71      416.92     62.97 o 
   6  -4  12       28.90       22.68     67.12 o 
   7  -4  12        0.45       60.18     72.21 o 
   8  -4  12      236.84      319.10    113.41 o 
   9  -4  12       13.38      -20.52     75.92 o 
  -9  -3  12       27.50       42.59     74.84 o 
  -8  -3  12      173.92      148.33     58.35 o 
  -7  -3  12       84.17       55.61     46.06 o 
  -6  -3  12      144.03      133.61     50.40 o 
  -5  -3  12       48.96       54.10     40.97 o 
  -4  -3  12      149.54      135.04     60.64 o 
  -3  -3  12      283.50      275.31     54.04 o 
  -2  -3  12     1340.78     1319.64     49.96 o 
  -1  -3  12     1115.77     1054.04     51.79 o 
   0  -3  12      526.15      540.05     54.56 o 
   1  -3  12     1077.13     1017.12     58.93 o 
   2  -3  12       62.23       45.65     24.01 o 
   3  -3  12      108.12      101.01     29.11 o 
   4  -3  12     1212.63     1076.08    109.28 o 
   5  -3  12      354.92      369.24     44.61 o 
   6  -3  12       34.05       47.95     36.21 o 
   7  -3  12        5.65       -9.57     69.13 o 
   8  -3  12      315.02      316.01    113.57 o 
   9  -3  12        0.65       35.80     88.57 o 
  -9  -2  12       15.35       44.44     69.44 o 
  -8  -2  12      306.99      323.11    103.85 o 
  -7  -2  12       31.06       57.34     44.51 o 
  -6  -2  12      154.23      141.07     51.79 o 
  -5  -2  12       59.12       66.70     53.08 o 
  -4  -2  12     1429.44     1469.55    100.80 o 
  -3  -2  12       70.85       65.34     37.47 o 
  -2  -2  12     1361.66     1352.15     84.84 o 
  -1  -2  12     1120.90     1096.53     53.68 o 
   0  -2  12      615.23      600.79     56.97 o 
   1  -2  12     2568.74     2636.51     95.60 o 
   2  -2  12        0.66      -13.22     19.29 o 
   3  -2  12      504.27      508.02     48.11 o 
   4  -2  12      849.72      858.12     56.89 o 
   5  -2  12      938.85      927.35     83.09 o 
   6  -2  12      603.70      524.15     95.36 o 
   7  -2  12       85.53      109.17     45.97 o 
   8  -2  12      327.45      389.62    125.14 o 
   9  -2  12       41.29       60.64     85.18 o 
  -9  -1  12        7.44       14.50     67.43 o 
  -8  -1  12      153.23      143.81     80.55 o 
  -7  -1  12       20.66      -12.04     49.69 o 
  -6  -1  12      262.49      263.77     62.30 o 
  -5  -1  12        2.02      -29.65     34.21 o 
  -4  -1  12     1726.13     1905.01    110.15 o 
  -3  -1  12       28.54       79.67     38.57 o 
  -2  -1  12     1020.28     1204.23    132.70 o 
  -1  -1  12      659.81      718.99     50.69 o 
   0  -1  12      217.60      223.75     52.08 o 
   1  -1  12      652.00      694.51     50.86 o 
   2  -1  12        8.26      -10.03     22.18 o 
   3  -1  12      343.27      283.66     40.18 o 
   4  -1  12        1.92       -4.89     30.82 o 
   5  -1  12      659.09      657.69     79.61 o 
   6  -1  12      336.35      336.03     64.80 o 
   7  -1  12      159.55      195.21     56.05 o 
   8  -1  12      186.26      182.56     61.16 o 
   9  -1  12       95.28       74.24     55.12 o 
  -9   0  12        7.01      -28.08     56.47 o 
  -8   0  12      141.94      161.25     83.17 o 
  -7   0  12      138.62      140.72     73.45 o 
  -6   0  12       33.04       58.48     60.64 o 
  -5   0  12        0.37       49.95     42.48 o 
  -4   0  12      297.65      277.95     57.34 o 
  -3   0  12      133.30      138.09     46.11 o 
  -2   0  12      409.45      476.65     63.20 o 
  -1   0  12     2304.49     2528.95    155.61 o 
   0   0  12       69.67       75.67     27.49 o 
   1   0  12       23.14       21.69     24.51 o 
   2   0  12      728.24      709.67     56.48 o 
   3   0  12      171.03      181.65     35.69 o 
   4   0  12      103.82       70.50     40.54 o 
   5   0  12      324.37      405.27     69.18 o 
   6   0  12      148.38      200.14     56.41 o 
   7   0  12       18.20      -11.35     35.35 o 
   8   0  12        1.24       -8.42     46.12 o 
 -10   1  12       53.21       52.93     77.15 o 
  -9   1  12        0.30        4.01     55.39 o 
  -8   1  12      286.73      279.44     98.14 o 
  -7   1  12       12.76       33.95     58.64 o 
  -6   1  12        0.99       -8.33     49.69 o 
  -5   1  12       25.41       65.89     62.80 o 
  -4   1  12      271.15      294.03     45.81 o 
  -3   1  12       74.63       64.96     50.61 o 
  -2   1  12       36.62       19.44     44.90 o 
  -1   1  12     3082.65     2957.68    169.89 o 
   0   1  12      261.98      322.96     77.31 o 
   1   1  12      251.05      190.03     48.91 o 
   2   1  12      881.13      869.22     88.65 o 
   3   1  12        1.35      -29.46     31.26 o 
   4   1  12       96.91       99.35     46.00 o 
   5   1  12       53.33       36.91     42.25 o 
   6   1  12      116.74       97.64     49.82 o 
   7   1  12       15.87       19.66     45.16 o 
   8   1  12       68.51       55.21     53.25 o 
 -10   2  12       50.36       34.56     72.68 o 
  -9   2  12        1.57      -58.64     47.37 o 
  -8   2  12      189.60      140.26     79.16 o 
  -7   2  12        1.07       17.59     53.54 o 
  -6   2  12       33.50       68.97     65.12 o 
  -5   2  12      168.82      168.81     74.37 o 
  -4   2  12      260.17      288.28     49.83 o 
  -3   2  12      844.86      742.20    115.42 o 
  -2   2  12      409.46      424.64     91.96 o 
  -1   2  12     2897.11     2995.80    180.23 o 
   0   2  12      349.64      370.33     83.32 o 
   1   2  12      324.17      343.79     83.32 o 
   2   2  12      105.32      100.30     58.79 o 
   3   2  12      227.36      196.03     55.76 o 
   4   2  12      128.63      163.53     52.91 o 
   5   2  12        5.63       13.51     39.95 o 
   6   2  12      649.80      638.00     95.11 o 
   7   2  12       66.86       51.81     52.77 o 
 -10   3  12       38.76       84.40     77.15 o 
  -9   3  12       12.31        1.70     62.49 o 
  -8   3  12       66.62       94.90     73.76 o 
  -7   3  12        0.27       -6.64     51.69 o 
  -6   3  12       17.11       26.54     55.86 o 
  -5   3  12        1.33      -41.81     27.87 o 
  -4   3  12      531.83      509.82    110.17 o 
  -3   3  12      772.66      847.90    127.30 o 
  -2   3  12      378.57      372.49     88.26 o 
  -1   3  12     1041.04     1149.10    127.92 o 
   0   3  12       27.68       79.16     58.17 o 
   1   3  12       31.99       19.75     53.23 o 
   2   3  12       19.16        7.10     46.91 o 
   3   3  12       69.13       79.00     60.80 o 
   4   3  12       16.81      -41.35     42.28 o 
   5   3  12       44.99       67.58     66.04 o 
   6   3  12      367.31      297.34     97.52 o 
   7   3  12       10.36       45.06     67.58 o 
  -9   4  12        7.49      -34.41     55.09 o 
  -8   4  12       48.59       18.21     62.49 o 
  -7   4  12        1.45      -16.05     51.85 o 
  -6   4  12      107.98      106.01     70.21 o 
  -5   4  12       86.98       43.47     40.43 o 
  -4   4  12      258.99      284.07     88.57 o 
  -3   4  12      115.62      119.89     67.89 o 
  -2   4  12       40.88       48.45     58.02 o 
  -1   4  12      430.57      479.11    109.86 o 
   0   4  12       46.46       10.65     52.93 o 
   1   4  12       38.84       45.83     56.63 o 
   2   4  12       71.38       53.23     59.72 o 
   3   4  12       11.25        3.70     49.38 o 
   4   4  12        9.71       36.11     60.95 o 
   5   4  12       30.57        4.78     58.17 o 
   6   4  12       84.19      109.09     81.01 o 
  -9   5  12       51.82       26.69     71.91 o 
  -8   5  12       61.73      116.04     80.08 o 
  -7   5  12        3.09       39.19     64.04 o 
  -6   5  12        3.61       -0.44     36.98 o 
  -5   5  12       13.04       22.60     37.36 o 
  -4   5  12       68.07       59.56     62.96 o 
  -3   5  12      353.27      306.45     97.21 o 
  -2   5  12      162.90      139.03     76.07 o 
  -1   5  12        8.69      -16.97     51.85 o 
   0   5  12      951.14      943.87    148.75 o 
   1   5  12        2.97        5.55     50.77 o 
   2   5  12       82.04       88.26     69.13 o 
   3   5  12        3.50       12.19     59.25 o 
   4   5  12      113.43      129.31     78.85 o 
   5   5  12       12.16       -3.09     60.80 o 
  -9   6  12       63.05       47.06     71.60 o 
  -8   6  12       93.07       92.58     79.31 o 
  -7   6  12       45.27       -1.08     60.18 o 
  -6   6  12       76.70       93.96     48.96 o 
  -5   6  12        1.63       26.31     41.93 o 
  -4   6  12      314.05      341.94    101.69 o 
  -3   6  12      455.26      484.98    115.11 o 
  -2   6  12        8.57       30.71     60.80 o 
  -1   6  12       11.83       31.94     60.49 o 
   0   6  12      311.67      322.19    102.46 o 
   1   6  12       85.89       66.35     66.20 o 
   2   6  12      374.75      384.99    113.41 o 
   3   6  12        0.82       24.38     63.88 o 
   4   6  12      208.72      181.00     91.81 o 
  -8   7  12       21.12       26.08     67.89 o 
  -7   7  12        6.62      -10.31     42.80 o 
  -6   7  12      121.07      143.10     58.35 o 
  -5   7  12        1.58      -15.28     40.51 o 
  -4   7  12      210.13      174.39     60.69 o 
  -3   7  12      522.48      621.38    132.39 o 
  -2   7  12       54.67       10.96     61.26 o 
  -1   7  12      314.33      453.34    117.27 o 
   0   7  12      112.69      120.97     80.24 o 
   1   7  12       36.50       64.04     72.37 o 
   2   7  12       16.82       -4.78     61.57 o 
   3   7  12       83.10       63.42     79.62 o 
  -7   8  12        0.25       12.53     48.95 o 
  -6   8  12       55.64       19.08     48.22 o 
  -5   8  12       12.17       -9.72     45.39 o 
  -4   8  12       51.99       38.48     49.19 o 
  -3   8  12      160.43      176.52     88.57 o 
  -2   8  12        0.48      -31.01     53.85 o 
  -1   8  12      172.52      103.54     85.02 o 
   0   8  12        5.66       -1.85     63.11 o 
   1   8  12        1.36       -1.54     64.34 o 
  -6   9  12        2.80       -1.41     48.57 o 
  -5   9  12       43.51       70.94     55.97 o 
  -4   9  12        1.15       -7.95     46.67 o 
  -3   9  12      211.33      226.21    101.07 o 
  -2   9  12       28.56       26.85     74.68 o 
  -1   9  12        4.92      -23.76     58.02 o 
   1 -12  13      120.97      178.53     99.83 o 
   2 -12  13      216.56      227.63     69.70 o 
   3 -12  13        0.15      -28.51     42.54 o 
   4 -12  13        6.81       16.58     51.00 o 
   5 -12  13        4.46       16.04     48.66 o 
  -2 -11  13        0.04      -49.38     56.63 o 
  -1 -11  13      214.92      310.77    112.49 o 
   0 -11  13      156.96      256.45    101.38 o 
   1 -11  13       20.95       20.52     63.26 o 
   2 -11  13      121.63      100.98     69.75 o 
   3 -11  13       26.74       30.34     48.50 o 
   4 -11  13      177.94      164.83     63.65 o 
   5 -11  13       66.45       77.14     55.42 o 
   6 -11  13      412.06      293.48    113.26 o 
   7 -11  13       21.75       -8.02     78.54 o 
  -3 -10  13       82.50      115.42     82.71 o 
  -2 -10  13       34.63        2.78     65.42 o 
  -1 -10  13      415.17      594.07    140.57 o 
   0 -10  13        4.81      -11.11     58.94 o 
   1 -10  13        0.61        8.55     39.24 o 
   2 -10  13       16.23        9.09     40.15 o 
   3 -10  13       68.70       55.00     49.04 o 
   4 -10  13       86.14       62.82     52.02 o 
   5 -10  13       10.87       17.56     41.96 o 
   6 -10  13      467.12      499.79    130.54 o 
   7 -10  13       21.91       31.48     90.11 o 
   8 -10  13      180.98      225.90    110.17 o 
  -4  -9  13       74.71      123.44     84.10 o 
  -3  -9  13       85.78       22.53     64.65 o 
  -2  -9  13        1.10       17.90     60.49 o 
  -1  -9  13      269.76      236.86     95.05 o 
   0  -9  13       77.83      128.69     81.78 o 
   1  -9  13        9.93       -8.27     37.89 o 
   2  -9  13       34.12       42.75     42.62 o 
   3  -9  13       61.94       95.30     50.91 o 
   4  -9  13        1.51       -6.31     39.04 o 
   5  -9  13       18.29       14.51     41.26 o 
   6  -9  13      374.33      324.59     72.80 o 
   7  -9  13        0.65      -11.57     73.76 o 
   8  -9  13       29.95        3.24     80.24 o 
  -5  -8  13        6.19      -31.57     37.34 o 
  -4  -8  13        0.35       11.51     41.32 o 
  -3  -8  13      299.82      435.97     72.96 o 
  -2  -8  13       41.06        4.63     58.64 o 
  -1  -8  13      113.85       86.56     70.83 o 
   0  -8  13      466.65      374.03    101.69 o 
   1  -8  13        0.92       12.84     37.32 o 
   2  -8  13      475.23      358.26     67.83 o 
   3  -8  13       27.03       30.32     48.61 o 
   4  -8  13        9.71        9.90     42.05 o 
   5  -8  13        6.02       33.52     57.56 o 
   6  -8  13      303.25      270.22     65.65 o 
   7  -8  13       42.49       53.19     46.39 o 
   8  -8  13        9.58       -9.10     83.48 o 
   9  -8  13       78.10       82.86    103.38 o 
  -6  -7  13        0.08       18.64     44.19 o 
  -5  -7  13       25.11       60.16     44.94 o 
  -4  -7  13       17.91       10.03     35.79 o 
  -3  -7  13      459.60      392.06     67.51 o 
  -2  -7  13      414.41      420.60     71.52 o 
  -1  -7  13      765.64      695.31     76.97 o 
   0  -7  13      557.28      547.58     70.48 o 
   1  -7  13       10.81       -6.85     34.85 o 
   2  -7  13      473.80      442.10     70.82 o 
   3  -7  13        1.02       -9.36     38.00 o 
   4  -7  13      436.00      441.70     71.22 o 
   5  -7  13       44.69       29.38     41.36 o 
   6  -7  13      438.75      488.48     77.91 o 
   7  -7  13      262.39      318.18     68.25 o 
   8  -7  13       28.00       47.06     83.17 o 
   9  -7  13      282.19      249.35    116.04 o 
  -7  -6  13        0.33       10.01     45.33 o 
  -6  -6  13        2.79       25.99     41.04 o 
  -5  -6  13       78.17       72.46     45.58 o 
  -4  -6  13      105.53       94.44     46.27 o 
  -3  -6  13      273.67      319.25     62.20 o 
  -2  -6  13      458.22      394.13     64.06 o 
  -1  -6  13      978.64     1065.45    126.45 o 
   0  -6  13      300.76      312.15     40.08 o 
   1  -6  13      159.78      156.47     46.59 o 
   2  -6  13       37.73       32.93     37.98 o 
   3  -6  13       23.57       -2.43     35.68 o 
   4  -6  13      959.17      878.75     91.51 o 
   5  -6  13        0.38       17.71     38.59 o 
   6  -6  13      139.42      165.89     51.92 o 
   7  -6  13      328.51      310.30    110.64 o 
   8  -6  13      217.32      186.09    102.61 o 
   9  -6  13      303.47      192.26    110.02 o 
  -7  -5  13        1.46      -19.35     39.13 o 
  -6  -5  13        0.08       17.55     40.86 o 
  -5  -5  13       69.63       54.96     42.60 o 
  -4  -5  13        3.23        8.19     35.00 o 
  -3  -5  13      308.07      316.89     61.26 o 
  -2  -5  13      372.32      324.86     58.06 o 
  -1  -5  13       25.10       -8.58     24.46 o 
   0  -5  13      934.90      889.86     54.93 o 
   1  -5  13      232.31      224.85     34.95 o 
   2  -5  13       25.98       20.61     34.52 o 
   3  -5  13        1.61       33.99     36.33 o 
   4  -5  13      123.53      120.26     54.85 o 
   5  -5  13      761.61      647.13     80.36 o 
   6  -5  13      147.39      229.07     54.92 o 
   7  -5  13      255.54      279.91    106.16 o 
   8  -5  13       16.97       20.37     78.54 o 
   9  -5  13      132.24      150.75    104.00 o 
  -8  -4  13       42.68       17.13     47.05 o 
  -7  -4  13       56.23       83.28     51.01 o 
  -6  -4  13        3.84      -19.71     35.83 o 
  -5  -4  13       74.57       64.68     42.88 o 
  -4  -4  13      132.27       78.93     43.36 o 
  -3  -4  13      376.83      358.22     62.43 o 
  -2  -4  13      271.31      283.09     53.63 o 
  -1  -4  13        0.95        4.39     21.61 o 
   0  -4  13      677.09      720.95     73.16 o 
   1  -4  13      155.44      131.45     29.85 o 
   2  -4  13      174.23      163.08     31.91 o 
   3  -4  13      201.96      210.34     35.00 o 
   4  -4  13      621.54      585.94     73.51 o 
   5  -4  13        6.63      -11.72     33.05 o 
   6  -4  13      291.60      265.09     98.14 o 
   7  -4  13      939.31      967.48    164.95 o 
   8  -4  13       28.05       16.97     81.78 o 
   9  -4  13       21.15      -22.07     80.08 o 
  -8  -3  13        5.77        3.75     45.84 o 
  -7  -3  13      288.49      397.78     77.44 o 
  -6  -3  13        0.13       11.48     39.28 o 
  -5  -3  13       50.59       57.33     41.65 o 
  -4  -3  13      122.40       89.13     45.47 o 
  -3  -3  13      836.76      935.77     85.94 o 
  -2  -3  13      569.96      586.55     71.96 o 
  -1  -3  13      161.89      198.41     46.55 o 
   0  -3  13     1585.05     1574.09     69.08 o 
   1  -3  13      197.99      152.82     31.88 o 
   2  -3  13      936.49      888.60     63.44 o 
   3  -3  13      535.12      541.47     51.25 o 
   4  -3  13      771.00      802.44     56.93 o 
   5  -3  13       36.12       33.34     35.77 o 
   6  -3  13      258.67      302.90    105.85 o 
   7  -3  13      965.85     1061.45    173.75 o 
   8  -3  13        4.40       31.79     80.70 o 
   9  -3  13       92.99       -8.18     81.16 o 
  -9  -2  13       95.95      126.99     85.95 o 
  -8  -2  13        5.85       24.07     63.88 o 
  -7  -2  13      135.96      122.11     54.62 o 
  -6  -2  13       84.41       70.84     44.97 o 
  -5  -2  13      144.90      106.22     48.13 o 
  -4  -2  13      100.06      108.86     46.12 o 
  -3  -2  13     1812.37     1778.96    105.54 o 
  -2  -2  13      491.65      558.29     70.26 o 
  -1  -2  13        1.52       -0.46     22.66 o 
   0  -2  13     1174.79     1209.70     61.07 o 
   1  -2  13        2.97       14.38     23.57 o 
   2  -2  13      967.68     1081.08     68.67 o 
   3  -2  13        8.55       -3.33     24.55 o 
   4  -2  13     1174.50     1112.48     65.59 o 
   5  -2  13      152.70      174.81     48.00 o 
   6  -2  13      368.76      446.71     70.97 o 
   7  -2  13      403.92      465.09     76.67 o 
   8  -2  13       23.71       32.56     82.86 o 
   9  -2  13      100.10      119.43    100.61 o 
  -9  -1  13       73.09       84.87     80.85 o 
  -8  -1  13       17.38        9.57     59.87 o 
  -7  -1  13       30.46       -4.94     53.70 o 
  -6  -1  13       31.79        6.82     38.23 o 
  -5  -1  13     1263.01     1346.22    105.74 o 
  -4  -1  13        3.45       -5.84     33.97 o 
  -3  -1  13     1106.12     1166.30    108.78 o 
  -2  -1  13       21.70       29.10     34.83 o 
  -1  -1  13       59.50       62.67     42.74 o 
   0  -1  13      543.99      595.69     50.42 o 
   1  -1  13        2.54        7.68     23.00 o 
   2  -1  13       28.23       13.52     24.61 o 
   3  -1  13      174.10      124.76     33.83 o 
   4  -1  13      378.57      332.33     61.84 o 
   5  -1  13       14.59      -28.69     33.78 o 
   6  -1  13      517.31      473.90     76.89 o 
   7  -1  13      147.86      124.21     53.04 o 
   8  -1  13       42.65       54.68     50.52 o 
  -9   0  13       78.25      106.01     79.00 o 
  -8   0  13        9.25       19.29     59.56 o 
  -7   0  13        4.23       25.46     55.86 o 
  -6   0  13      211.91      203.68     81.32 o 
  -5   0  13      244.06      200.44     81.93 o 
  -4   0  13        9.59       -0.39     36.33 o 
  -3   0  13      261.74      285.77     83.02 o 
  -2   0  13      488.55      591.18     73.84 o 
  -1   0  13       28.65       41.87     33.19 o 
   0   0  13     1383.60     1411.96     69.27 o 
   1   0  13      135.65      113.92     32.53 o 
   2   0  13        4.43      -28.33     23.70 o 
   3   0  13       38.81       53.66     29.69 o 
   4   0  13      703.97      886.73    153.22 o 
   5   0  13      277.52      293.28     62.63 o 
   6   0  13       36.13       -7.57     38.11 o 
   7   0  13      102.49      159.64     57.15 o 
   8   0  13       36.24       39.26     49.75 o 
  -9   1  13      131.83      149.06     86.10 o 
  -8   1  13        4.93      -12.04     54.01 o 
  -7   1  13      180.50      249.51     92.12 o 
  -6   1  13       16.44       38.42     55.55 o 
  -5   1  13      337.04      257.07     86.56 o 
  -4   1  13       78.32      102.77     64.34 o 
  -3   1  13       60.17       79.00     56.17 o 
  -2   1  13     2383.90     2558.04    170.51 o 
  -1   1  13        5.61       -9.26     41.35 o 
   0   1  13      998.71      791.27    114.18 o 
   1   1  13      249.79      228.52     51.38 o 
   2   1  13       39.84       58.16     39.15 o 
   3   1  13       43.36       28.05     39.55 o 
   4   1  13      223.28      294.10     90.42 o 
   5   1  13      205.75      238.18     61.58 o 
   6   1  13        6.39        2.49     40.30 o 
   7   1  13      403.46      453.99     85.89 o 
  -9   2  13      140.58      112.49     81.32 o 
  -8   2  13        1.17       -3.70     57.71 o 
  -7   2  13      144.51      121.90     74.84 o 
  -6   2  13        1.24      -12.19     49.53 o 
  -5   2  13      650.60      533.73    114.03 o 
  -4   2  13       97.19      100.61     66.35 o 
  -3   2  13      765.90      682.79    116.81 o 
  -2   2  13     1118.64     1157.74    128.69 o 
  -1   2  13      128.57       83.02     58.94 o 
   0   2  13      620.09      631.56    113.88 o 
   1   2  13       13.70       -0.15     44.90 o 
   2   2  13      671.23      581.11    110.48 o 
   3   2  13       23.82       19.91     38.89 o 
   4   2  13       88.83       46.17     43.76 o 
   5   2  13      294.53      371.78    107.63 o 
   6   2  13       55.50       91.13     81.09 o 
   7   2  13      342.33      418.93     85.59 o 
  -9   3  13       89.01       19.91     68.66 o 
  -8   3  13        5.32      -28.55     54.01 o 
  -7   3  13       56.22       57.86     69.28 o 
  -6   3  13       31.78        4.47     52.15 o 
  -5   3  13      294.23      216.02     82.71 o 
  -4   3  13      141.88      133.16     73.60 o 
  -3   3  13      579.53      456.74    100.61 o 
  -2   3  13       96.70      141.96     70.83 o 
  -1   3  13       72.33      127.76     67.58 o 
   0   3  13       31.68       42.12     55.86 o 
   1   3  13      310.96      372.95     97.83 o 
   2   3  13      269.90      319.10     93.20 o 
   3   3  13      100.32      116.96     67.74 o 
   4   3  13       43.14      111.10     70.67 o 
   5   3  13      353.71      345.18    102.77 o 
   6   3  13       74.71       59.87     67.58 o 
  -9   4  13       55.33       41.82     71.91 o 
  -8   4  13       21.80       52.93     66.66 o 
  -7   4  13        1.04       -4.78     58.17 o 
  -6   4  13        5.12       -5.40     51.23 o 
  -5   4  13       49.47       40.53     38.60 o 
  -4   4  13      236.86      223.12     84.71 o 
  -3   4  13       31.29       21.76     55.86 o 
  -2   4  13      489.72      413.38    102.15 o 
  -1   4  13        0.16       21.45     55.86 o 
   0   4  13      208.59      371.10     99.83 o 
   1   4  13        4.39       24.53     54.78 o 
   2   4  13        7.81        0.15     50.77 o 
   3   4  13       73.88       96.44     66.66 o 
   4   4  13        4.60        6.94     56.01 o 
   5   4  13       66.20       76.23     74.68 o 
  -9   5  13      141.29      155.23     92.43 o 
  -8   5  13       36.33       26.39     68.36 o 
  -7   5  13       79.05      139.03     83.02 o 
  -6   5  13        2.99        4.01     54.78 o 
  -5   5  13      268.10      250.20     60.64 o 
  -4   5  13      281.57      445.16    111.72 o 
  -3   5  13        3.58      -34.26     45.06 o 
  -2   5  13      419.46      440.38    108.17 o 
  -1   5  13      578.18      633.72    128.07 o 
   0   5  13       31.60       30.86     63.42 o 
   1   5  13      206.54      262.01     90.58 o 
   2   5  13        6.63        6.17     55.39 o 
   3   5  13       80.95       34.87     68.20 o 
   4   5  13      227.13      225.28     97.83 o 
   5   5  13      202.06      197.05     97.98 o 
  -8   6  13       10.78      -26.08     60.33 o 
  -7   6  13      117.96      183.62     88.11 o 
  -6   6  13       20.81       25.24     43.63 o 
  -5   6  13      220.79      212.48     61.85 o 
  -4   6  13       91.03      120.97     75.30 o 
  -3   6  13      123.14       80.55     68.05 o 
  -2   6  13      246.92      311.69    102.46 o 
  -1   6  13        7.10       19.60     56.17 o 
   0   6  13      178.39      230.84     95.21 o 
   1   6  13      233.67      351.50    109.40 o 
   2   6  13       79.39       72.37     75.92 o 
   3   6  13       59.41       74.68     79.77 o 
  -8   7  13        5.67       47.22     71.60 o 
  -7   7  13       10.50      -38.73     61.10 o 
  -6   7  13        1.08      -35.96     41.78 o 
  -5   7  13       27.01       24.55     45.99 o 
  -4   7  13       31.02       30.86     68.20 o 
  -3   7  13        0.05      -31.94     53.23 o 
  -2   7  13      302.69      499.79    125.76 o 
  -1   7  13        2.12       -1.70     61.41 o 
   0   7  13       25.05       34.10     69.75 o 
   1   7  13        0.50        2.01     60.64 o 
   2   7  13      149.00      203.06     99.22 o 
  -6   8  13       20.15       -2.02     48.01 o 
  -5   8  13        0.46        1.60     45.47 o 
  -4   8  13       17.50        3.79     47.96 o 
  -3   8  13        0.21      -18.05     58.64 o 
  -2   8  13      186.44      132.86     87.18 o 
  -1   8  13       36.79       94.12     83.94 o 
   0   8  13       23.24       -3.39     67.43 o 
  -3   9  13        0.14      -66.66     59.25 o 
   1 -12  14      239.53      296.26    117.12 o 
   2 -12  14       88.39       89.50     87.95 o 
   3 -12  14       79.69       85.63     57.79 o 
   4 -12  14       64.12      123.15     64.93 o 
  -1 -11  14        0.69       12.96     60.49 o 
   0 -11  14       26.14       13.12     67.28 o 
   1 -11  14      125.31       77.61     84.87 o 
   2 -11  14       40.67       33.82     49.82 o 
   3 -11  14       88.61       90.12     56.46 o 
   4 -11  14      152.03      132.72     60.83 o 
   5 -11  14      457.66      390.93     83.99 o 
   6 -11  14       19.38       18.52     49.60 o 
  -3 -10  14       65.11       68.82     79.62 o 
  -2 -10  14      155.92      217.88     95.51 o 
  -1 -10  14       33.30        7.41     63.42 o 
   0 -10  14       10.90       22.07     66.50 o 
   1 -10  14       10.68        8.64     59.72 o 
   2 -10  14       12.38        8.67     42.45 o 
   3 -10  14       39.35       16.72     46.01 o 
   4 -10  14       25.74       22.84     49.96 o 
   5 -10  14      291.01      292.50     70.45 o 
   6 -10  14       15.66      -20.04     49.61 o 
   7 -10  14      161.25      231.92     68.48 o 
  -4  -9  14       16.60       23.15     69.59 o 
  -3  -9  14        7.08       63.57     72.37 o 
  -2  -9  14      156.41      216.18     95.67 o 
  -1  -9  14        3.85       25.92     62.96 o 
   0  -9  14        1.52      -35.34     54.78 o 
   1  -9  14      382.60      316.19     66.74 o 
   2  -9  14       20.73       -2.68     41.88 o 
   3  -9  14       22.23      -15.27     38.58 o 
   4  -9  14        0.06       20.12     42.44 o 
   5  -9  14      149.45      127.39     55.93 o 
   6  -9  14        0.12      -16.72     40.37 o 
   7  -9  14       42.02       16.64     46.72 o 
   8  -9  14       58.44       91.04     95.51 o 
  -5  -8  14       33.38       52.41     47.11 o 
  -4  -8  14      100.33       70.59     47.24 o 
  -3  -8  14       43.88       70.21     73.45 o 
  -2  -8  14      188.33      161.25     83.63 o 
  -1  -8  14       89.92      116.19     71.91 o 
   0  -8  14       53.78       33.02     60.02 o 
   1  -8  14      906.02      848.04     91.99 o 
   2  -8  14       29.47       25.85     41.13 o 
   3  -8  14       31.89       40.41     43.99 o 
   4  -8  14      112.04      119.81     49.13 o 
   5  -8  14      567.66      525.94     81.06 o 
   6  -8  14       80.44       33.31     44.60 o 
   7  -8  14       66.23       42.68     49.25 o 
   8  -8  14      251.97      250.13    116.65 o 
  -6  -7  14       16.80        7.89     43.29 o 
  -5  -7  14       17.45       26.86     42.76 o 
  -4  -7  14       37.00       62.05     44.37 o 
  -3  -7  14        9.56       -0.59     35.42 o 
  -2  -7  14      395.71      415.82     71.67 o 
  -1  -7  14      151.94      192.42     82.55 o 
   0  -7  14      199.91      248.74     86.72 o 
   1  -7  14      635.59      615.96     77.22 o 
   2  -7  14        7.32       -5.31     36.47 o 
   3  -7  14       22.40        4.47     39.07 o 
   4  -7  14      244.18      225.44     58.61 o 
   5  -7  14      957.88      927.67    101.13 o 
   6  -7  14      116.97      128.25     51.20 o 
   7  -7  14      378.44      429.89    126.53 o 
   8  -7  14      359.33      294.41    114.96 o 
   9  -7  14       25.09       27.47     84.87 o 
  -7  -6  14        3.59       -3.47     42.60 o 
  -6  -6  14        0.57        2.23     41.54 o 
  -5  -6  14       69.62      105.26     50.90 o 
  -4  -6  14        1.56        6.07     36.27 o 
  -3  -6  14       19.50       49.08     39.11 o 
  -2  -6  14      637.17      669.08     79.96 o 
  -1  -6  14       68.09       74.14     38.06 o 
   0  -6  14      614.27      594.66     53.84 o 
   1  -6  14        3.16        0.95     37.96 o 
   2  -6  14      204.45      196.61     51.96 o 
   3  -6  14      241.97      250.61     58.18 o 
   4  -6  14       17.16       52.97     42.85 o 
   5  -6  14       34.72        9.54     36.37 o 
   6  -6  14      556.35      580.14     79.84 o 
   7  -6  14       63.24      104.46     87.95 o 
   8  -6  14      227.63      274.51    115.88 o 
   9  -6  14        6.34      -16.20     84.87 o 
  -7  -5  14        2.37        4.56     43.45 o 
  -6  -5  14       10.93      -23.91     36.89 o 
  -5  -5  14        1.00       -5.52     35.79 o 
  -4  -5  14       84.44       78.96     43.51 o 
  -3  -5  14        0.13       38.23     37.21 o 
  -2  -5  14      204.70      185.58     50.57 o 
  -1  -5  14      985.00      969.83    119.12 o 
   0  -5  14      205.15      170.54     35.23 o 
   1  -5  14        6.08      -29.44     21.22 o 
   2  -5  14        9.45       36.73     38.13 o 
   3  -5  14       42.16       31.44     39.96 o 
   4  -5  14      273.44      210.25     55.10 o 
   5  -5  14       16.58       21.24     38.57 o 
   6  -5  14      304.27      391.31    114.96 o 
   7  -5  14        7.14       43.82     77.00 o 
   8  -5  14      107.49      162.17     99.83 o 
   9  -5  14       33.57        0.62     77.31 o 
  -8  -4  14       48.35       60.73     53.15 o 
  -7  -4  14        1.44       17.93     46.88 o 
  -6  -4  14       54.39       71.63     46.97 o 
  -5  -4  14        0.57       -7.11     35.17 o 
  -4  -4  14      478.91      447.82     70.77 o 
  -3  -4  14       48.77      101.15     44.37 o 
  -2  -4  14      381.34      313.54     58.78 o 
  -1  -4  14     1362.17     1423.70     64.42 o 
   0  -4  14       34.67       46.22     27.58 o 
   1  -4  14      325.97      322.42     41.81 o 
   2  -4  14      100.47       94.91     29.87 o 
   3  -4  14      446.08      455.08     63.37 o 
   4  -4  14       54.39       40.50     40.19 o 
   5  -4  14      889.26      981.15     85.77 o 
   6  -4  14      673.32      662.12    137.79 o 
   7  -4  14        2.49      -19.29     69.75 o 
   8  -4  14        1.90      -49.38     69.59 o 
   9  -4  14       16.88       30.71     84.40 o 
  -8  -3  14      100.85      109.41     56.50 o 
  -7  -3  14        1.63      -15.82     39.17 o 
  -6  -3  14      146.93      170.64     55.93 o 
  -5  -3  14       30.94       65.39     43.19 o 
  -4  -3  14       64.21       44.86     40.22 o 
  -3  -3  14      116.19      131.59     47.38 o 
  -2  -3  14     1568.62     1510.05     97.19 o 
  -1  -3  14     1775.99     1796.98     96.57 o 
   0  -3  14        9.66        8.55     23.51 o 
   1  -3  14     1010.59     1048.99     72.62 o 
   2  -3  14        5.14      -10.80     23.45 o 
   3  -3  14     1073.30     1067.75     63.21 o 
   4  -3  14        0.74      -25.83     24.48 o 
   5  -3  14     1372.79     1432.55    156.00 o 
   6  -3  14      732.58      708.71    140.57 o 
   7  -3  14       36.93       69.75     85.18 o 
   8  -3  14       31.80       38.58     83.63 o 
  -8  -2  14       83.30       66.97     71.75 o 
  -7  -2  14        0.07       20.11     85.64 o 
  -6  -2  14        5.47       18.30     41.09 o 
  -5  -2  14      253.68      179.86     55.75 o 
  -4  -2  14      256.83      275.75     61.28 o 
  -3  -2  14       31.02        9.50     35.79 o 
  -2  -2  14      749.91      791.48     83.21 o 
  -1  -2  14     1070.36     1063.25     60.14 o 
   0  -2  14        9.51       19.03     26.06 o 
   1  -2  14      256.93      305.49     42.89 o 
   2  -2  14       13.83       21.92     26.17 o 
   3  -2  14     1112.81     1103.84     65.41 o 
   4  -2  14       18.83       29.43     28.40 o 
   5  -2  14      691.01      684.04     88.88 o 
   6  -2  14      215.36      248.21     59.61 o 
   7  -2  14       43.58       40.43     78.85 o 
   8  -2  14       67.55      140.26     98.14 o 
  -9  -1  14        2.18       39.81     75.15 o 
  -8  -1  14       25.22       18.67     66.81 o 
  -7  -1  14        8.54       17.90     56.78 o 
  -6  -1  14       33.53       47.49     44.45 o 
  -5  -1  14       43.86       40.93     43.19 o 
  -4  -1  14      941.97      902.35     98.02 o 
  -3  -1  14      184.14      146.09     53.93 o 
  -2  -1  14        2.36       -7.84     32.83 o 
  -1  -1  14      397.96      416.97     62.30 o 
   0  -1  14        1.14        1.86     24.80 o 
   1  -1  14        2.23      -12.91     23.52 o 
   2  -1  14        0.03       -5.97     25.21 o 
   3  -1  14      284.04      325.39     45.89 o 
   4  -1  14        0.62       10.72     36.80 o 
   5  -1  14      591.94      591.89     81.04 o 
   6  -1  14       31.63       37.67     41.87 o 
   7  -1  14        0.13        3.76     43.07 o 
   8  -1  14        8.18       43.36     87.18 o 
  -9   0  14        2.13      -24.53     68.36 o 
  -8   0  14        6.43      -27.93     52.62 o 
  -7   0  14       25.25       41.66     63.73 o 
  -6   0  14        7.11      -20.06     47.22 o 
  -5   0  14      355.06      351.97     96.59 o 
  -4   0  14      572.98      655.98    164.80 o 
  -3   0  14      137.10      116.92     78.46 o 
  -2   0  14       74.75       94.75     44.68 o 
  -1   0  14     2422.59     2512.31    142.42 o 
   0   0  14        4.52       16.46     32.02 o 
   1   0  14      287.68      293.18     45.02 o 
   2   0  14      109.56       72.87     32.40 o 
   3   0  14      594.27      588.98     77.25 o 
   4   0  14      762.21      687.77     85.41 o 
   5   0  14      189.68      256.51     60.57 o 
   6   0  14      268.59      348.90     72.43 o 
   7   0  14       22.32       38.90     48.01 o 
   8   0  14       10.63       46.18     49.60 o 
  -9   1  14        0.14      -16.36     60.80 o 
  -8   1  14       12.83       -3.09     58.02 o 
  -7   1  14       10.46       78.39     68.66 o 
  -6   1  14      211.80      193.80     81.16 o 
  -5   1  14       81.91       59.72     62.80 o 
  -4   1  14      870.58      976.28    144.43 o 
  -3   1  14      647.32      651.47    113.41 o 
  -2   1  14      388.25      317.25     85.02 o 
  -1   1  14     1488.79     1265.29    130.08 o 
   0   1  14        0.40       17.28     47.53 o 
   1   1  14      120.70      113.26     60.18 o 
   2   1  14       48.77       45.55     41.14 o 
   3   1  14      925.83      920.46     96.42 o 
   4   1  14      514.45      511.91     77.52 o 
   5   1  14      110.83      111.15     58.48 o 
   6   1  14      542.45      541.61     89.20 o 
   7   1  14        1.45       57.04     51.98 o 
  -9   2  14        3.24       14.35     65.12 o 
  -8   2  14        2.96       41.82     66.04 o 
  -7   2  14        0.61       21.60     54.16 o 
  -6   2  14      200.90      241.18     88.72 o 
  -5   2  14       76.73      102.15     66.81 o 
  -3   2  14      613.92      808.24    132.55 o 
  -2   2  14      414.97      392.86     93.97 o 
  -1   2  14      568.18      532.04    106.16 o 
   0   2  14       14.95       27.62     54.16 o 
   1   2  14      183.10      154.46     69.44 o 
   2   2  14        8.40       21.45     50.46 o 
   3   2  14      391.86      434.98    100.91 o 
   4   2  14        9.86      -31.54     33.17 o 
   5   2  14      181.75      291.58     72.08 o 
   6   2  14      195.60      163.40     62.11 o 
  -9   3  14        4.08       -5.55     67.28 o 
  -8   3  14       15.56       -9.10     59.41 o 
  -7   3  14        7.07        8.33     57.86 o 
  -6   3  14        6.48        7.41     56.78 o 
  -5   3  14        2.65       14.66     56.78 o 
  -4   3  14      518.93      689.74    128.69 o 
  -3   3  14      187.92      146.28     72.68 o 
  -2   3  14        2.77       32.71     55.24 o 
  -1   3  14      124.52       68.82     61.88 o 
   0   3  14       36.09       47.83     59.56 o 
   1   3  14      147.85      114.65     68.66 o 
   2   3  14        6.66      -20.21     47.83 o 
   3   3  14      123.66      140.11     73.76 o 
   4   3  14       46.65        3.86     53.70 o 
   5   3  14       22.16       -0.77     55.09 o 
   6   3  14       56.27       20.21     68.36 o 
  -9   4  14       20.65       31.79     70.98 o 
  -8   4  14       50.77       58.17     70.05 o 
  -7   4  14        5.83      -67.43     50.92 o 
  -6   4  14        8.40        0.00     59.87 o 
  -5   4  14      142.00      147.05     78.39 o 
  -4   4  14      215.53      184.39     82.24 o 
  -3   4  14      386.00      306.91     96.13 o 
  -2   4  14       12.77       -4.01     51.54 o 
  -1   4  14      422.07      575.09    124.37 o 
   0   4  14      176.35      172.05     81.63 o 
   1   4  14      153.99       98.14     68.66 o 
   2   4  14       83.28       -2.16     52.46 o 
   3   4  14       17.64       -3.55     51.85 o 
   4   4  14      173.05      155.85     85.02 o 
   5   4  14       11.98       84.40     72.52 o 
  -8   5  14       85.24       53.70     74.37 o 
  -7   5  14        0.07       41.35     66.35 o 
  -6   5  14      184.97      228.06     93.51 o 
  -5   5  14        1.70      -16.06     34.88 o 
  -4   5  14      315.65      448.41    116.34 o 
  -3   5  14      569.01      710.87    138.26 o 
  -2   5  14      104.17       70.36     66.35 o 
  -1   5  14      158.84      152.76     78.23 o 
   0   5  14      406.97      386.68    107.40 o 
   1   5  14      137.47      118.20     79.00 o 
   2   5  14        1.37      -32.40     53.39 o 
   3   5  14      286.25      279.44    105.85 o 
   4   5  14      266.87      282.22    109.09 o 
  -8   6  14       22.42      113.57     84.25 o 
  -7   6  14        6.44      -22.07     56.17 o 
  -6   6  14      157.16      139.18     84.87 o 
  -5   6  14       40.76       34.73     46.32 o 
  -4   6  14      276.06      334.53    106.31 o 
  -3   6  14      241.57      247.19     92.58 o 
  -2   6  14       20.82       12.19     61.41 o 
  -1   6  14      147.21      149.06     82.40 o 
   0   6  14       16.16       -8.80     60.18 o 
   1   6  14       91.13      124.68     84.10 o 
   2   6  14        2.84        8.80     65.89 o 
   3   6  14      289.41      495.78    136.10 o 
  -7   7  14        9.38       77.00     79.00 o 
  -6   7  14       53.93      107.08     58.43 o 
  -5   7  14       21.93       31.61     48.31 o 
  -4   7  14       63.93       73.14     74.22 o 
  -3   7  14      140.92      233.15     94.12 o 
  -2   7  14        8.78      -24.69     55.24 o 
  -1   7  14        8.28       39.19     72.52 o 
   0   7  14        0.54       66.35     72.99 o 
   1   7  14       20.78       41.51     71.75 o 
  -5   8  14       28.36       51.18     55.31 o 
  -4   8  14       14.81        8.39     46.69 o 
  -3   8  14      245.92      297.96    113.57 o 
  -2   8  14       21.95       19.60     71.13 o 
  -1   8  14        1.82      -15.89     65.89 o 
  -1 -11  15       82.54      206.15    100.30 o 
   0 -11  15       53.67      118.04     88.72 o 
   1 -11  15        3.75       16.97     67.28 o 
   2 -11  15        8.47      -19.44     58.79 o 
   3 -11  15       84.15       95.67     56.52 o 
   4 -11  15       37.90       36.84     53.47 o 
   5 -11  15      139.31       89.60     55.82 o 
   6 -11  15      449.15      414.79     87.32 o 
  -2 -10  15       22.55       55.70     74.07 o 
  -1 -10  15       13.36       -1.39     62.34 o 
   0 -10  15       14.25       10.49     63.57 o 
   1 -10  15        1.08       41.35     69.13 o 
   2 -10  15        0.48      -43.75     40.59 o 
   3 -10  15        1.35       -7.23     43.64 o 
   4 -10  15       89.13      125.12     59.01 o 
   5 -10  15       67.61       18.82     47.12 o 
   6 -10  15      206.60      206.56     66.38 o 
   7 -10  15        2.02       32.21     50.60 o 
  -4  -9  15       23.59       15.89     67.28 o 
  -3  -9  15      222.23      203.22     97.37 o 
  -2  -9  15        6.23        8.33     66.04 o 
  -1  -9  15        4.76       21.91     65.12 o 
   0  -9  15      245.79      174.52     88.88 o 
   1  -9  15       16.63       42.74     64.65 o 
   2  -9  15       10.73       10.36     41.19 o 
   3  -9  15        0.83      -12.52     38.93 o 
   4  -9  15      201.61      211.41     61.78 o 
   5  -9  15       27.12       26.21     44.41 o 
   6  -9  15      218.19      345.68     74.99 o 
   7  -9  15      156.85      140.71     60.11 o 
  -5  -8  15       38.21       35.81     46.99 o 
  -4  -8  15       24.22       22.07     62.80 o 
  -3  -8  15      520.02      567.99    132.08 o 
  -2  -8  15        0.04       40.58     65.42 o 
  -1  -8  15      152.56      264.17    101.84 o 
   0  -8  15      307.78      453.19    117.89 o 
   1  -8  15      104.41      210.56     55.99 o 
   2  -8  15      117.15      163.09     53.71 o 
   3  -8  15      309.97      329.19     68.05 o 
   4  -8  15      637.31      687.53     91.53 o 
   5  -8  15        2.61       11.38     40.70 o 
   6  -8  15      322.20      369.64     75.72 o 
   7  -8  15      110.04      136.70     56.42 o 
   8  -8  15       36.41       19.60     86.26 o 
  -5  -7  15       19.84       41.97     69.51 o 
  -4  -7  15       92.41      112.61     52.00 o 
  -3  -7  15      153.95      178.88     55.31 o 
  -2  -7  15      126.04      138.10     74.84 o 
  -1  -7  15      435.27      478.34    115.11 o 
   0  -7  15       90.85       74.84     65.42 o 
   1  -7  15        3.37       30.18     39.35 o 
   2  -7  15        1.43       -8.34     36.27 o 
   3  -7  15      879.57      799.55     90.24 o 
   4  -7  15      616.05      571.38     81.42 o 
   5  -7  15       13.94        9.95     37.99 o 
   6  -7  15      501.46      501.19     80.26 o 
   7  -7  15       71.63       88.26     93.20 o 
   8  -7  15      188.42      197.66    108.94 o 
  -6  -6  15        9.18       17.80     42.54 o 
  -5  -6  15        1.44       -0.49     39.65 o 
  -4  -6  15       95.11      126.50     51.41 o 
  -3  -6  15      272.77      299.31     61.30 o 
  -2  -6  15      241.31      210.77     52.36 o 
  -1  -6  15      242.32      264.03     85.10 o 
   0  -6  15        7.21      -29.47     44.29 o 
   1  -6  15       64.72       76.78     41.62 o 
   2  -6  15        5.34       -2.51     43.28 o 
   3  -6  15      123.41      193.54     54.06 o 
   4  -6  15       57.39       69.33     43.36 o 
   5  -6  15      107.74       93.37     46.15 o 
   6  -6  15        1.42       -6.73     35.92 o 
   7  -6  15      162.69      108.32     87.18 o 
   8  -6  15       28.32       22.84     90.88 o 
  -7  -5  15       57.60       62.55     52.15 o 
  -6  -5  15        7.95       20.57     44.17 o 
  -5  -5  15        2.12      -13.68     37.37 o 
  -4  -5  15        3.83      -23.95     32.00 o 
  -3  -5  15      889.33      804.61     89.93 o 
  -2  -5  15      406.07      372.77     64.08 o 
  -1  -5  15        8.74      -22.30     30.40 o 
   0  -5  15      120.30      105.61     32.81 o 
   1  -5  15        3.01      -26.56     33.53 o 
   2  -5  15       36.28       63.96     41.25 o 
   3  -5  15       68.41      117.59     48.28 o 
   4  -5  15       79.38       60.18     43.40 o 
   5  -5  15      112.63      137.66     66.97 o 
   6  -5  15      142.59      148.75     93.20 o 
   7  -5  15      264.53      234.08    103.07 o 
   8  -5  15        0.25      -69.44     74.07 o 
  -7  -4  15       41.78       33.97     48.83 o 
  -6  -4  15       65.87       44.07     45.82 o 
  -5  -4  15      119.03      147.30     86.33 o 
  -4  -4  15        5.97       21.22     38.11 o 
  -3  -4  15      875.67      874.28    125.91 o 
  -2  -4  15      554.97      568.56     86.49 o 
  -1  -4  15       44.75       -6.12     33.96 o 
   0  -4  15      320.05      323.25     43.70 o 
   1  -4  15        2.87       15.68     25.67 o 
   2  -4  15      453.91      525.69     59.24 o 
   3  -4  15        0.03       13.59     37.11 o 
   4  -4  15      766.11      804.77     85.90 o 
   5  -4  15      168.36      193.50     88.26 o 
   6  -4  15      404.32      327.12    110.94 o 
   7  -4  15      147.89      237.32    111.56 o 
   8  -4  15       13.55      -12.81     77.00 o 
  -8  -3  15       22.18       -5.28     49.45 o 
  -7  -3  15       14.82       27.07     46.59 o 
  -6  -3  15      145.35      145.87     57.83 o 
  -5  -3  15       73.74       98.28     47.31 o 
  -4  -3  15        3.44       -4.59     36.45 o 
  -3  -3  15       55.02       87.14     43.32 o 
  -2  -3  15      341.78      284.88     57.39 o 
  -1  -3  15        2.20        5.12     25.61 o 
   0  -3  15      264.29      263.41     40.79 o 
   1  -3  15      238.27      223.79     40.16 o 
   2  -3  15      525.83      552.93     54.10 o 
   3  -3  15       51.29       64.15     30.31 o 
   4  -3  15     1560.97     1581.04     97.08 o 
   5  -3  15      102.87       99.06     78.85 o 
   6  -3  15      260.30      222.81     97.06 o 
   7  -3  15      137.14      220.96    103.69 o 
   8  -3  15        7.24       59.10     83.79 o 
  -8  -2  15        1.55       18.67     69.28 o 
  -7  -2  15        0.48       49.26     45.27 o 
  -6  -2  15      206.70      192.81     60.02 o 
  -5  -2  15       79.87      111.14     50.84 o 
  -4  -2  15      291.71      292.70     63.84 o 
  -3  -2  15       33.50       76.01     43.78 o 
  -2  -2  15      353.69      399.54     64.17 o 
  -1  -2  15        0.94       14.52     26.20 o 
   0  -2  15       31.33       22.86     28.01 o 
   1  -2  15       54.15        3.60     27.32 o 
   2  -2  15       66.10      109.89     34.67 o 
   3  -2  15       20.53       40.86     30.73 o 
   4  -2  15      744.60      675.74     81.47 o 
   5  -2  15       12.49       22.53     37.36 o 
   6  -2  15       82.43       49.38     78.23 o 
   7  -2  15      180.17      274.20    111.25 o 
   8  -2  15       13.52       23.15     83.32 o 
  -8  -1  15        0.97       18.21     63.26 o 
  -7  -1  15        0.49      -15.58     52.15 o 
  -6  -1  15        8.99       23.43     43.98 o 
  -5  -1  15      337.28      343.18     69.95 o 
  -4  -1  15      150.93      157.61     53.62 o 
  -3  -1  15       14.46       33.37     41.83 o 
  -2  -1  15      556.22      507.33     73.28 o 
  -1  -1  15        1.69       -6.80     31.99 o 
   0  -1  15       45.47       37.03     30.10 o 
   1  -1  15        4.48       18.69     29.06 o 
   2  -1  15       73.99       54.11     32.63 o 
   3  -1  15        7.44      -14.83     27.36 o 
   4  -1  15      297.39      315.81     60.85 o 
   5  -1  15        6.26        6.31     38.27 o 
   6  -1  15        4.62       54.99     45.98 o 
   7  -1  15      120.97      192.45     61.39 o 
  -8   0  15        2.68       35.18     65.58 o 
  -7   0  15        2.98      -34.26     51.23 o 
  -6   0  15        1.59       38.58     59.25 o 
  -5   0  15      357.04      304.59     90.42 o 
  -4   0  15      513.92      469.65     75.52 o 
  -3   0  15      141.79      169.01     53.95 o 
  -2   0  15     1182.25     1188.08    100.55 o 
  -1   0  15       91.70      135.15     46.40 o 
   0   0  15      582.72      657.60     78.12 o 
   1   0  15        0.05       -9.88     26.91 o 
   2   0  15      322.41      369.81     50.30 o 
   3   0  15       97.03       89.30     51.38 o 
   4   0  15      326.56      382.30     69.02 o 
   5   0  15      435.01      510.43     82.00 o 
   6   0  15       29.89       20.20     41.16 o 
   7   0  15      128.00      140.58     62.67 o 
  -9   1  15        6.64       58.33     73.76 o 
  -8   1  15       19.62       16.20     62.49 o 
  -7   1  15       41.67       64.19     67.74 o 
  -6   1  15        0.90        9.41     54.47 o 
  -5   1  15      787.28      669.06    126.84 o 
  -4   1  15       45.02       20.21     56.17 o 
  -3   1  15      431.26      527.72    109.86 o 
  -2   1  15      789.46      704.86    120.36 o 
  -1   1  15      101.52       53.54     56.17 o 
   0   1  15        7.59       28.24     51.07 o 
   1   1  15      110.03       45.21     55.39 o 
   2   1  15      917.47     1022.79    102.56 o 
   3   1  15      107.98      116.71     48.42 o 
   4   1  15      310.29      382.05     80.78 o 
   5   1  15      461.12      519.02     86.08 o 
   6   1  15      173.65      222.31     67.14 o 
   7   1  15      178.46      184.85     66.08 o 
  -9   2  15       16.80      -16.36     62.18 o 
  -8   2  15        6.21       -7.41     59.25 o 
  -7   2  15        1.06       26.54     63.57 o 
  -6   2  15        9.26       44.90     59.41 o 
  -5   2  15      430.43      507.81    115.88 o 
  -4   2  15        5.40       59.72     58.94 o 
  -3   2  15      260.13      358.60     99.53 o 
  -2   2  15      354.12      384.99    102.77 o 
  -1   2  15        9.88       -5.40     45.52 o 
   0   2  15       92.38       61.88     61.26 o 
   1   2  15       20.80       16.36     50.92 o 
   2   2  15      286.80      247.81     85.18 o 
   3   2  15       57.51       49.07     60.49 o 
   4   2  15      388.63      435.06     80.06 o 
   5   2  15      212.89      210.17     72.14 o 
   6   2  15      106.24      170.24     62.94 o 
  -8   3  15        1.70        4.47     61.10 o 
  -7   3  15        0.54       -0.46     59.56 o 
  -6   3  15        3.13        6.33     57.56 o 
  -5   3  15      252.33      272.50     98.45 o 
  -4   3  15      339.91      287.78     96.59 o 
  -3   3  15        6.61        6.48     54.31 o 
  -2   3  15      206.94      222.20     83.94 o 
  -1   3  15        0.97      -35.95     46.60 o 
   0   3  15        1.39       69.28     61.10 o 
   1   3  15        0.24      -22.84     47.83 o 
   2   3  15       75.17       22.22     56.01 o 
   3   3  15       10.29      -36.57     46.14 o 
   4   3  15       52.29       99.83     73.14 o 
   5   3  15      198.43      237.94     96.29 o 
  -8   4  15        0.03        4.94     67.43 o 
  -7   4  15       14.10       40.27     68.66 o 
  -6   4  15       20.13       -2.93     55.55 o 
  -5   4  15      239.04      251.05     92.58 o 
  -4   4  15      305.27      324.81     99.53 o 
  -3   4  15       25.10       60.02     61.41 o 
  -2   4  15      358.35      374.96    104.77 o 
  -1   4  15       73.81       79.62     70.05 o 
   0   4  15      607.15      642.67    129.77 o 
   1   4  15        3.03       47.22     64.65 o 
   2   4  15      269.51      352.27    108.32 o 
   3   4  15       95.64      121.44     83.48 o 
   4   4  15      175.12      273.73    103.23 o 
  -8   5  15       18.44      -21.29     63.88 o 
  -7   5  15       83.14       90.11     81.93 o 
  -6   5  15        2.11       -8.49     61.26 o 
  -5   5  15      381.09      383.28     75.01 o 
  -4   5  15      223.66      208.00     90.27 o 
  -3   5  15       53.18       48.91     66.20 o 
  -2   5  15      105.94      147.51     79.93 o 
  -1   5  15       98.40      152.45     82.40 o 
   0   5  15      411.29      387.46    113.88 o 
   1   5  15       21.06       25.61     64.65 o 
   2   5  15      248.19      235.47     99.06 o 
   3   5  15       56.62       35.64     71.60 o 
  -7   6  15       33.47       57.56     74.68 o 
  -6   6  15        0.29      -48.45     55.86 o 
  -5   6  15      144.02      178.16     61.45 o 
  -4   6  15      154.27      213.71     94.43 o 
  -3   6  15       12.58       22.22     67.74 o 
  -2   6  15       39.57       19.29     63.57 o 
  -1   6  15       48.26       72.68     79.62 o 
   0   6  15       76.89      177.29     93.97 o 
   1   6  15       55.60       31.17     69.44 o 
   2   6  15      212.98      200.13     97.83 o 
  -6   7  15        1.89       10.96     65.58 o 
  -5   7  15       31.70       30.07     48.55 o 
  -4   7  15       78.97      110.79     83.48 o 
  -3   7  15       11.12      -34.10     57.56 o 
  -2   7  15       14.36        9.41     65.12 o 
  -1   7  15       15.14      -60.64     52.00 o 
   0   7  15        0.60        8.95     66.81 o 
   0 -11  16        4.08       18.67     67.74 o 
   1 -11  16        0.99        7.72     73.91 o 
   2 -11  16       35.66       74.07     82.40 o 
   3 -11  16        0.62      -16.20     45.96 o 
   4 -11  16      161.85      156.11     63.80 o 
   5 -11  16      289.97      241.29     73.29 o 
  -2 -10  16       46.15       81.47     87.49 o 
  -1 -10  16        4.69        3.70     65.73 o 
   0 -10  16        4.46      -45.21     58.64 o 
   1 -10  16        4.89       14.81     62.49 o 
   2 -10  16       20.87      -35.03     55.55 o 
   3 -10  16       51.72       31.53     49.45 o 
   4 -10  16       21.61       34.46     47.72 o 
   5 -10  16      263.75      209.66     67.99 o 
   6 -10  16       28.54      -20.24     43.71 o 
  -3  -9  16       13.40       34.10     69.75 o 
  -2  -9  16      128.92      147.36     92.89 o 
  -1  -9  16       14.68       16.82     63.42 o 
   0  -9  16       53.18       81.01     74.07 o 
   1  -9  16       39.93       44.90     66.66 o 
   2  -9  16       85.36       75.99     51.95 o 
   3  -9  16      134.73       71.07     51.07 o 
   4  -9  16       55.62       63.85     50.47 o 
   5  -9  16      660.82      651.02     94.23 o 
   6  -9  16       70.14       56.64     49.07 o 
   7  -9  16       18.09       41.46     50.26 o 
  -4  -8  16      263.27      237.94    102.77 o 
  -3  -8  16       27.58       70.83     79.00 o 
  -2  -8  16      173.37      146.28     82.71 o 
  -1  -8  16       12.27       17.28     59.10 o 
   0  -8  16      142.93      242.72     96.13 o 
   1  -8  16       86.19        7.87     56.94 o 
   2  -8  16      253.62      278.20     61.96 o 
   3  -8  16      287.45      300.43     65.72 o 
   4  -8  16       49.33       60.01     58.64 o 
   5  -8  16      590.41      624.83     90.72 o 
   6  -8  16       17.31       28.75     45.93 o 
   7  -8  16       42.53       53.70     84.10 o 
  -5  -7  16       32.38       50.35     47.56 o 
  -4  -7  16       62.69       65.56     48.86 o 
  -3  -7  16        0.52       -1.67     36.84 o 
  -2  -7  16      147.13      133.63     79.77 o 
  -1  -7  16        0.96      -16.66     54.01 o 
   0  -7  16        6.61       25.92     61.41 o 
   1  -7  16       46.48       32.16     39.97 o 
   2  -7  16      448.23      470.74     73.46 o 
   3  -7  16      169.59      161.13     54.49 o 
   4  -7  16       48.25       35.85     43.04 o 
   5  -7  16      351.88      296.28     65.50 o 
   6  -7  16        5.00       19.88     41.13 o 
   7  -7  16      196.91      189.48     99.83 o 
   8  -7  16       10.80       -7.25     75.92 o 
  -6  -6  16        1.93        9.94     46.10 o 
  -5  -6  16       39.90       44.31     46.68 o 
  -4  -6  16       56.86       85.25     48.68 o 
  -3  -6  16       26.03       16.41     39.35 o 
  -2  -6  16      158.73      182.05     51.63 o 
  -1  -6  16        1.17       10.18     54.31 o 
   0  -6  16       61.14       73.60     64.81 o 
   1  -6  16      129.17       90.03     44.78 o 
   2  -6  16       66.77      118.45     46.33 o 
   3  -6  16       72.09      101.52     46.36 o 
   4  -6  16       34.87       31.34     38.67 o 
   5  -6  16        4.67       -2.28     36.87 o 
   6  -6  16      426.01      248.74    104.15 o 
   7  -6  16        4.98       -4.94     74.53 o 
   8  -6  16       53.97       -4.17     87.95 o 
  -6  -5  16       24.27        4.64     42.65 o 
  -5  -5  16       15.74       36.05     45.05 o 
  -4  -5  16      300.22      431.40     76.47 o 
  -3  -5  16        0.71       45.49     38.80 o 
  -2  -5  16      234.39      259.85     57.84 o 
  -1  -5  16       19.78        5.84     33.13 o 
   0  -5  16       48.23       35.87     33.83 o 
   1  -5  16      115.74      133.62     47.11 o 
   2  -5  16        1.90      -19.99     33.24 o 
   3  -5  16      265.19      301.58     62.46 o 
   4  -5  16       63.06       13.08     38.01 o 
   5  -5  16      240.50      267.13     61.36 o 
   6  -5  16      396.70      363.23    116.04 o 
   7  -5  16        2.66       44.59     80.39 o 
   8  -5  16       73.56      -12.50     76.69 o 
  -7  -4  16      101.67      122.05     59.07 o 
  -6  -4  16       16.59        8.87     43.59 o 
  -5  -4  16       68.49      100.16     50.57 o 
  -4  -4  16      602.01      595.49     84.71 o 
  -3  -4  16        0.48       10.43     35.39 o 
  -2  -4  16      545.31      538.73     73.41 o 
  -1  -4  16        0.54      -11.99     31.55 o 
   0  -4  16       69.78       97.87     33.78 o 
   1  -4  16      358.57      337.68     46.17 o 
   2  -4  16      308.81      357.84     63.38 o 
   3  -4  16      366.03      389.95     66.73 o 
   4  -4  16       46.25       17.71     39.65 o 
   5  -4  16      713.52      683.87    136.56 o 
   6  -4  16      304.93      218.80    104.62 o 
   7  -4  16       15.90       40.12     79.16 o 
   8  -4  16        4.18       78.85     91.50 o 
  -7  -3  16       94.14      120.55     57.03 o 
  -6  -3  16       29.34      -19.13     39.58 o 
  -5  -3  16       47.77       33.88     42.36 o 
  -4  -3  16       82.04       45.74     59.79 o 
  -3  -3  16       19.69       39.74     39.96 o 
  -2  -3  16        7.06       15.85     37.14 o 
  -1  -3  16        9.67       26.39     38.24 o 
   0  -3  16      432.23      455.37     65.21 o 
   1  -3  16      225.03      184.92     38.53 o 
   2  -3  16      231.82      262.47     44.50 o 
   3  -3  16      564.39      592.87     58.76 o 
   4  -3  16      123.95      175.12     58.56 o 
   5  -3  16      220.75      282.22     99.22 o 
   6  -3  16      107.87       66.66     86.10 o 
   7  -3  16       20.27      -10.18     78.69 o 
   8  -3  16        9.17        0.31     82.86 o 
  -8  -2  16        0.63      -36.72     56.32 o 
  -7  -2  16       43.82       25.18     47.80 o 
  -6  -2  16       66.60       65.01     49.83 o 
  -5  -2  16      188.04      111.23     53.84 o 
  -4  -2  16       48.55       69.66     44.77 o 
  -3  -2  16       55.97       20.73     38.71 o 
  -2  -2  16       79.29       26.08     37.67 o 
  -1  -2  16      553.33      545.03     56.01 o 
   0  -2  16        3.42      -14.10     26.36 o 
   1  -2  16        1.48       -0.48     27.63 o 
   2  -2  16        2.93      -11.29     26.65 o 
   3  -2  16      710.10      765.19     67.03 o 
   4  -2  16       31.13       14.95     35.03 o 
   5  -2  16       23.43        6.27     37.78 o 
   6  -2  16       75.30       63.73     86.10 o 
   7  -2  16       86.01       52.62     84.25 o 
  -8  -1  16        2.21       33.95     69.75 o 
  -7  -1  16        6.97       22.37     62.18 o 
  -6  -1  16      166.75      169.34     59.43 o 
  -5  -1  16        2.33        4.23     39.43 o 
  -4  -1  16      176.27      190.60     57.41 o 
  -3  -1  16      333.62      364.10     68.95 o 
  -2  -1  16       11.50       23.10     38.51 o 
  -1  -1  16      715.13      719.13     85.59 o 
   0  -1  16        0.83       -9.32     26.17 o 
   1  -1  16       21.94        2.23     28.29 o 
   2  -1  16       11.27        7.98     27.90 o 
   3  -1  16      707.09      700.87     83.91 o 
   4  -1  16       52.64       33.02     39.59 o 
   5  -1  16       29.72       10.58     40.39 o 
   6  -1  16      173.48      154.85     76.46 o 
   7  -1  16       68.30        5.09     79.62 o 
  -8   0  16        3.64        4.94     65.42 o 
  -7   0  16        3.99       46.29     65.12 o 
  -6   0  16       88.54      114.03     72.83 o 
  -5   0  16        2.49       60.80     62.03 o 
  -4   0  16      276.37      328.00     69.60 o 
  -3   0  16      605.69      677.34     89.90 o 
  -2   0  16      368.70      391.82     69.92 o 
  -1   0  16      252.37      320.77     62.26 o 
   0   0  16       46.33       60.15     40.97 o 
   1   0  16      138.24      172.71     40.96 o 
   2   0  16      274.57      244.94     45.10 o 
   3   0  16      637.76      644.41    133.40 o 
   4   0  16      501.51      438.60     76.77 o 
   5   0  16      156.92      200.02     62.00 o 
   6   0  16      337.51      430.51    130.08 o 
   7   0  16        6.56       48.24     50.03 o 
  -8   1  16        1.27      -45.67     56.32 o 
  -7   1  16        4.13       24.69     66.97 o 
  -6   1  16      153.99      111.72     77.77 o 
  -5   1  16       70.50      133.16     77.92 o 
  -4   1  16      144.67      153.22     75.30 o 
  -3   1  16      208.54      244.72     82.55 o 
  -2   1  16      254.08      256.61     80.85 o 
  -1   1  16        1.70       49.38     54.62 o 
   0   1  16       18.56       10.65     51.69 o 
   1   1  16      265.14      235.78     79.00 o 
   2   1  16      100.23       99.90     46.53 o 
   3   1  16      150.71      233.40     60.36 o 
   4   1  16      218.88      230.75     63.42 o 
   5   1  16      157.78      220.92     66.30 o 
   6   1  16       80.01       86.68     55.70 o 
  -8   2  16        2.10      -18.36     63.42 o 
  -7   2  16        0.06      -25.31     53.39 o 
  -6   2  16       42.40        1.39     58.02 o 
  -5   2  16       45.21      -19.13     53.54 o 
  -4   2  16      136.15      218.34     87.80 o 
  -3   2  16       99.00      112.95     69.90 o 
  -2   2  16        2.17       -9.57     48.76 o 
  -1   2  16        1.27        1.08     44.59 o 
   0   2  16       15.38        9.72     53.85 o 
   1   2  16       61.22       47.83     58.79 o 
   2   2  16       14.24        5.09     49.99 o 
   3   2  16      135.44      172.97     80.70 o 
   4   2  16      308.03      309.38    100.14 o 
   5   2  16       47.30       19.91     60.95 o 
  -8   3  16       17.06       22.68     70.98 o 
  -7   3  16        2.49       -2.01     63.88 o 
  -6   3  16       84.33       89.34     76.23 o 
  -5   3  16      132.66      167.26     86.72 o 
  -4   3  16      177.33      174.36     83.79 o 
  -3   3  16      248.44      322.65     99.68 o 
  -2   3  16       19.48       -5.40     52.62 o 
  -1   3  16       42.65       60.95     62.03 o 
   0   3  16        4.88       33.48     58.02 o 
   1   3  16        2.46       15.58     55.70 o 
   2   3  16        5.68       19.75     59.25 o 
   3   3  16      126.93      154.77     81.32 o 
   4   3  16      415.39      512.44    125.14 o 
   5   3  16        3.03        3.55     64.04 o 
  -8   4  16        9.25       -4.01     66.04 o 
  -7   4  16       54.12       52.77     72.68 o 
  -6   4  16      140.10      211.86     92.43 o 
  -5   4  16       56.28       53.85     74.53 o 
  -4   4  16       69.01       64.96     69.90 o 
  -3   4  16      286.41      279.60     96.75 o 
  -2   4  16        2.07       56.32     65.58 o 
  -1   4  16      696.71      874.74    157.39 o 
   0   4  16       14.11       -2.78     58.94 o 
   1   4  16      493.47      518.46    124.68 o 
   2   4  16        1.14       32.87     64.50 o 
   3   4  16      255.25      162.64     92.27 o 
   4   4  16      141.66      163.87     88.42 o 
  -7   5  16       49.66        1.08     68.51 o 
  -6   5  16      123.90      187.17     94.43 o 
  -5   5  16        2.58       17.90     66.97 o 
  -4   5  16       67.43      150.91     87.64 o 
  -3   5  16       74.21      239.79    100.14 o 
  -2   5  16        2.64        9.72     62.18 o 
  -1   5  16      201.84      155.85     88.88 o 
   0   5  16       13.59        2.62     61.26 o 
   1   5  16      143.59      120.82     88.88 o 
   2   5  16        7.89      -39.04     59.41 o 
   3   5  16      296.75      448.41    128.69 o 
  -6   6  16       33.07       47.06     77.00 o 
  -5   6  16       25.32       41.04     70.05 o 
  -4   6  16       15.65      -19.29     60.64 o 
  -3   6  16       13.43       15.58     65.58 o 
  -2   6  16       18.07       40.27     70.36 o 
  -1   6  16        6.05       45.52     74.68 o 
   0   6  16       34.84       26.85     73.45 o 
   1   6  16       25.26       39.81     78.85 o 
  -4   7  16       15.64      -63.26     52.46 o 
  -3   7  16       61.70       98.91     84.25 o 
  -2   7  16       19.68        2.62     68.97 o 
  -1   7  16        7.15       93.04     74.37 o 
   1 -11  17       11.07       15.89     69.90 o 
   2 -11  17        0.60       -9.41     65.89 o 
   3 -11  17       77.46       63.88     77.46 o 
  -1 -10  17       11.16       11.88     70.52 o 
   0 -10  17       45.96       -7.25     67.12 o 
   1 -10  17       52.10       20.37     66.35 o 
   2 -10  17       13.11       13.12     67.74 o 
   3 -10  17       35.72       76.65     54.16 o 
   4 -10  17      179.89      195.92     64.51 o 
   5 -10  17        6.35      -12.98     44.90 o 
  -3  -9  17      155.56      220.04    105.39 o 
  -2  -9  17        4.64      -22.53     62.34 o 
  -1  -9  17       62.63       60.33     77.61 o 
   0  -9  17       19.21       17.59     66.81 o 
   1  -9  17      143.66      133.32     87.03 o 
   2  -9  17        1.30       -8.95     56.17 o 
   3  -9  17      268.08      233.19     64.95 o 
   4  -9  17      520.63      495.36     85.31 o 
   5  -9  17        9.02       26.23     47.50 o 
   6  -9  17      131.93      154.30     61.81 o 
  -4  -8  17       46.08       39.35     77.15 o 
  -3  -8  17      208.69      326.81    111.72 o 
  -2  -8  17        1.84       42.90     70.21 o 
  -1  -8  17      129.41      220.65     95.51 o 
   0  -8  17       19.59      -11.42     55.39 o 
   1  -8  17      123.10      114.03     78.85 o 
   2  -8  17        8.03      -28.69     36.81 o 
   3  -8  17      455.36      429.01     76.45 o 
   4  -8  17      401.66      380.75     74.44 o 
   5  -8  17      129.87      139.08     56.42 o 
   6  -8  17       70.46       65.82     48.68 o 
   7  -8  17       26.05      -23.15     72.37 o 
  -5  -7  17       31.49       53.02     48.98 o 
  -4  -7  17        9.58        9.37     43.65 o 
  -3  -7  17      120.00      105.39     83.32 o 
  -2  -7  17        0.19       19.91     64.81 o 
  -1  -7  17       47.91       11.26     63.11 o 
   0  -7  17        1.11       16.97     57.86 o 
   1  -7  17      125.94      136.10     76.69 o 
   2  -7  17       13.60      -15.85     35.30 o 
   3  -7  17       72.80       87.59     47.16 o 
   4  -7  17      181.54      130.11     52.52 o 
   5  -7  17        0.41       17.43     43.00 o 
   6  -7  17      219.85      276.97    112.02 o 
   7  -7  17        6.74      -50.77     63.26 o 
  -5  -6  17       49.72       67.91     49.88 o 
  -4  -6  17        0.11       14.49     41.30 o 
  -3  -6  17      370.89      320.65     66.88 o 
  -2  -6  17       25.49       32.29     37.10 o 
  -1  -6  17       48.79       49.38     66.20 o 
   0  -6  17        5.98       -7.25     54.16 o 
   1  -6  17      243.41      234.81     57.80 o 
   2  -6  17       39.51       40.00     39.41 o 
   3  -6  17      115.91      115.17     49.03 o 
   4  -6  17      188.57      206.91     58.11 o 
   5  -6  17      303.04      253.44     76.53 o 
   6  -6  17       87.39       50.92     80.55 o 
   7  -6  17      129.07       86.72     89.96 o 
  -6  -5  17       82.89      114.04     55.54 o 
  -5  -5  17       84.41       51.60     51.00 o 
  -4  -5  17        3.35      -29.89     44.75 o 
  -3  -5  17      566.98      559.94     82.34 o 
  -2  -5  17       82.98       69.37     40.74 o 
  -1  -5  17      356.68      335.19     61.06 o 
   0  -5  17        7.80        1.39     50.15 o 
   1  -5  17       30.10       62.20     42.32 o 
   2  -5  17      284.14      309.76     61.40 o 
   3  -5  17      474.58      458.56     71.31 o 
   4  -5  17      359.98      432.51     72.33 o 
   5  -5  17       68.17       83.32     75.15 o 
   6  -5  17       75.18       87.64     85.95 o 
   7  -5  17       21.13       98.29     90.42 o 
  -7  -4  17        0.29      -15.84     43.70 o 
  -6  -4  17      118.67      219.69     66.17 o 
  -5  -4  17      120.66      107.03     53.28 o 
  -4  -4  17       16.01       80.93     47.04 o 
  -3  -4  17      744.39      671.95    125.60 o 
  -2  -4  17       69.96       73.80     42.31 o 
  -1  -4  17      198.44      186.04     50.66 o 
   0  -4  17       24.27      -11.47     35.88 o 
   1  -4  17      215.26      243.37     42.99 o 
   2  -4  17      154.52      176.22     52.90 o 
   3  -4  17      576.79      488.46     73.38 o 
   4  -4  17      546.57      577.67     79.18 o 
   5  -4  17       81.68      105.23     80.70 o 
   6  -4  17       73.43      105.54     91.96 o 
   7  -4  17       22.98        2.47     80.55 o 
  -7  -3  17        4.75       18.00     48.20 o 
  -6  -3  17       67.91      103.59     56.01 o 
  -5  -3  17       81.80       97.38     51.89 o 
  -4  -3  17        3.90        9.65     38.78 o 
  -3  -3  17       15.00       24.63     40.57 o 
  -2  -3  17        5.06      -19.89     32.77 o 
  -1  -3  17       13.02        8.34     36.00 o 
   0  -3  17       36.19       -1.67     28.70 o 
   1  -3  17      229.51      222.59     42.43 o 
   2  -3  17      227.72      230.90     42.84 o 
   3  -3  17      321.83      398.02     66.81 o 
   4  -3  17      222.26      176.52     87.95 o 
   5  -3  17       40.87        4.01     70.67 o 
   6  -3  17      133.20      186.40     98.91 o 
   7  -3  17       20.72       19.75     88.26 o 
  -7  -2  17        0.73       -0.81     47.13 o 
  -6  -2  17       78.88       57.41     84.10 o 
  -5  -2  17      265.08      328.62     71.45 o 
  -4  -2  17       51.64       -7.01     38.16 o 
  -3  -2  17        2.46      -11.85     35.00 o 
  -2  -2  17      131.79      165.12     52.86 o 
  -1  -2  17       33.45       14.16     36.79 o 
   0  -2  17        1.02        7.23     27.44 o 
   1  -2  17       11.96        2.94     28.15 o 
   2  -2  17      368.73      376.11     51.63 o 
   3  -2  17        8.80       20.77     29.49 o 
   4  -2  17       64.15       88.45     47.15 o 
   5  -2  17       32.02       25.00     77.77 o 
   6  -2  17       27.23       21.60     74.84 o 
   7  -2  17        1.29      -14.81     77.15 o 
  -7  -1  17       34.94       62.96     70.83 o 
  -6  -1  17       52.47       78.08     70.21 o 
  -5  -1  17      373.61      351.08     73.95 o 
  -4  -1  17        9.70       18.66     40.48 o 
  -3  -1  17      166.76      219.96     59.14 o 
  -2  -1  17      393.64      371.16     72.29 o 
  -1  -1  17       32.94       88.31     43.34 o 
   0  -1  17        6.03      -20.02     26.18 o 
   1  -1  17      298.48      233.25     44.72 o 
   2  -1  17      580.76      612.58     63.05 o 
   3  -1  17        8.62        6.11     37.50 o 
   4  -1  17      277.90      314.12     86.18 o 
   5  -1  17       46.36       62.74     46.31 o 
   6  -1  17       32.92      -30.55     66.35 o 
  -8   0  17        7.60       64.50     74.68 o 
  -7   0  17       63.89      117.12     81.16 o 
  -6   0  17      171.51      120.05     82.55 o 
  -5   0  17      244.70      219.88     87.64 o 
  -4   0  17        2.35       14.81     53.85 o 
  -3   0  17      304.24      411.92     74.89 o 
  -2   0  17       78.52       56.80     43.24 o 
  -1   0  17      125.59      170.38     50.57 o 
   0   0  17       50.50       31.69     42.82 o 
   1   0  17      617.91      697.99     68.00 o 
   2   0  17      676.75      721.29     87.49 o 
   3   0  17        9.58       32.19     39.97 o 
   4   0  17      269.21      334.51     70.39 o 
   5   0  17      109.38      136.70     56.96 o 
   6   0  17       41.43       30.79     47.80 o 
  -8   1  17        1.05        6.94     68.51 o 
  -7   1  17       29.75       58.94     70.05 o 
  -6   1  17       88.40       33.02     67.89 o 
  -5   1  17      197.52      234.54     89.80 o 
  -4   1  17       29.29       25.46     58.33 o 
  -3   1  17       46.01       68.36     63.73 o 
  -2   1  17        1.28       -5.86     47.99 o 
  -1   1  17       15.97        6.48     50.61 o 
   0   1  17       21.01        9.26     48.76 o 
   1   1  17      242.23      385.76     96.90 o 
   2   1  17      106.47      108.17     68.20 o 
   3   1  17       12.42       -3.81     38.08 o 
   4   1  17       59.04      108.99     53.31 o 
   5   1  17       36.15       32.38     48.38 o 
  -7   2  17       52.08       70.52     75.30 o 
  -6   2  17        1.43      -24.07     58.79 o 
  -5   2  17      198.07      249.35     93.20 o 
  -4   2  17       41.11       77.61     69.13 o 
  -3   2  17       23.84       26.39     56.47 o 
  -2   2  17        4.81      -59.25     40.89 o 
  -1   2  17        2.41       43.05     58.94 o 
   0   2  17       41.52       35.95     55.86 o 
   1   2  17       54.48      100.76     67.12 o 
   2   2  17        2.16        4.63     51.69 o 
   3   2  17       95.88       68.20     68.66 o 
   4   2  17       26.66      -12.04     53.70 o 
   5   2  17       94.90       70.83     71.91 o 
  -7   3  17      142.47      121.90     86.72 o 
  -6   3  17        7.83       34.26     70.05 o 
  -5   3  17      341.32      308.61    104.46 o 
  -4   3  17      103.41       99.83     75.92 o 
  -3   3  17        2.39      -23.15     51.23 o 
  -2   3  17       34.97       26.54     62.18 o 
  -1   3  17       25.38       22.22     59.10 o 
   0   3  17       43.41       -2.01     56.78 o 
   1   3  17       81.18       82.24     69.75 o 
   2   3  17      204.02      221.43     89.50 o 
   3   3  17      211.59      200.90     92.27 o 
   4   3  17      177.82      201.83     93.66 o 
  -7   4  17       80.64      173.28     96.90 o 
  -6   4  17       10.67       46.29     72.83 o 
  -5   4  17      156.82      170.35     89.65 o 
  -4   4  17       74.82       74.22     72.52 o 
  -3   4  17        0.77       -4.17     57.09 o 
  -2   4  17      128.82      184.55     90.58 o 
  -1   4  17       17.55       43.67     65.73 o 
   0   4  17      348.02      335.92    106.78 o 
   1   4  17      171.93      171.59     89.19 o 
   2   4  17      284.01      452.73    125.91 o 
   3   4  17       43.35       64.65     74.07 o 
  -6   5  17        6.79        0.62     68.51 o 
  -5   5  17       73.69      139.49     90.58 o 
  -4   5  17       64.28      130.08     89.03 o 
  -3   5  17        2.97       24.53     64.65 o 
  -2   5  17       19.44       49.69     71.60 o 
  -1   5  17       52.31       77.00     78.69 o 
   0   5  17       32.24       34.56     73.76 o 
   1   5  17      138.19      159.86     95.21 o 
   2   5  17      213.55      176.68     98.29 o 
  -5   6  17       23.04       -2.93     66.66 o 
  -4   6  17       84.13        6.17     67.58 o 
  -3   6  17        7.17        8.18     70.05 o 
  -2   6  17       15.17      -17.59     65.73 o 
  -1   6  17       11.51       -7.41     63.57 o 
   0   6  17        5.78      -15.89     64.65 o 
   0 -10  18       92.73       62.03     80.85 o 
   1 -10  18        0.25      -22.37     59.72 o 
   2 -10  18      136.47      121.28     87.03 o 
   3 -10  18      124.47      149.98     88.57 o 
   4 -10  18       44.31       28.02     48.24 o 
  -2  -9  18       13.84       45.52     74.99 o 
  -1  -9  18        2.15       28.70     69.90 o 
   0  -9  18      149.62       81.16     81.16 o 
   1  -9  18       42.36       51.69     70.05 o 
   2  -9  18      339.99      367.40    115.42 o 
   3  -9  18      204.06      197.04     63.55 o 
   4  -9  18      210.51      184.05     62.23 o 
   5  -9  18      211.50      247.47     70.48 o 
   6  -9  18       52.72       51.48     52.59 o 
  -3  -8  18        7.07       45.83     75.30 o 
  -2  -8  18       63.10       31.79     68.97 o 
  -1  -8  18        0.09      -24.38     59.25 o 
   0  -8  18       76.67       69.59     75.15 o 
   1  -8  18       49.89       22.37     64.34 o 
   2  -8  18      410.19      424.95    114.80 o 
   3  -8  18      298.10      297.89     67.04 o 
   4  -8  18       61.39       20.47     46.78 o 
   5  -8  18       51.63       66.80     50.53 o 
   6  -8  18        2.59       -4.51     43.53 o 
  -4  -7  18       93.04       78.08     81.01 o 
  -3  -7  18        7.28        9.72     68.36 o 
  -2  -7  18       49.21       53.39     74.07 o 
  -1  -7  18        1.21      -20.06     60.33 o 
   0  -7  18       11.51       49.07     71.44 o 
   1  -7  18        1.54       25.31     60.80 o 
   2  -7  18      129.41      107.96     50.54 o 
   3  -7  18      123.25      116.74     61.41 o 
   4  -7  18       14.93       30.94     44.49 o 
   5  -7  18      214.65      197.19     63.20 o 
   6  -7  18       49.27       51.54     79.62 o 
   7  -7  18      125.46      155.38     95.05 o 
  -5  -6  18       21.91       15.60     42.80 o 
  -4  -6  18      281.45      286.84     70.53 o 
  -3  -6  18        3.62        8.87     39.22 o 
  -2  -6  18       13.85        2.16     58.94 o 
  -1  -6  18        3.36       16.97     57.86 o 
   0  -6  18      257.70      273.58     94.28 o 
   1  -6  18       97.09       87.95     68.36 o 
   2  -6  18      295.12      383.40     70.72 o 
   3  -6  18      246.26      276.06     63.40 o 
   4  -6  18       68.99       36.32     44.82 o 
   5  -6  18      333.05      346.88     70.99 o 
   6  -6  18      128.85       62.03     82.24 o 
   7  -6  18       37.25       25.31     79.16 o 
  -6  -5  18       15.17        2.44     46.36 o 
  -5  -5  18       48.25       42.18     47.01 o 
  -4  -5  18      263.43      338.91     87.41 o 
  -3  -5  18        0.40      -32.01     34.47 o 
  -2  -5  18      129.39      162.88     88.96 o 
  -1  -5  18       89.01       56.00     44.29 o 
   0  -5  18      545.32      561.20    120.67 o 
   1  -5  18       97.89      134.07     48.72 o 
   2  -5  18      578.86      611.30     84.40 o 
   3  -5  18      220.80      161.78     53.14 o 
   4  -5  18        1.24      -32.90     35.52 o 
   5  -5  18      334.49      373.72    114.18 o 
   6  -5  18        0.25      -33.95     73.60 o 
   7  -5  18       69.12      114.18     97.67 o 
  -6  -4  18       18.12        0.53     45.69 o 
  -5  -4  18       71.59      120.71     55.30 o 
  -4  -4  18      185.88      179.96     57.50 o 
  -3  -4  18       82.02       90.78     49.41 o 
  -2  -4  18      268.71      257.61     60.96 o 
  -1  -4  18      176.09      176.22     52.23 o 
   0  -4  18      495.70      529.73     72.43 o 
   1  -4  18        1.41       -0.91     36.71 o 
   2  -4  18      608.04      586.37     79.06 o 
   3  -4  18      268.37      310.39     65.35 o 
   4  -4  18        4.82      -31.50     35.05 o 
   5  -4  18       48.93       29.63     68.05 o 
   6  -4  18       34.41       45.52     74.84 o 
   7  -4  18       39.36      103.23     97.37 o 
  -6  -3  18       20.65       34.59     49.11 o 
  -5  -3  18        3.57       45.80     47.81 o 
  -4  -3  18       32.39        7.06     39.14 o 
  -3  -3  18       66.53       59.43     45.95 o 
  -2  -3  18        1.20      -16.88     34.54 o 
  -1  -3  18       14.49      -21.78     32.56 o 
   0  -3  18      306.89      260.29     57.07 o 
   1  -3  18       65.25       87.78     35.14 o 
   2  -3  18      358.98      355.08     50.08 o 
   3  -3  18      515.65      525.04     77.08 o 
   4  -3  18        0.04       18.36     66.97 o 
   5  -3  18       65.36      133.94     91.81 o 
   6  -3  18        0.17       10.65     70.05 o 
   7  -3  18        0.57        8.18     86.87 o 
  -7  -2  18       80.59       77.77     76.38 o 
  -6  -2  18       86.74      106.57     55.08 o 
  -5  -2  18        5.79       16.40     46.20 o 
  -4  -2  18      216.92      264.29     66.80 o 
  -3  -2  18        2.26        4.53     39.29 o 
  -2  -2  18      123.37      107.92     49.77 o 
  -1  -2  18       30.68       19.61     38.32 o 
   0  -2  18      152.72      142.67     39.05 o 
   1  -2  18      367.95      399.52     53.15 o 
   2  -2  18       45.44       58.70     33.87 o 
   3  -2  18      291.00      275.27     60.24 o 
   4  -2  18       14.54       25.00     70.67 o 
   5  -2  18       51.99       98.14     89.50 o 
   6  -2  18       24.64       29.93     77.92 o 
  -7  -1  18       78.70       36.88     68.97 o 
  -6  -1  18      213.68      306.45    105.23 o 
  -5  -1  18        0.18       15.19     45.53 o 
  -4  -1  18      213.45      376.15     75.20 o 
  -3  -1  18       13.44       23.13     41.47 o 
  -2  -1  18      496.77      549.54     82.19 o 
  -1  -1  18        2.13      -30.09     30.78 o 
   0  -1  18      361.82      358.06     66.92 o 
   1  -1  18      265.52      285.53     48.69 o 
   2  -1  18      109.23      110.55     37.45 o 
   3  -1  18      554.16      557.99     81.51 o 
   4  -1  18        0.82      -29.38     36.31 o 
   5  -1  18       65.71       60.44     48.44 o 
   6  -1  18        4.92        3.55     77.15 o 
  -7   0  18       36.83      126.37     84.71 o 
  -6   0  18       99.76      129.61     83.17 o 
  -5   0  18       44.44       60.02     66.66 o 
  -4   0  18       60.53       64.34     65.89 o 
  -3   0  18       33.73       28.55     54.78 o 
  -2   0  18      256.15      356.14     70.32 o 
  -1   0  18       53.32       43.59     42.14 o 
   0   0  18      239.44      255.41     61.54 o 
   1   0  18      199.32      246.11     81.78 o 
   2   0  18      103.44      119.83     50.77 o 
   3   0  18      292.91      279.72     66.65 o 
   4   0  18        5.95      -20.27     39.25 o 
   5   0  18       58.75       66.48     49.81 o 
  -7   1  18        0.23       30.55     70.21 o 
  -6   1  18       96.69      153.53     88.72 o 
  -5   1  18        0.03       58.64     69.90 o 
  -4   1  18       10.11        8.95     57.40 o 
  -3   1  18       18.28       33.64     59.72 o 
  -2   1  18       23.92        3.09     56.17 o 
  -1   1  18      101.01       80.08     64.65 o 
   0   1  18      118.84      125.29     72.37 o 
   1   1  18      169.63      107.24     68.97 o 
   2   1  18       13.98        5.86     56.17 o 
   3   1  18      125.61      178.07     85.18 o 
   4   1  18       29.29       21.75     45.50 o 
   5   1  18       23.61       -2.89     46.12 o 
  -7   2  18        3.64      -23.45     59.25 o 
  -6   2  18      208.27      266.94    103.69 o 
  -5   2  18       39.82       19.13     63.11 o 
  -4   2  18      107.48      115.42     76.07 o 
  -3   2  18        1.35      -54.16     45.98 o 
  -2   2  18       26.42       26.23     57.09 o 
  -1   2  18       14.97      124.06     72.21 o 
   0   2  18        9.91       -7.87     49.69 o 
   1   2  18       16.60       66.66     65.27 o 
   2   2  18       26.50       23.61     59.41 o 
   3   2  18       79.89      103.07     76.84 o 
   4   2  18      211.07      242.72     95.67 o 
  -7   3  18       20.67       75.61     75.92 o 
  -6   3  18      219.78      237.01    104.46 o 
  -4   3  18       79.91       74.22     73.45 o 
  -3   3  18       10.25      -29.16     54.31 o 
  -2   3  18       73.36       59.41     66.97 o 
  -1   3  18       97.78      150.75     81.78 o 
   0   3  18      144.97      135.48     85.02 o 
   1   3  18      226.98      230.22     94.28 o 
   2   3  18        1.46      -13.58     59.87 o 
   3   3  18      214.16      342.71    111.56 o 
  -6   4  18      110.09      213.56    102.15 o 
  -5   4  18        6.65       16.36     68.20 o 
  -4   4  18        5.19       33.33     67.12 o 
  -3   4  18        7.62        9.88     59.25 o 
  -2   4  18       38.16       50.77     74.37 o 
  -1   4  18      100.48      146.28     83.94 o 
   0   4  18      264.72      227.29     99.22 o 
   1   4  18      255.62      193.03     96.13 o 
   2   4  18        0.56      -18.52     58.79 o 
  -5   5  18        7.80       -4.17     66.20 o 
  -4   5  18        0.78       18.36     70.21 o 
  -3   5  18        1.78       16.20     67.89 o 
  -2   5  18        2.80       -1.85     67.43 o 
  -1   5  18        7.87      -19.44     61.26 o 
   0   5  18      102.61       72.99     83.63 o 
   2 -10  19        8.09      -42.74     58.79 o 
   3 -10  19      113.86      157.08     90.27 o 
  -1  -9  19       42.63       -8.18     69.59 o 
   0  -9  19       15.72       -7.41     65.27 o 
   1  -9  19      117.39       96.13     80.85 o 
   2  -9  19        0.74       34.10     65.73 o 
   3  -9  19      238.71      136.71     85.79 o 
   4  -9  19       91.71      110.16     57.28 o 
   5  -9  19        4.80      -25.74     40.84 o 
  -2  -8  19        6.63       14.97     68.97 o 
  -1  -8  19       32.14       37.03     70.83 o 
   0  -8  19       52.77       20.52     70.21 o 
   1  -8  19       67.41      114.18     82.86 o 
   2  -8  19      119.41      159.09     86.41 o 
   3  -8  19       18.50       39.96     47.89 o 
   4  -8  19       62.15       -8.91     44.93 o 
   5  -8  19        1.32      -22.57     41.38 o 
  -4  -7  19        2.60        3.09     71.60 o 
  -3  -7  19       83.10      -15.58     66.81 o 
  -2  -7  19        0.07      -11.57     61.41 o 
  -1  -7  19        2.48       -8.18     61.88 o 
   0  -7  19        4.98       11.26     63.42 o 
   1  -7  19       78.81       38.42     69.90 o 
   2  -7  19      165.56      150.75     80.70 o 
   3  -7  19        6.19      -22.88     39.09 o 
   4  -7  19      210.74      197.25     65.04 o 
   5  -7  19       25.75       37.36     45.57 o 
   6  -7  19      252.62      151.06     95.67 o 
  -4  -6  19        1.57       -5.24     41.77 o 
  -3  -6  19      105.95       72.37     81.47 o 
  -2  -6  19        8.30      -44.44     55.09 o 
  -1  -6  19       32.68       15.28     66.97 o 
   0  -6  19       56.38       42.74     65.58 o 
   1  -6  19      341.92      426.34    110.33 o 
   2  -6  19      172.88      174.75     55.77 o 
   3  -6  19      149.77      148.13     54.12 o 
   4  -6  19      305.27      321.42     69.87 o 
   5  -6  19       44.74       24.53     68.36 o 
   6  -6  19      155.52      199.67    104.46 o 
  -5  -5  19      101.77      159.78     62.73 o 
  -4  -5  19       29.02       45.21     47.59 o 
  -3  -5  19       36.75       69.81     46.39 o 
  -2  -5  19       59.55       39.64     42.71 o 
  -1  -5  19      181.99      208.00     93.66 o 
   0  -5  19       23.72       17.44     60.80 o 
   1  -5  19      526.46      656.41    134.09 o 
   2  -5  19       80.29       73.62     45.52 o 
   3  -5  19      120.57      146.00     53.79 o 
   4  -5  19      348.36      220.71     60.64 o 
   5  -5  19        0.05        7.25     71.75 o 
   6  -5  19       49.47       79.31     89.96 o 
  -5  -4  19       84.37       53.02     50.06 o 
  -4  -4  19        0.29       -0.63     41.58 o 
  -3  -4  19       42.24       66.77     46.63 o 
  -2  -4  19       25.16       26.70     42.43 o 
  -1  -4  19      176.00      127.41     48.92 o 
   0  -4  19        6.71       25.15     60.49 o 
   1  -4  19      318.14      364.77     66.87 o 
   2  -4  19       22.29       46.16     42.64 o 
   3  -4  19       95.90       72.42     47.34 o 
   4  -4  19      119.50       30.09     67.12 o 
   5  -4  19        4.14      -16.97     66.81 o 
   6  -4  19        4.87       22.37     78.23 o 
  -6  -3  19        5.04       -5.83     44.68 o 
  -5  -3  19       27.70       61.48     51.51 o 
  -4  -3  19       43.61        2.67     42.62 o 
  -3  -3  19        1.30       17.95     42.71 o 
  -2  -3  19      201.10      235.38     61.13 o 
  -1  -3  19      113.95       99.26     47.45 o 
   0  -3  19       21.69       44.73     40.03 o 
   1  -3  19      234.46      235.95     46.46 o 
   2  -3  19      455.29      532.47     78.50 o 
   3  -3  19       46.00       64.23     45.89 o 
   4  -3  19       63.39      -11.11     57.40 o 
   5  -3  19       43.31       90.58     79.47 o 
   6  -3  19        2.24       -9.72     75.15 o 
  -6  -2  19       44.04       27.24     49.76 o 
  -5  -2  19       90.45      133.31     57.66 o 
  -4  -2  19        0.23       -8.95     39.34 o 
  -3  -2  19      245.86      183.86     59.11 o 
  -2  -2  19       58.96       49.89     44.98 o 
  -1  -2  19      107.91      146.74     52.05 o 
   0  -2  19       20.52       34.92     31.72 o 
   1  -2  19      185.58      207.61     44.86 o 
   2  -2  19      477.96      476.92     60.16 o 
   3  -2  19       16.35        9.50     39.56 o 
   4  -2  19      179.38      149.67     90.42 o 
   5  -2  19       94.63      182.39    100.45 o 
   6  -2  19        9.92      -87.03     66.04 o 
  -6  -1  19       92.55       79.47     76.84 o 
  -5  -1  19       41.82       84.80     55.25 o 
  -4  -1  19        0.09       -9.76     41.82 o 
  -3  -1  19      262.11      219.50     63.95 o 
  -2  -1  19       32.73       34.60     43.37 o 
  -1  -1  19      133.31      151.64     52.62 o 
   0  -1  19        1.66        8.28     37.52 o 
   1  -1  19      394.61      468.32     78.49 o 
   2  -1  19      336.46      378.08     56.57 o 
   3  -1  19       37.52       57.31     45.81 o 
   4  -1  19      201.22      231.89     63.80 o 
   5  -1  19        0.07      -29.63     67.89 o 
  -6   0  19       53.34       57.09     73.60 o 
  -5   0  19        8.38       10.34     63.11 o 
  -4   0  19       11.25       17.74     60.33 o 
  -3   0  19       79.93       39.81     61.72 o 
  -2   0  19       14.71       -1.54     52.31 o 
  -1   0  19       74.45        9.72     54.16 o 
   0   0  19        5.85      -16.66     49.22 o 
   1   0  19      233.60      228.52     85.79 o 
   2   0  19       86.69       75.45     48.77 o 
   3   0  19       35.89       25.97     46.44 o 
   4   0  19       27.48       60.72     48.34 o 
   5   0  19       14.80       13.46     44.86 o 
  -6   1  19        6.66      -30.09     60.95 o 
  -5   1  19       62.62      108.17     83.48 o 
  -4   1  19       79.56       93.04     73.91 o 
  -3   1  19        8.80      -26.85     54.93 o 
  -2   1  19       30.91      -20.68     52.93 o 
  -1   1  19      101.33      161.40     79.47 o 
   0   1  19       81.32      171.74     79.00 o 
   1   1  19       27.56       62.03     65.73 o 
   2   1  19      220.99      259.38     92.74 o 
   3   1  19       62.42        6.94     58.17 o 
   4   1  19       33.93       33.95     68.05 o 
  -6   2  19        5.00       19.75     74.84 o 
  -5   2  19      218.04      153.99     90.11 o 
  -4   2  19       29.70       13.12     64.81 o 
  -3   2  19       34.71       62.80     68.05 o 
  -2   2  19        9.65       -6.48     56.01 o 
  -1   2  19       74.18       31.63     63.42 o 
   0   2  19       60.19       51.85     65.58 o 
   1   2  19       18.78       80.70     73.91 o 
   2   2  19      247.61      278.98    101.07 o 
   3   2  19      168.49      130.08     84.10 o 
  -6   3  19        0.70       -4.94     65.58 o 
  -5   3  19      118.51      135.79     90.27 o 
  -4   3  19       20.37        7.10     64.34 o 
  -3   3  19       72.66      144.27     84.10 o 
  -2   3  19        7.27       29.78     65.12 o 
  -1   3  19      143.87      124.83     81.93 o 
   0   3  19       26.98       91.50     74.53 o 
   1   3  19      267.94      263.40     99.06 o 
   2   3  19      133.82      180.84     96.29 o 
  -5   4  19       14.34       59.10     79.93 o 
  -4   4  19        1.35      -24.84     60.33 o 
  -3   4  19       18.43      103.07     78.08 o 
  -2   4  19        0.48       17.59     65.27 o 
  -1   4  19      118.24      123.44     86.26 o 
   0   4  19       39.30       80.85     77.92 o 
   1   4  19       54.39       99.37     84.71 o 
   0  -9  20       33.70        2.78     74.68 o 
   1  -9  20       69.80       41.82     73.60 o 
   2  -9  20      180.37      239.79    105.85 o 
   3  -9  20        8.73      -12.34     60.49 o 
  -2  -8  20        6.42        8.49     67.12 o 
  -1  -8  20       29.40       19.75     71.91 o 
   0  -8  20       39.21      -12.81     63.42 o 
   1  -8  20        0.30      -31.94     55.24 o 
   2  -8  20       25.67       61.41     76.53 o 
   3  -8  20      182.69      191.34     93.51 o 
   4  -8  20        3.18       -5.82     42.06 o 
  -3  -7  20        0.16      -26.54     65.27 o 
  -2  -7  20        5.92      -39.19     62.96 o 
  -1  -7  20       57.33       48.14     71.75 o 
   0  -7  20      127.09       97.83     77.15 o 
   1  -7  20       40.05       -1.23     61.72 o 
   2  -7  20       22.18        7.10     60.64 o 
   3  -7  20      386.16      307.03     69.89 o 
   4  -7  20        0.51       -4.63     41.96 o 
   5  -7  20      180.26      201.46     64.83 o 
  -4  -6  20       66.59      112.64     88.11 o 
  -3  -6  20       23.37       72.99     79.93 o 
  -2  -6  20        0.63      -46.45     59.87 o 
  -1  -6  20       50.13       55.86     72.06 o 
   0  -6  20       94.11      111.56     84.10 o 
   1  -6  20       24.39      -14.81     54.62 o 
   2  -6  20      293.88      297.81     97.83 o 
   3  -6  20      246.52      320.68     69.29 o 
   4  -6  20        1.84      -20.17     41.06 o 
   5  -6  20      130.72      141.96     92.27 o 
  -4  -5  20       18.73       -0.91     44.76 o 
  -3  -5  20       83.83       90.86     53.21 o 
  -2  -5  20        1.51       23.15     70.21 o 
  -1  -5  20       71.37       40.43     71.75 o 
   0  -5  20       79.89      102.30     77.46 o 
   1  -5  20       26.75      -11.57     56.47 o 
   2  -5  20      271.20      310.63     69.20 o 
   3  -5  20      120.29      142.36     56.03 o 
   4  -5  20       48.03       22.07     68.36 o 
   5  -5  20        9.23       19.13     77.46 o 
  -5  -4  20        1.82       44.03     50.86 o 
  -4  -4  20       33.43        6.90     43.81 o 
  -3  -4  20       16.93       29.36     43.65 o 
  -2  -4  20        3.39       32.46     42.51 o 
  -1  -4  20       11.87       12.93     38.92 o 
   0  -4  20      220.43      192.11     87.95 o 
   1  -4  20       18.88      -40.58     50.61 o 
   2  -4  20      218.04      180.23     56.83 o 
   3  -4  20       98.33      109.08     52.41 o 
   4  -4  20       12.05       16.66     68.97 o 
   5  -4  20        0.69       52.15     79.93 o 
  -5  -3  20        1.07       19.62     45.97 o 
  -4  -3  20       11.72       28.27     45.53 o 
  -3  -3  20       32.05       21.61     42.58 o 
  -2  -3  20       31.49       14.51     42.35 o 
  -1  -3  20        5.36       -8.10     38.95 o 
   0  -3  20      423.26      492.50     77.84 o 
   1  -3  20      260.16      352.49     68.64 o 
   2  -3  20      143.70      176.12     56.08 o 
   3  -3  20      138.81      189.95     86.41 o 
   4  -3  20       16.40       25.15     71.13 o 
   5  -3  20       28.78      105.08     86.87 o 
  -5  -2  20       25.77       22.16     48.52 o 
  -4  -2  20       66.49       73.02     54.22 o 
  -3  -2  20        0.59       -3.36     39.93 o 
  -2  -2  20      194.48      197.18     60.29 o 
  -1  -2  20       85.70       82.46     48.27 o 
   0  -2  20      424.98      479.08     75.40 o 
   1  -2  20      464.10      524.47     63.39 o 
   2  -2  20      106.20       65.39     37.51 o 
   3  -2  20      152.98      151.22     84.25 o 
   4  -2  20       19.53        8.49     64.04 o 
   5  -2  20       30.90       39.35     83.32 o 
  -6  -1  20       29.33       78.23     78.54 o 
  -5  -1  20        8.82      -20.21     57.71 o 
  -4  -1  20       14.35       -3.70     41.98 o 
  -3  -1  20        7.08       23.01     43.49 o 
  -2  -1  20       79.81       93.72     50.61 o 
  -1  -1  20      144.86      128.49     53.92 o 
   0  -1  20      445.19      463.55     77.35 o 
   1  -1  20      362.87      329.43     68.02 o 
   2  -1  20       75.84      119.58     51.89 o 
   3  -1  20       71.01       74.91     49.93 o 
   4  -1  20        1.10      -66.50     61.41 o 
  -6   0  20       41.97       58.94     73.14 o 
  -5   0  20        5.17       -4.17     64.19 o 
  -4   0  20        1.95        3.86     58.94 o 
  -3   0  20        0.86       13.42     58.79 o 
  -2   0  20       26.57        4.17     55.24 o 
  -1   0  20        5.98       12.34     58.94 o 
   0   0  20      167.02      112.02     69.28 o 
   1   0  20      163.93      201.83     84.40 o 
   2   0  20        5.00       -8.49     54.16 o 
   3   0  20       13.52       27.69     45.25 o 
   4   0  20        5.89       29.00     46.81 o 
  -5   1  20       21.07       18.98     69.28 o 
  -4   1  20        7.61       23.61     64.81 o 
  -3   1  20        7.23       12.50     61.88 o 
  -2   1  20       31.97        2.31     59.10 o 
  -1   1  20       77.72       37.34     64.19 o 
   0   1  20       71.92       72.52     68.36 o 
   1   1  20      255.18      368.63    108.17 o 
   2   1  20       45.04       87.95     70.36 o 
   3   1  20      172.02      235.00     96.44 o 
  -5   2  20        5.86       37.19     73.76 o 
  -4   2  20       27.46       81.01     82.55 o 
  -3   2  20       25.68      -13.12     59.25 o 
  -2   2  20      169.51       72.52     75.30 o 
  -1   2  20       72.50       65.89     69.28 o 
   0   2  20      164.38      197.51     93.51 o 
   1   2  20      164.69      155.23     85.95 o 
   2   2  20       34.81       13.89     63.57 o 
  -4   3  20        3.91       32.56     71.44 o 
  -3   3  20        2.66      -36.88     62.65 o 
  -2   3  20      154.95       74.68     80.08 o 
  -1   3  20        2.06      -20.99     61.57 o 
   0   3  20      331.52      395.94    118.20 o 
   1   3  20       34.60       18.82     71.29 o 
   0  -8  21       22.27      -35.18     62.49 o 
   1  -8  21       81.74      153.84     91.66 o 
   2  -8  21       76.79       36.72     72.52 o 
   3  -8  21        1.08      -17.74     60.64 o 
  -2  -7  21       22.16      136.56     93.35 o 
  -1  -7  21      127.40      191.80    100.76 o 
   0  -7  21       18.38       16.66     71.60 o 
   1  -7  21       62.04       58.64     70.83 o 
   2  -7  21       52.92       44.29     67.89 o 
   3  -7  21        9.90      -70.98     48.14 o 
   4  -7  21       74.69      155.02     60.98 o 
  -3  -6  21        8.57       29.63     78.85 o 
  -2  -6  21       71.75       53.23     79.93 o 
  -1  -6  21       42.88       59.41     80.08 o 
   0  -6  21       36.17      126.37     83.48 o 
   1  -6  21       65.01       62.34     70.83 o 
   2  -6  21       26.65       10.18     63.42 o 
   3  -6  21       12.90      -13.31     41.24 o 
   4  -6  21       87.66      148.34     58.01 o 
  -3  -5  21        2.61       58.94     82.40 o 
  -2  -5  21      159.94      129.92     92.27 o 
  -1  -5  21       14.36       11.42     68.82 o 
   0  -5  21        0.51      -39.50     56.78 o 
   1  -5  21      114.17      148.75     84.87 o 
   2  -5  21       19.44       63.73     69.75 o 
   3  -5  21       26.07       20.67     46.04 o 
   4  -5  21       12.55       32.56     67.58 o 
  -4  -4  21       14.32       -6.47     42.99 o 
  -3  -4  21       42.33       77.64     51.89 o 
  -2  -4  21        0.12       99.02     53.11 o 
  -1  -4  21      103.32       58.17     76.23 o 
   0  -4  21       55.37       99.68     71.91 o 
   1  -4  21      215.20      287.31    102.30 o 
   2  -4  21       46.44       56.50     46.70 o 
   3  -4  21        3.42      -11.31     41.84 o 
   4  -4  21        1.82       -6.17     66.04 o 
  -4  -3  21        0.72      -25.40     41.04 o 
  -3  -3  21       16.80        8.90     46.85 o 
  -2  -3  21        7.36      -13.35     40.79 o 
  -1  -3  21      252.62      258.71     63.99 o 
   0  -3  21       92.94       97.21     76.53 o 
   1  -3  21      164.47      187.32     85.48 o 
   2  -3  21      129.58      102.68     51.18 o 
   3  -3  21        8.27      -18.05     59.56 o 
   4  -3  21       82.44       85.79     83.32 o 
  -5  -2  21        7.36      -16.26     45.40 o 
  -4  -2  21       20.52       10.23     46.36 o 
  -3  -2  21       66.10       70.03     55.09 o 
  -2  -2  21      141.69      156.82     80.55 o 
  -1  -2  21      144.14      191.69     60.86 o 
   0  -2  21       55.86       85.72     48.53 o 
   1  -2  21       80.95      141.96     43.06 o 
   2  -2  21       46.39       68.72     49.02 o 
   3  -2  21        6.99      -35.03     58.33 o 
   4  -2  21       43.05       54.62     73.76 o 
  -5  -1  21        2.72        1.54     65.89 o 
  -4  -1  21        0.83       17.69     46.58 o 
  -3  -1  21       23.79       22.83     46.16 o 
  -2  -1  21      159.98      125.73     56.35 o 
  -1  -1  21       61.79       50.13     48.77 o 
   0  -1  21       32.24       26.81     43.77 o 
   1  -1  21       35.33       27.68     44.85 o 
   2  -1  21       14.14       14.33     41.31 o 
   3  -1  21        0.49       49.22     71.60 o 
  -5   0  21       24.81      -11.57     62.34 o 
  -4   0  21        1.17        6.33     63.11 o 
  -3   0  21        8.63       30.55     61.57 o 
  -2   0  21       17.25      -28.55     53.54 o 
  -1   0  21       30.53       16.97     62.96 o 
   0   0  21      108.42      104.62     74.07 o 
   1   0  21        7.04      -18.52     54.47 o 
   2   0  21       50.08       31.32     68.36 o 
   3   0  21        3.24       -2.01     57.56 o 
  -4   1  21       28.54       29.78     70.21 o 
  -3   1  21       13.19       -4.01     60.80 o 
  -2   1  21        1.78       11.11     61.72 o 
  -1   1  21       41.35       19.29     63.73 o 
   0   1  21      116.18      154.61     82.55 o 
   1   1  21       48.80       26.23     65.89 o 
   2   1  21      342.74      322.19    107.24 o 
  -4   2  21       38.80       25.00     69.59 o 
  -3   2  21      108.42       37.34     76.38 o 
  -2   2  21        5.13      -34.41     57.56 o 
  -1   2  21      134.68      148.29     88.42 o 
   0   2  21        8.76        8.33     64.50 o 
   0  -7  22      171.47      180.23     99.83 o 
   1  -7  22       12.85       -4.63     67.74 o 
   2  -7  22       76.93      124.68     80.39 o 
  -1  -6  22       36.04       50.61     83.63 o 
   0  -6  22       60.84       35.80     77.77 o 
   1  -6  22       17.65       28.24     67.58 o 
   2  -6  22       16.44       56.17     69.44 o 
   3  -6  22       45.87       20.06     67.28 o 
  -2  -5  22       24.80      -11.11     68.20 o 
  -1  -5  22       40.87      100.30     85.79 o 
   0  -5  22      114.70      151.68     92.89 o 
   1  -5  22        0.14      -22.07     62.49 o 
   2  -5  22        0.82      -32.87     54.78 o 
   3  -5  22       36.73       21.43     45.04 o 
  -3  -4  22        7.08      -10.00     43.98 o 
  -2  -4  22      118.21      275.89    111.10 o 
  -1  -4  22        0.83       53.39     73.14 o 
   0  -4  22      250.31      379.28    116.04 o 
   1  -4  22       17.32       29.93     68.82 o 
   2  -4  22       14.72       -4.01     62.34 o 
   3  -4  22        2.67      -10.80     60.18 o 
  -3  -3  22       24.42       61.47     50.12 o 
  -2  -3  22       72.01       68.91     50.19 o 
  -1  -3  22       41.55       38.27     47.34 o 
   0  -3  22      294.24      310.77    106.01 o 
   1  -3  22       64.95       70.52     77.61 o 
   2  -3  22       74.68       50.16     47.32 o 
   3  -3  22       23.94      117.58     81.93 o 
  -4  -2  22       15.43       -6.04     46.51 o 
  -3  -2  22       63.01       63.98     52.74 o 
  -2  -2  22       45.99      126.73     59.37 o 
  -1  -2  22       63.52       75.94     51.00 o 
   0  -2  22      164.93      246.92     65.81 o 
   1  -2  22        9.14      -35.49     54.16 o 
   2  -2  22       36.66       22.99     64.19 o 
   3  -2  22       14.29       18.98     68.36 o 
  -3  -1  22       65.48       31.53     48.93 o 
  -2  -1  22       20.87       35.46     44.96 o 
  -1  -1  22       18.60       37.41     47.03 o 
   0  -1  22       83.55      108.23     79.31 o 
   1  -1  22       34.29       32.47     47.40 o 
   2  -1  22        3.02       21.14     59.72 o 
  -3   0  22       40.26       -8.18     57.25 o 
  -2   0  22       37.59       63.11     72.83 o 
  -1   0  22       35.55       98.91     74.53 o 
   0   0  22       55.94       13.89     63.26 o 
   1   0  22      181.84      277.75    101.84 o 
  -2   1  22       60.81      113.10     80.39 o 
  -1   1  22       37.60        4.32     63.11 o 
   0   1  22      164.17      138.10     84.25 o 
   0  -5  23        2.77       -5.09     67.58 o 
   1  -5  23       44.57       22.22     72.83 o 
  -1  -4  23      258.24      251.98    108.17 o 
   0  -4  23        0.15       58.33     74.84 o 
   1  -4  23       69.09       43.20     73.91 o 
  -2  -3  23       65.67       54.27     58.40 o 
  -1  -3  23      176.19      142.88     89.50 o 
   0  -3  23       14.04        2.78     66.50 o 
   1  -3  23       89.47       25.15     71.29 o 
  -2  -2  23       88.05       15.15     47.67 o 
  -1  -2  23       87.08       96.72     56.46 o 
   0  -2  23       16.03       45.67     72.06 o 
   1  -2  23       24.59       12.96     68.51 o 
  -1  -1  23       76.67       94.12     77.92 o 
                                                 
