# Supplementary material for: Crystal structure of [1-(2,6-diiso­propyl­phen­yl)-2,4-bis­(di­methyl­amino)-5-tri­methyl­silyl-1,3,5-tri­aza­penta­dienyl-κ2 N 1,N 5](tri­phenyl­phosphane-κP)copper(I)
Source: Acta Crystallogr E Crystallogr Commun. 2015 Feb 7;71(Pt 3):m54. doi: 10.1107/S2056989015002169 (PMC4350696; doi:10.1107/S2056989015002169)
Supplement: Supplementary file 3 [file e-71-00m54-Isup3.txt]

 ++++++++++++++++++++++++++++++++++++++++++++++++++++++++++++++++++++++++++++++
 +  XL  - CRYSTAL STRUCTURE REFINEMENT - SHELXTL Ver. 6.12 W95/98/NT/2000/ME  +
 +  Copyright(c) 2001 Bruker Analytical X-ray Solutions  All Rights Reserved  +
 +  lx2294isup2                           started at 15:07:15 on 12-Jan-2015  +
 ++++++++++++++++++++++++++++++++++++++++++++++++++++++++++++++++++++++++++++++

 TITL S965B IN P-1
 CELL  0.71073  9.79350 11.21410 19.56960 103.60100 90.86700 108.24000
 ZERR 2  0.00160  0.00180  0.00330  0.00400  0.00300  0.00400
 LATT 1
 SFAC C  H  N  Cu Si P
 UNIT 78  106  10  2  2  2

 V =     1974.81     F(000) =     760.0     Mu =   0.66 mm-1      Cell Wt =     1428.93    Rho =  1.202

 OMIT 2  -3   4
 OMIT 1  -2   2
 OMIT -3 50.1
 L.S. 22
 ANIS
 ACTA
 BOND $H
 FMAP 2
 PLAN 5
 MPLA 3 N3 Cu1 N1
 MPLA 4 N3 C13 C16 N1
 MPLA 3 C13 N2 C16
 MPLA 4 N3 C13 C16 N1
 MPLA 3 N1 N5 P1 CU1
 HTAB
 SIZE 0.32 0.31 0.28
 SIMU 0.02 C10 C11
 SIMU 0.02 C10 C12
 WGHT   0.000000   0.000000
 FVAR 0.254570
 TEMP -78
 MOLE 1
 Cu1    4   0.215848   0.986465   0.270534  11.000000   0.047170 =
            0.036210   0.041880   0.009340  -0.002950   0.014760
 P1     6   0.093342   0.971964   0.174165  11.000000   0.051380 =
            0.041160   0.040830   0.008810  -0.003860   0.019200
 N1     3   0.316107   0.878649   0.303186  11.000000   0.045300 =
            0.026360   0.049720   0.010350  -0.009460   0.011930
 N2     3   0.499814   0.872313   0.381661  11.000000   0.057680 =
            0.049450   0.077730   0.017530  -0.020820   0.019630
 N3     3   0.505759   1.066708   0.364170  11.000000   0.039060 =
            0.041480   0.054790   0.004000  -0.005390   0.011060
 N4     3   0.555158   1.278649   0.374285  11.000000   0.053140 =
            0.040250   0.081390   0.009130  -0.005600   0.002540
 N5     3   0.312846   1.146257   0.343933  11.000000   0.038890 =
            0.038330   0.044150   0.003360  -0.005810   0.009860
 Si1    5   0.212538   1.225633   0.394370  11.000000   0.052860 =
            0.039810   0.049750   0.003360  -0.005340   0.018770
 C1     1   0.267508   0.744185   0.271639  11.000000   0.034630 =
            0.032500   0.047550   0.015540  -0.004200   0.013210
 C2     1   0.340424   0.687809   0.220304  11.000000   0.044900 =
            0.041970   0.047970   0.013090   0.000990   0.018770
 C3     1   0.281778   0.557635   0.186912  11.000000   0.071380 =
            0.045020   0.066090   0.008070   0.004730   0.026060
 AFIX 43
 H3     2   0.332558   0.518533   0.152428  11.000000  -1.200000
 AFIX 0
 C4     1   0.151580   0.483765   0.202615  11.000000   0.081330 =
            0.036410   0.075700   0.008690  -0.000520   0.022020
 AFIX 43
 H4     2   0.111820   0.394705   0.178347  11.000000  -1.200000
 AFIX 0
 C5     1   0.079465   0.537748   0.252786  11.000000   0.056570 =
            0.041360   0.082730   0.025150   0.006390   0.008980
 AFIX 43
 H5     2  -0.009788   0.485547   0.264117  11.000000  -1.200000
 AFIX 0
 C6     1   0.134323   0.668158   0.287760  11.000000   0.046710 =
            0.042620   0.064110   0.016530   0.000940   0.019030
 C7     1   0.051998   0.725470   0.345346  11.000000   0.064140 =
            0.049140   0.125850   0.030500   0.036110   0.018710
 AFIX 13
 H7     2   0.109587   0.818806   0.365725  11.000000  -1.200000
 AFIX 0
 C8     1   0.029299   0.657161   0.405527  11.000000   0.187080 =
            0.197920   0.105540   0.069430   0.072620   0.101670
 AFIX 137
 H8A    2  -0.016408   0.701978   0.442680  11.000000  -1.500000
 H8B    2   0.122846   0.658880   0.425038  11.000000  -1.500000
 H8C    2  -0.033057   0.566946   0.387345  11.000000  -1.500000
 AFIX 0
 C9     1  -0.093784   0.719097   0.315290  11.000000   0.093420 =
            0.144700   0.187180   0.072190   0.049710   0.072050
 AFIX 137
 H9A    2  -0.148941   0.629007   0.291311  11.000000  -1.500000
 H9B    2  -0.080585   0.772810   0.281423  11.000000  -1.500000
 H9C    2  -0.146434   0.751340   0.353631  11.000000  -1.500000
 AFIX 0
 C10    1   0.481626   0.766137   0.198995  11.000000   0.057920 =
            0.057530   0.070860   0.017760   0.013770   0.021240
 AFIX 13
 H10    2   0.523281   0.847362   0.237539  11.000000  -1.200000
 AFIX 0
 C11    1   0.590429   0.696369   0.189065  11.000000   0.076450 =
            0.116360   0.289430   0.065990   0.066710   0.050340
 AFIX 137
 H11A   2   0.604631   0.668986   0.231895  11.000000  -1.500000
 H11B   2   0.682342   0.754519   0.179879  11.000000  -1.500000
 H11C   2   0.555526   0.619937   0.148922  11.000000  -1.500000
 AFIX 0
 C12    1   0.453969   0.804599   0.132682  11.000000   0.117500 =
            0.186810   0.098420   0.085350   0.015410   0.003210
 AFIX 137
 H12A   2   0.546315   0.846782   0.116093  11.000000  -1.500000
 H12B   2   0.398652   0.864958   0.142683  11.000000  -1.500000
 H12C   2   0.398946   0.727079   0.096129  11.000000  -1.500000
 AFIX 0
 C13    1   0.432884   0.938292   0.348872  11.000000   0.042420 =
            0.045790   0.046350   0.011250   0.009330   0.019360
 C14    1   0.639753   0.942151   0.422153  11.000000   0.081700 =
            0.086590   0.148690   0.028560  -0.054500   0.029890
 AFIX 137
 H14A   2   0.699748   1.002077   0.396841  11.000000  -1.500000
 H14B   2   0.687622   0.880102   0.428311  11.000000  -1.500000
 H14C   2   0.626011   0.991247   0.468543  11.000000  -1.500000
 AFIX 0
 C15    1   0.431639   0.752410   0.396647  11.000000   0.119780 =
            0.077530   0.121770   0.046050  -0.053690   0.006410
 AFIX 137
 H15A   2   0.327117   0.727176   0.385128  11.000000  -1.500000
 H15B   2   0.452091   0.759890   0.446937  11.000000  -1.500000
 H15C   2   0.468097   0.686429   0.368342  11.000000  -1.500000
 AFIX 0
 C16    1   0.450313   1.159230   0.359021  11.000000   0.052010 =
            0.037800   0.037340   0.003100   0.007130   0.005060
 C17    1   0.701081   1.302313   0.402436  11.000000   0.053310 =
            0.061620   0.100940   0.000960  -0.012450  -0.008150
 AFIX 137
 H17A   2   0.702450   1.235166   0.426443  11.000000  -1.500000
 H17B   2   0.736330   1.387677   0.436171  11.000000  -1.500000
 H17C   2   0.763469   1.300151   0.363794  11.000000  -1.500000
 AFIX 0
 C18    1   0.536643   1.383254   0.346214  11.000000   0.093300 =
            0.045220   0.084930   0.017120   0.003100  -0.004540
 AFIX 137
 H18A   2   0.614832   1.410779   0.316858  11.000000  -1.500000
 H18B   2   0.539152   1.456920   0.385423  11.000000  -1.500000
 H18C   2   0.443553   1.352075   0.317572  11.000000  -1.500000
 AFIX 0
 C19    1   0.312781   1.337857   0.477990  11.000000   0.078280 =
            0.064310   0.058200   0.001960   0.000040   0.028350
 AFIX 137
 H19A   2   0.386634   1.305323   0.493595  11.000000  -1.500000
 H19B   2   0.245534   1.343436   0.514256  11.000000  -1.500000
 H19C   2   0.359181   1.424154   0.470336  11.000000  -1.500000
 AFIX 0
 C20    1   0.059198   1.101981   0.418838  11.000000   0.059660 =
            0.075150   0.078200   0.006400   0.010780   0.016840
 AFIX 137
 H20A   2   0.004678   1.039016   0.375927  11.000000  -1.500000
 H20B   2  -0.004296   1.144484   0.445250  11.000000  -1.500000
 H20C   2   0.096163   1.057087   0.448269  11.000000  -1.500000
 AFIX 0
 C21    1   0.136826   1.319874   0.346566  11.000000   0.099350 =
            0.063690   0.093040   0.011030  -0.018940   0.046780
 AFIX 137
 H21A   2   0.215736   1.391315   0.337070  11.000000  -1.500000
 H21B   2   0.071030   1.355076   0.375689  11.000000  -1.500000
 H21C   2   0.083916   1.262764   0.301813  11.000000  -1.500000
 AFIX 0
 C22    1  -0.003045   0.817883   0.113054  11.000000   0.058490 =
            0.048240   0.040560   0.006360  -0.010140   0.024270
 C23    1   0.015206   0.705189   0.122577  11.000000   0.096120 =
            0.050900   0.072740   0.008920  -0.030510   0.030230
 AFIX 43
 H23    2   0.082089   0.709855   0.159579  11.000000  -1.200000
 AFIX 0
 C24    1  -0.062228   0.587024   0.079169  11.000000   0.151330 =
            0.045930   0.099780  -0.004370  -0.059090   0.035450
 AFIX 43
 H24    2  -0.051957   0.510427   0.088089  11.000000  -1.200000
 AFIX 0
 C25    1  -0.153895   0.577120   0.023328  11.000000   0.122160 =
            0.052410   0.097220  -0.013630  -0.054770   0.025240
 AFIX 43
 H25    2  -0.204613   0.494906  -0.007444  11.000000  -1.200000
 AFIX 0
 C26    1  -0.171325   0.687993   0.012527  11.000000   0.099750 =
            0.069130   0.076500  -0.008040  -0.041940   0.039060
 AFIX 43
 H26    2  -0.235937   0.682618  -0.025638  11.000000  -1.200000
 AFIX 0
 C27    1  -0.097016   0.805494   0.055920  11.000000   0.082120 =
            0.052470   0.057390  -0.001240  -0.023360   0.029800
 AFIX 43
 H27    2  -0.109556   0.881297   0.047011  11.000000  -1.200000
 AFIX 0
 C28    1  -0.041298   1.054353   0.178841  11.000000   0.042890 =
            0.035690   0.046750   0.006290  -0.003870   0.014190
 C29    1  -0.141181   1.035892   0.228445  11.000000   0.054190 =
            0.057300   0.060680   0.014140   0.003860   0.022040
 AFIX 43
 H29    2  -0.135065   0.983492   0.259341  11.000000  -1.200000
 AFIX 0
 C30    1  -0.247564   1.091228   0.233736  11.000000   0.057810 =
            0.074260   0.085620   0.009950   0.018220   0.027530
 AFIX 43
 H30    2  -0.314303   1.077683   0.268128  11.000000  -1.200000
 AFIX 0
 C31    1  -0.257708   1.166357   0.189267  11.000000   0.057080 =
            0.063730   0.114480   0.003600  -0.007940   0.035290
 AFIX 43
 H31    2  -0.331696   1.205058   0.192745  11.000000  -1.200000
 AFIX 0
 C32    1  -0.160503   1.186028   0.139305  11.000000   0.070160 =
            0.061620   0.094700   0.023730  -0.009700   0.033490
 AFIX 43
 H32    2  -0.167076   1.238829   0.108716  11.000000  -1.200000
 AFIX 0
 C33    1  -0.054518   1.129192   0.133954  11.000000   0.057370 =
            0.046270   0.053410   0.012350  -0.000450   0.024830
 AFIX 43
 H33    2   0.010741   1.141520   0.098838  11.000000  -1.200000
 AFIX 0
 C34    1   0.229957   1.058411   0.124845  11.000000   0.046490 =
            0.062170   0.046670   0.017540   0.002080   0.032840
 C35    1   0.314730   1.183029   0.158400  11.000000   0.050120 =
            0.061620   0.053390   0.010220   0.003130   0.014930
 AFIX 43
 H35    2   0.297275   1.221779   0.204620  11.000000  -1.200000
 AFIX 0
 C36    1   0.424070   1.251785   0.125811  11.000000   0.052360 =
            0.069740   0.085450   0.032950   0.000450   0.013150
 AFIX 43
 H36    2   0.482496   1.337048   0.150037  11.000000  -1.200000
 AFIX 0
 C37    1   0.450026   1.198728   0.058538  11.000000   0.067330 =
            0.100830   0.083950   0.052700   0.020170   0.034040
 AFIX 43
 H37    2   0.525658   1.246366   0.035958  11.000000  -1.200000
 AFIX 0
 C38    1   0.364862   1.076307   0.024976  11.000000   0.083210 =
            0.113610   0.054930   0.032260   0.023890   0.051060
 AFIX 43
 H38    2   0.381856   1.038604  -0.021533  11.000000  -1.200000
 AFIX 0
 C39    1   0.254318   1.005636   0.056971  11.000000   0.072510 =
            0.067540   0.054360   0.016950   0.007760   0.036460
 AFIX 43
 H39    2   0.195270   0.920910   0.032259  11.000000  -1.200000
 AFIX
 HKLF 4


 Covalent radii and connectivity table for  S965B IN P-1                                                               

 C    0.770
 H    0.320
 N    0.700
 CU   1.280
 SI   1.170
 P    1.100

 Cu1 - N5 N1 P1
 P1 - C22 C28 C34 Cu1
 N1 - C13 C1 Cu1
 N2 - C13 C15 C14
 N3 - C16 C13
 N4 - C16 C17 C18
 N5 - C16 Si1 Cu1
 Si1 - N5 C19 C20 C21
 C1 - C2 C6 N1
 C2 - C3 C1 C10
 C3 - C4 C2
 C4 - C5 C3
 C5 - C4 C6
 C6 - C5 C1 C7
 C7 - C9 C6 C8
 C8 - C7
 C9 - C7
 C10 - C11 C12 C2
 C11 - C10
 C12 - C10
 C13 - N1 N3 N2
 C14 - N2
 C15 - N2
 C16 - N5 N3 N4
 C17 - N4
 C18 - N4
 C19 - Si1
 C20 - Si1
 C21 - Si1
 C22 - C23 C27 P1
 C23 - C24 C22
 C24 - C25 C23
 C25 - C24 C26
 C26 - C27 C25
 C27 - C26 C22
 C28 - C33 C29 P1
 C29 - C30 C28
 C30 - C29 C31
 C31 - C30 C32
 C32 - C33 C31
 C33 - C32 C28
 C34 - C35 C39 P1
 C35 - C36 C34
 C36 - C35 C37
 C37 - C38 C36
 C38 - C37 C39
 C39 - C34 C38


   14095  Reflections read, of which  3011  rejected

 -11 =< h =<  9,    -11 =< k =< 13,    -23 =< l =< 23,   Max. 2-theta =   50.10

       0  Systematic absence violations


 Inconsistent equivalents etc.

   h   k   l      Fo^2   Sigma(Fo^2)  N  Esd of mean(Fo^2)

   2  -2   1     1301.60      9.33    2     68.91
   2  -1   1      304.45      4.75    2     31.32
   2   1   1      283.70      5.68    2     29.12
  -1  -1   2      687.42      6.71    2     82.40
   0  -1   2      658.93      4.86    2     81.89
   1  -1   2      342.23      2.60    3     21.44
  -1   0   2      212.92      3.60    2     22.34
  -1  -2   3      615.30      7.71    2     66.33
  -2  -1   3      974.96     10.23    2    132.95
  -1  -1   3     1189.65      9.62    2    158.50
   0  -1   3      257.07      2.88    3     15.39
   1  -1   3      593.41      4.55    3     23.65
  -1   0   3      367.37      5.30    2     46.41
   0  -2   4      572.03      5.18    3     28.89
   1  -1   4     1784.67      9.04    3     82.52
  -2   0   4     2143.54     15.91    2    213.47
  -1   0   4      315.35      5.58    2     34.05
   0   0   4      496.40      4.99    3     34.06
   3  -3   5     1070.40      9.66    2     64.46
  -2  -1   5      392.07      7.46    2     41.06
   2  -3   6      769.46      6.97    2     45.78

      21  Inconsistent equivalents

    6988  Unique reflections, of which      0  suppressed

 R(int) = 0.0767     R(sigma) = 0.1738      Friedel opposites merged

 Maximum memory for data reduction =  4786 /   69945


 Default effective X-H distances for T =  -78.0 C

 AFIX m =    1     2     3     4   4[N]  3[N]  15[B]  8[O]   9   9[N]   16
 d(X-H) =  1.00  0.99  0.98  0.95  0.88  0.91  1.12  0.84  0.95  0.88  0.95

 Note that these distances are chosen to give the best fit to the X-ray data
 and so avoid the introduction of systematic error.  The true internuclear
 distances are longer and do not vary with temperature !  The apparent
 variation with temperature is caused by libration.


 Least-squares cycle   1      Maximum vector length =  511      Memory required =   6097 /  565309

 wR2 =  0.0891 before cycle   1 for   6988 data and   435 /   435 parameters


 Disagreeable restraints before cycle    1

   Observed   Target    Error     Sigma     Restraint

                       -0.2186    0.0400    SIMU U33 C10 C11
                       -0.1293    0.0400    SIMU U22 C10 C12


 Summary of restraints applied in cycle    1

                 ANTIBUMP   DFIX     DANG  SAME/SADI  CHIV/Z  CHIV/NZ    FLAT     DELU     SIMU     ISOR     SUMP

        Number       0.       0.       0.       0.       0.       0.       0.       0.      12.       0.       0.

 rms sigma        0.000    0.000    0.000    0.000    0.000    0.000    0.000    0.000    0.040    0.000    0.000

 rms deviation    0.000    0.000    0.000    0.000    0.000    0.000    0.000    0.000    0.083    0.000    0.000


 GooF = S =     0.749;     Restrained GooF =      0.751  for     12 restraints

 Weight = 1 / [ sigma^2(Fo^2) + ( 0.0000 * P )^2 +   0.00 * P ]   where  P = ( Max ( Fo^2, 0 ) + 2 * Fc^2 ) / 3


     N      value        esd    shift/esd  parameter

     1     0.25457     0.00025     0.007    OSF

 Mean shift/esd =   0.001    Maximum =   0.012 for   z  Cu1      

 Max. shift = 0.000 A for H9C      Max. dU = 0.000 for N1          


 Least-squares cycle   2      Maximum vector length =  511      Memory required =   6097 /  565309

 wR2 =  0.0891 before cycle   2 for   6988 data and   435 /   435 parameters


 Disagreeable restraints before cycle    2

   Observed   Target    Error     Sigma     Restraint

                       -0.2186    0.0400    SIMU U33 C10 C11
                       -0.1293    0.0400    SIMU U22 C10 C12


 Summary of restraints applied in cycle    2

                 ANTIBUMP   DFIX     DANG  SAME/SADI  CHIV/Z  CHIV/NZ    FLAT     DELU     SIMU     ISOR     SUMP

        Number       0.       0.       0.       0.       0.       0.       0.       0.      12.       0.       0.

 rms sigma        0.000    0.000    0.000    0.000    0.000    0.000    0.000    0.000    0.040    0.000    0.000

 rms deviation    0.000    0.000    0.000    0.000    0.000    0.000    0.000    0.000    0.083    0.000    0.000


 GooF = S =     0.749;     Restrained GooF =      0.751  for     12 restraints

 Weight = 1 / [ sigma^2(Fo^2) + ( 0.0000 * P )^2 +   0.00 * P ]   where  P = ( Max ( Fo^2, 0 ) + 2 * Fc^2 ) / 3


     N      value        esd    shift/esd  parameter

     1     0.25457     0.00025     0.002    OSF

 Mean shift/esd =   0.000    Maximum =   0.004 for   z  Cu1      

 Max. shift = 0.000 A for H14B      Max. dU = 0.000 for N1         


 Least-squares cycle   3      Maximum vector length =  511      Memory required =   6097 /  565309

 wR2 =  0.0891 before cycle   3 for   6988 data and   435 /   435 parameters


 Disagreeable restraints before cycle    3

   Observed   Target    Error     Sigma     Restraint

                       -0.2186    0.0400    SIMU U33 C10 C11
                       -0.1293    0.0400    SIMU U22 C10 C12


 Summary of restraints applied in cycle    3

                 ANTIBUMP   DFIX     DANG  SAME/SADI  CHIV/Z  CHIV/NZ    FLAT     DELU     SIMU     ISOR     SUMP

        Number       0.       0.       0.       0.       0.       0.       0.       0.      12.       0.       0.

 rms sigma        0.000    0.000    0.000    0.000    0.000    0.000    0.000    0.000    0.040    0.000    0.000

 rms deviation    0.000    0.000    0.000    0.000    0.000    0.000    0.000    0.000    0.083    0.000    0.000


 GooF = S =     0.749;     Restrained GooF =      0.751  for     12 restraints

 Weight = 1 / [ sigma^2(Fo^2) + ( 0.0000 * P )^2 +   0.00 * P ]   where  P = ( Max ( Fo^2, 0 ) + 2 * Fc^2 ) / 3


     N      value        esd    shift/esd  parameter

     1     0.25457     0.00025     0.000    OSF

 Mean shift/esd =   0.000    Maximum =   0.000 for  OSF          

 Max. shift = 0.000 A for H14C      Max. dU = 0.000 for C9         


 Least-squares cycle   4      Maximum vector length =  511      Memory required =   6097 /  565309

 wR2 =  0.0891 before cycle   4 for   6988 data and   435 /   435 parameters


 Disagreeable restraints before cycle    4

   Observed   Target    Error     Sigma     Restraint

                       -0.2186    0.0400    SIMU U33 C10 C11
                       -0.1293    0.0400    SIMU U22 C10 C12


 Summary of restraints applied in cycle    4

                 ANTIBUMP   DFIX     DANG  SAME/SADI  CHIV/Z  CHIV/NZ    FLAT     DELU     SIMU     ISOR     SUMP

        Number       0.       0.       0.       0.       0.       0.       0.       0.      12.       0.       0.

 rms sigma        0.000    0.000    0.000    0.000    0.000    0.000    0.000    0.000    0.040    0.000    0.000

 rms deviation    0.000    0.000    0.000    0.000    0.000    0.000    0.000    0.000    0.083    0.000    0.000


 GooF = S =     0.749;     Restrained GooF =      0.751  for     12 restraints

 Weight = 1 / [ sigma^2(Fo^2) + ( 0.0000 * P )^2 +   0.00 * P ]   where  P = ( Max ( Fo^2, 0 ) + 2 * Fc^2 ) / 3


     N      value        esd    shift/esd  parameter

     1     0.25457     0.00025    -0.001    OSF

 Mean shift/esd =   0.000    Maximum =  -0.001 for  OSF          

 Max. shift = 0.000 A for H18C      Max. dU = 0.000 for C8         


 Least-squares cycle   5      Maximum vector length =  511      Memory required =   6097 /  565309

 wR2 =  0.0891 before cycle   5 for   6988 data and   435 /   435 parameters


 Disagreeable restraints before cycle    5

   Observed   Target    Error     Sigma     Restraint

                       -0.2186    0.0400    SIMU U33 C10 C11
                       -0.1293    0.0400    SIMU U22 C10 C12


 Summary of restraints applied in cycle    5

                 ANTIBUMP   DFIX     DANG  SAME/SADI  CHIV/Z  CHIV/NZ    FLAT     DELU     SIMU     ISOR     SUMP

        Number       0.       0.       0.       0.       0.       0.       0.       0.      12.       0.       0.

 rms sigma        0.000    0.000    0.000    0.000    0.000    0.000    0.000    0.000    0.040    0.000    0.000

 rms deviation    0.000    0.000    0.000    0.000    0.000    0.000    0.000    0.000    0.083    0.000    0.000


 GooF = S =     0.749;     Restrained GooF =      0.751  for     12 restraints

 Weight = 1 / [ sigma^2(Fo^2) + ( 0.0000 * P )^2 +   0.00 * P ]   where  P = ( Max ( Fo^2, 0 ) + 2 * Fc^2 ) / 3


     N      value        esd    shift/esd  parameter

     1     0.25457     0.00025     0.000    OSF

 Mean shift/esd =   0.000    Maximum =   0.000 for   y  Si1      

 Max. shift = 0.000 A for H8C      Max. dU = 0.000 for C14         


 Least-squares cycle   6      Maximum vector length =  511      Memory required =   6097 /  565309

 wR2 =  0.0891 before cycle   6 for   6988 data and   435 /   435 parameters


 Disagreeable restraints before cycle    6

   Observed   Target    Error     Sigma     Restraint

                       -0.2186    0.0400    SIMU U33 C10 C11
                       -0.1293    0.0400    SIMU U22 C10 C12


 Summary of restraints applied in cycle    6

                 ANTIBUMP   DFIX     DANG  SAME/SADI  CHIV/Z  CHIV/NZ    FLAT     DELU     SIMU     ISOR     SUMP

        Number       0.       0.       0.       0.       0.       0.       0.       0.      12.       0.       0.

 rms sigma        0.000    0.000    0.000    0.000    0.000    0.000    0.000    0.000    0.040    0.000    0.000

 rms deviation    0.000    0.000    0.000    0.000    0.000    0.000    0.000    0.000    0.083    0.000    0.000


 GooF = S =     0.749;     Restrained GooF =      0.751  for     12 restraints

 Weight = 1 / [ sigma^2(Fo^2) + ( 0.0000 * P )^2 +   0.00 * P ]   where  P = ( Max ( Fo^2, 0 ) + 2 * Fc^2 ) / 3


     N      value        esd    shift/esd  parameter

     1     0.25457     0.00025     0.000    OSF

 Mean shift/esd =   0.000    Maximum =   0.000 for  OSF          

 Max. shift = 0.000 A for H18C      Max. dU = 0.000 for C11        


 Least-squares cycle   7      Maximum vector length =  511      Memory required =   6097 /  565309

 wR2 =  0.0891 before cycle   7 for   6988 data and   435 /   435 parameters


 Disagreeable restraints before cycle    7

   Observed   Target    Error     Sigma     Restraint

                       -0.2186    0.0400    SIMU U33 C10 C11
                       -0.1293    0.0400    SIMU U22 C10 C12


 Summary of restraints applied in cycle    7

                 ANTIBUMP   DFIX     DANG  SAME/SADI  CHIV/Z  CHIV/NZ    FLAT     DELU     SIMU     ISOR     SUMP

        Number       0.       0.       0.       0.       0.       0.       0.       0.      12.       0.       0.

 rms sigma        0.000    0.000    0.000    0.000    0.000    0.000    0.000    0.000    0.040    0.000    0.000

 rms deviation    0.000    0.000    0.000    0.000    0.000    0.000    0.000    0.000    0.083    0.000    0.000


 GooF = S =     0.749;     Restrained GooF =      0.751  for     12 restraints

 Weight = 1 / [ sigma^2(Fo^2) + ( 0.0000 * P )^2 +   0.00 * P ]   where  P = ( Max ( Fo^2, 0 ) + 2 * Fc^2 ) / 3


     N      value        esd    shift/esd  parameter

     1     0.25457     0.00025    -0.001    OSF

 Mean shift/esd =   0.000    Maximum =  -0.001 for  OSF          

 Max. shift = 0.000 A for H8B      Max. dU = 0.000 for C12         


 Least-squares cycle   8      Maximum vector length =  511      Memory required =   6097 /  565309

 wR2 =  0.0891 before cycle   8 for   6988 data and   435 /   435 parameters


 Disagreeable restraints before cycle    8

   Observed   Target    Error     Sigma     Restraint

                       -0.2186    0.0400    SIMU U33 C10 C11
                       -0.1293    0.0400    SIMU U22 C10 C12


 Summary of restraints applied in cycle    8

                 ANTIBUMP   DFIX     DANG  SAME/SADI  CHIV/Z  CHIV/NZ    FLAT     DELU     SIMU     ISOR     SUMP

        Number       0.       0.       0.       0.       0.       0.       0.       0.      12.       0.       0.

 rms sigma        0.000    0.000    0.000    0.000    0.000    0.000    0.000    0.000    0.040    0.000    0.000

 rms deviation    0.000    0.000    0.000    0.000    0.000    0.000    0.000    0.000    0.083    0.000    0.000


 GooF = S =     0.749;     Restrained GooF =      0.751  for     12 restraints

 Weight = 1 / [ sigma^2(Fo^2) + ( 0.0000 * P )^2 +   0.00 * P ]   where  P = ( Max ( Fo^2, 0 ) + 2 * Fc^2 ) / 3


     N      value        esd    shift/esd  parameter

     1     0.25457     0.00025     0.000    OSF

 Mean shift/esd =   0.000    Maximum =   0.000 for   y  Si1      

 Max. shift = 0.000 A for H19C      Max. dU = 0.000 for C11        


 Least-squares cycle   9      Maximum vector length =  511      Memory required =   6097 /  565309

 wR2 =  0.0891 before cycle   9 for   6988 data and   435 /   435 parameters


 Disagreeable restraints before cycle    9

   Observed   Target    Error     Sigma     Restraint

                       -0.2186    0.0400    SIMU U33 C10 C11
                       -0.1293    0.0400    SIMU U22 C10 C12


 Summary of restraints applied in cycle    9

                 ANTIBUMP   DFIX     DANG  SAME/SADI  CHIV/Z  CHIV/NZ    FLAT     DELU     SIMU     ISOR     SUMP

        Number       0.       0.       0.       0.       0.       0.       0.       0.      12.       0.       0.

 rms sigma        0.000    0.000    0.000    0.000    0.000    0.000    0.000    0.000    0.040    0.000    0.000

 rms deviation    0.000    0.000    0.000    0.000    0.000    0.000    0.000    0.000    0.083    0.000    0.000


 GooF = S =     0.749;     Restrained GooF =      0.751  for     12 restraints

 Weight = 1 / [ sigma^2(Fo^2) + ( 0.0000 * P )^2 +   0.00 * P ]   where  P = ( Max ( Fo^2, 0 ) + 2 * Fc^2 ) / 3


     N      value        esd    shift/esd  parameter

     1     0.25457     0.00025     0.000    OSF

 Mean shift/esd =   0.000    Maximum =   0.000 for   y  Si1      

 Max. shift = 0.000 A for H19C      Max. dU = 0.000 for C27        


 Least-squares cycle  10      Maximum vector length =  511      Memory required =   6097 /  565309

 wR2 =  0.0891 before cycle  10 for   6988 data and   435 /   435 parameters


 Disagreeable restraints before cycle   10

   Observed   Target    Error     Sigma     Restraint

                       -0.2186    0.0400    SIMU U33 C10 C11
                       -0.1293    0.0400    SIMU U22 C10 C12


 Summary of restraints applied in cycle   10

                 ANTIBUMP   DFIX     DANG  SAME/SADI  CHIV/Z  CHIV/NZ    FLAT     DELU     SIMU     ISOR     SUMP

        Number       0.       0.       0.       0.       0.       0.       0.       0.      12.       0.       0.

 rms sigma        0.000    0.000    0.000    0.000    0.000    0.000    0.000    0.000    0.040    0.000    0.000

 rms deviation    0.000    0.000    0.000    0.000    0.000    0.000    0.000    0.000    0.083    0.000    0.000


 GooF = S =     0.749;     Restrained GooF =      0.751  for     12 restraints

 Weight = 1 / [ sigma^2(Fo^2) + ( 0.0000 * P )^2 +   0.00 * P ]   where  P = ( Max ( Fo^2, 0 ) + 2 * Fc^2 ) / 3


     N      value        esd    shift/esd  parameter

     1     0.25457     0.00025     0.000    OSF

 Mean shift/esd =   0.000    Maximum =   0.000 for   y  Si1      

 Max. shift = 0.000 A for H9B      Max. dU = 0.000 for C7          


 Least-squares cycle  11      Maximum vector length =  511      Memory required =   6097 /  565309

 wR2 =  0.0891 before cycle  11 for   6988 data and   435 /   435 parameters


 Disagreeable restraints before cycle   11

   Observed   Target    Error     Sigma     Restraint

                       -0.2186    0.0400    SIMU U33 C10 C11
                       -0.1293    0.0400    SIMU U22 C10 C12


 Summary of restraints applied in cycle   11

                 ANTIBUMP   DFIX     DANG  SAME/SADI  CHIV/Z  CHIV/NZ    FLAT     DELU     SIMU     ISOR     SUMP

        Number       0.       0.       0.       0.       0.       0.       0.       0.      12.       0.       0.

 rms sigma        0.000    0.000    0.000    0.000    0.000    0.000    0.000    0.000    0.040    0.000    0.000

 rms deviation    0.000    0.000    0.000    0.000    0.000    0.000    0.000    0.000    0.083    0.000    0.000


 GooF = S =     0.749;     Restrained GooF =      0.751  for     12 restraints

 Weight = 1 / [ sigma^2(Fo^2) + ( 0.0000 * P )^2 +   0.00 * P ]   where  P = ( Max ( Fo^2, 0 ) + 2 * Fc^2 ) / 3


     N      value        esd    shift/esd  parameter

     1     0.25457     0.00025     0.000    OSF

 Mean shift/esd =   0.000    Maximum =   0.000 for  OSF          

 Max. shift = 0.000 A for H19B      Max. dU = 0.000 for C11        


 Least-squares cycle  12      Maximum vector length =  511      Memory required =   6097 /  565309

 wR2 =  0.0891 before cycle  12 for   6988 data and   435 /   435 parameters


 Disagreeable restraints before cycle   12

   Observed   Target    Error     Sigma     Restraint

                       -0.2186    0.0400    SIMU U33 C10 C11
                       -0.1293    0.0400    SIMU U22 C10 C12


 Summary of restraints applied in cycle   12

                 ANTIBUMP   DFIX     DANG  SAME/SADI  CHIV/Z  CHIV/NZ    FLAT     DELU     SIMU     ISOR     SUMP

        Number       0.       0.       0.       0.       0.       0.       0.       0.      12.       0.       0.

 rms sigma        0.000    0.000    0.000    0.000    0.000    0.000    0.000    0.000    0.040    0.000    0.000

 rms deviation    0.000    0.000    0.000    0.000    0.000    0.000    0.000    0.000    0.083    0.000    0.000


 GooF = S =     0.749;     Restrained GooF =      0.751  for     12 restraints

 Weight = 1 / [ sigma^2(Fo^2) + ( 0.0000 * P )^2 +   0.00 * P ]   where  P = ( Max ( Fo^2, 0 ) + 2 * Fc^2 ) / 3


     N      value        esd    shift/esd  parameter

     1     0.25457     0.00025     0.001    OSF

 Mean shift/esd =   0.000    Maximum =   0.001 for  OSF          

 Max. shift = 0.000 A for H9B      Max. dU = 0.000 for C11         


 Least-squares cycle  13      Maximum vector length =  511      Memory required =   6097 /  565309

 wR2 =  0.0891 before cycle  13 for   6988 data and   435 /   435 parameters


 Disagreeable restraints before cycle   13

   Observed   Target    Error     Sigma     Restraint

                       -0.2186    0.0400    SIMU U33 C10 C11
                       -0.1293    0.0400    SIMU U22 C10 C12


 Summary of restraints applied in cycle   13

                 ANTIBUMP   DFIX     DANG  SAME/SADI  CHIV/Z  CHIV/NZ    FLAT     DELU     SIMU     ISOR     SUMP

        Number       0.       0.       0.       0.       0.       0.       0.       0.      12.       0.       0.

 rms sigma        0.000    0.000    0.000    0.000    0.000    0.000    0.000    0.000    0.040    0.000    0.000

 rms deviation    0.000    0.000    0.000    0.000    0.000    0.000    0.000    0.000    0.083    0.000    0.000


 GooF = S =     0.749;     Restrained GooF =      0.751  for     12 restraints

 Weight = 1 / [ sigma^2(Fo^2) + ( 0.0000 * P )^2 +   0.00 * P ]   where  P = ( Max ( Fo^2, 0 ) + 2 * Fc^2 ) / 3


     N      value        esd    shift/esd  parameter

     1     0.25457     0.00025     0.000    OSF

 Mean shift/esd =   0.000    Maximum =   0.000 for   y  Si1      

 Max. shift = 0.000 A for H11B      Max. dU = 0.000 for C11        


 Least-squares cycle  14      Maximum vector length =  511      Memory required =   6097 /  565309

 wR2 =  0.0891 before cycle  14 for   6988 data and   435 /   435 parameters


 Disagreeable restraints before cycle   14

   Observed   Target    Error     Sigma     Restraint

                       -0.2186    0.0400    SIMU U33 C10 C11
                       -0.1293    0.0400    SIMU U22 C10 C12


 Summary of restraints applied in cycle   14

                 ANTIBUMP   DFIX     DANG  SAME/SADI  CHIV/Z  CHIV/NZ    FLAT     DELU     SIMU     ISOR     SUMP

        Number       0.       0.       0.       0.       0.       0.       0.       0.      12.       0.       0.

 rms sigma        0.000    0.000    0.000    0.000    0.000    0.000    0.000    0.000    0.040    0.000    0.000

 rms deviation    0.000    0.000    0.000    0.000    0.000    0.000    0.000    0.000    0.083    0.000    0.000


 GooF = S =     0.749;     Restrained GooF =      0.751  for     12 restraints

 Weight = 1 / [ sigma^2(Fo^2) + ( 0.0000 * P )^2 +   0.00 * P ]   where  P = ( Max ( Fo^2, 0 ) + 2 * Fc^2 ) / 3


     N      value        esd    shift/esd  parameter

     1     0.25457     0.00025     0.000    OSF

 Mean shift/esd =   0.000    Maximum =   0.000 for  OSF          

 Max. shift = 0.000 A for C30      Max. dU = 0.000 for C12         


 Least-squares cycle  15      Maximum vector length =  511      Memory required =   6097 /  565309

 wR2 =  0.0891 before cycle  15 for   6988 data and   435 /   435 parameters


 Disagreeable restraints before cycle   15

   Observed   Target    Error     Sigma     Restraint

                       -0.2186    0.0400    SIMU U33 C10 C11
                       -0.1293    0.0400    SIMU U22 C10 C12


 Summary of restraints applied in cycle   15

                 ANTIBUMP   DFIX     DANG  SAME/SADI  CHIV/Z  CHIV/NZ    FLAT     DELU     SIMU     ISOR     SUMP

        Number       0.       0.       0.       0.       0.       0.       0.       0.      12.       0.       0.

 rms sigma        0.000    0.000    0.000    0.000    0.000    0.000    0.000    0.000    0.040    0.000    0.000

 rms deviation    0.000    0.000    0.000    0.000    0.000    0.000    0.000    0.000    0.083    0.000    0.000


 GooF = S =     0.749;     Restrained GooF =      0.751  for     12 restraints

 Weight = 1 / [ sigma^2(Fo^2) + ( 0.0000 * P )^2 +   0.00 * P ]   where  P = ( Max ( Fo^2, 0 ) + 2 * Fc^2 ) / 3


     N      value        esd    shift/esd  parameter

     1     0.25457     0.00025     0.000    OSF

 Mean shift/esd =   0.000    Maximum =   0.000 for   y  Si1      

 Max. shift = 0.000 A for H8A      Max. dU = 0.000 for C12         


 Least-squares cycle  16      Maximum vector length =  511      Memory required =   6097 /  565309

 wR2 =  0.0891 before cycle  16 for   6988 data and   435 /   435 parameters


 Disagreeable restraints before cycle   16

   Observed   Target    Error     Sigma     Restraint

                       -0.2186    0.0400    SIMU U33 C10 C11
                       -0.1293    0.0400    SIMU U22 C10 C12


 Summary of restraints applied in cycle   16

                 ANTIBUMP   DFIX     DANG  SAME/SADI  CHIV/Z  CHIV/NZ    FLAT     DELU     SIMU     ISOR     SUMP

        Number       0.       0.       0.       0.       0.       0.       0.       0.      12.       0.       0.

 rms sigma        0.000    0.000    0.000    0.000    0.000    0.000    0.000    0.000    0.040    0.000    0.000

 rms deviation    0.000    0.000    0.000    0.000    0.000    0.000    0.000    0.000    0.083    0.000    0.000


 GooF = S =     0.749;     Restrained GooF =      0.751  for     12 restraints

 Weight = 1 / [ sigma^2(Fo^2) + ( 0.0000 * P )^2 +   0.00 * P ]   where  P = ( Max ( Fo^2, 0 ) + 2 * Fc^2 ) / 3


     N      value        esd    shift/esd  parameter

     1     0.25457     0.00025     0.000    OSF

 Mean shift/esd =   0.000    Maximum =   0.000 for   y  Si1      

 Max. shift = 0.000 A for H8B      Max. dU = 0.000 for C12         


 Least-squares cycle  17      Maximum vector length =  511      Memory required =   6097 /  565309

 wR2 =  0.0891 before cycle  17 for   6988 data and   435 /   435 parameters


 Disagreeable restraints before cycle   17

   Observed   Target    Error     Sigma     Restraint

                       -0.2186    0.0400    SIMU U33 C10 C11
                       -0.1293    0.0400    SIMU U22 C10 C12


 Summary of restraints applied in cycle   17

                 ANTIBUMP   DFIX     DANG  SAME/SADI  CHIV/Z  CHIV/NZ    FLAT     DELU     SIMU     ISOR     SUMP

        Number       0.       0.       0.       0.       0.       0.       0.       0.      12.       0.       0.

 rms sigma        0.000    0.000    0.000    0.000    0.000    0.000    0.000    0.000    0.040    0.000    0.000

 rms deviation    0.000    0.000    0.000    0.000    0.000    0.000    0.000    0.000    0.083    0.000    0.000


 GooF = S =     0.749;     Restrained GooF =      0.751  for     12 restraints

 Weight = 1 / [ sigma^2(Fo^2) + ( 0.0000 * P )^2 +   0.00 * P ]   where  P = ( Max ( Fo^2, 0 ) + 2 * Fc^2 ) / 3


     N      value        esd    shift/esd  parameter

     1     0.25457     0.00025     0.000    OSF

 Mean shift/esd =   0.000    Maximum =   0.000 for   y  Si1      

 Max. shift = 0.000 A for H9B      Max. dU = 0.000 for C12         


 Least-squares cycle  18      Maximum vector length =  511      Memory required =   6097 /  565309

 wR2 =  0.0891 before cycle  18 for   6988 data and   435 /   435 parameters


 Disagreeable restraints before cycle   18

   Observed   Target    Error     Sigma     Restraint

                       -0.2186    0.0400    SIMU U33 C10 C11
                       -0.1293    0.0400    SIMU U22 C10 C12


 Summary of restraints applied in cycle   18

                 ANTIBUMP   DFIX     DANG  SAME/SADI  CHIV/Z  CHIV/NZ    FLAT     DELU     SIMU     ISOR     SUMP

        Number       0.       0.       0.       0.       0.       0.       0.       0.      12.       0.       0.

 rms sigma        0.000    0.000    0.000    0.000    0.000    0.000    0.000    0.000    0.040    0.000    0.000

 rms deviation    0.000    0.000    0.000    0.000    0.000    0.000    0.000    0.000    0.083    0.000    0.000


 GooF = S =     0.749;     Restrained GooF =      0.751  for     12 restraints

 Weight = 1 / [ sigma^2(Fo^2) + ( 0.0000 * P )^2 +   0.00 * P ]   where  P = ( Max ( Fo^2, 0 ) + 2 * Fc^2 ) / 3


     N      value        esd    shift/esd  parameter

     1     0.25457     0.00025     0.000    OSF

 Mean shift/esd =   0.000    Maximum =   0.000 for   y  Si1      

 Max. shift = 0.000 A for H8A      Max. dU = 0.000 for C9          


 Least-squares cycle  19      Maximum vector length =  511      Memory required =   6097 /  565309

 wR2 =  0.0891 before cycle  19 for   6988 data and   435 /   435 parameters


 Disagreeable restraints before cycle   19

   Observed   Target    Error     Sigma     Restraint

                       -0.2186    0.0400    SIMU U33 C10 C11
                       -0.1293    0.0400    SIMU U22 C10 C12


 Summary of restraints applied in cycle   19

                 ANTIBUMP   DFIX     DANG  SAME/SADI  CHIV/Z  CHIV/NZ    FLAT     DELU     SIMU     ISOR     SUMP

        Number       0.       0.       0.       0.       0.       0.       0.       0.      12.       0.       0.

 rms sigma        0.000    0.000    0.000    0.000    0.000    0.000    0.000    0.000    0.040    0.000    0.000

 rms deviation    0.000    0.000    0.000    0.000    0.000    0.000    0.000    0.000    0.083    0.000    0.000


 GooF = S =     0.749;     Restrained GooF =      0.751  for     12 restraints

 Weight = 1 / [ sigma^2(Fo^2) + ( 0.0000 * P )^2 +   0.00 * P ]   where  P = ( Max ( Fo^2, 0 ) + 2 * Fc^2 ) / 3


     N      value        esd    shift/esd  parameter

     1     0.25457     0.00025     0.000    OSF

 Mean shift/esd =   0.000    Maximum =   0.000 for   y  Si1      

 Max. shift = 0.000 A for H19A      Max. dU = 0.000 for C9         


 Least-squares cycle  20      Maximum vector length =  511      Memory required =   6097 /  565309

 wR2 =  0.0891 before cycle  20 for   6988 data and   435 /   435 parameters


 Disagreeable restraints before cycle   20

   Observed   Target    Error     Sigma     Restraint

                       -0.2186    0.0400    SIMU U33 C10 C11
                       -0.1293    0.0400    SIMU U22 C10 C12


 Summary of restraints applied in cycle   20

                 ANTIBUMP   DFIX     DANG  SAME/SADI  CHIV/Z  CHIV/NZ    FLAT     DELU     SIMU     ISOR     SUMP

        Number       0.       0.       0.       0.       0.       0.       0.       0.      12.       0.       0.

 rms sigma        0.000    0.000    0.000    0.000    0.000    0.000    0.000    0.000    0.040    0.000    0.000

 rms deviation    0.000    0.000    0.000    0.000    0.000    0.000    0.000    0.000    0.083    0.000    0.000


 GooF = S =     0.749;     Restrained GooF =      0.751  for     12 restraints

 Weight = 1 / [ sigma^2(Fo^2) + ( 0.0000 * P )^2 +   0.00 * P ]   where  P = ( Max ( Fo^2, 0 ) + 2 * Fc^2 ) / 3


     N      value        esd    shift/esd  parameter

     1     0.25457     0.00025     0.000    OSF

 Mean shift/esd =   0.000    Maximum =   0.000 for  OSF          

 Max. shift = 0.000 A for H12B      Max. dU = 0.000 for C14        


 Least-squares cycle  21      Maximum vector length =  511      Memory required =   6097 /  565309

 wR2 =  0.0891 before cycle  21 for   6988 data and   435 /   435 parameters


 Disagreeable restraints before cycle   21

   Observed   Target    Error     Sigma     Restraint

                       -0.2186    0.0400    SIMU U33 C10 C11
                       -0.1293    0.0400    SIMU U22 C10 C12


 Summary of restraints applied in cycle   21

                 ANTIBUMP   DFIX     DANG  SAME/SADI  CHIV/Z  CHIV/NZ    FLAT     DELU     SIMU     ISOR     SUMP

        Number       0.       0.       0.       0.       0.       0.       0.       0.      12.       0.       0.

 rms sigma        0.000    0.000    0.000    0.000    0.000    0.000    0.000    0.000    0.040    0.000    0.000

 rms deviation    0.000    0.000    0.000    0.000    0.000    0.000    0.000    0.000    0.083    0.000    0.000


 GooF = S =     0.749;     Restrained GooF =      0.751  for     12 restraints

 Weight = 1 / [ sigma^2(Fo^2) + ( 0.0000 * P )^2 +   0.00 * P ]   where  P = ( Max ( Fo^2, 0 ) + 2 * Fc^2 ) / 3


     N      value        esd    shift/esd  parameter

     1     0.25457     0.00025     0.000    OSF

 Mean shift/esd =   0.000    Maximum =   0.000 for   y  Si1      

 Max. shift = 0.000 A for H8B      Max. dU = 0.000 for C17         


 Least-squares cycle  22      Maximum vector length =  511      Memory required =   6097 /  565309

 wR2 =  0.0891 before cycle  22 for   6988 data and   435 /   435 parameters


 Disagreeable restraints before cycle   22

   Observed   Target    Error     Sigma     Restraint

                       -0.2186    0.0400    SIMU U33 C10 C11
                       -0.1293    0.0400    SIMU U22 C10 C12


 Summary of restraints applied in cycle   22

                 ANTIBUMP   DFIX     DANG  SAME/SADI  CHIV/Z  CHIV/NZ    FLAT     DELU     SIMU     ISOR     SUMP

        Number       0.       0.       0.       0.       0.       0.       0.       0.      12.       0.       0.

 rms sigma        0.000    0.000    0.000    0.000    0.000    0.000    0.000    0.000    0.040    0.000    0.000

 rms deviation    0.000    0.000    0.000    0.000    0.000    0.000    0.000    0.000    0.083    0.000    0.000


 GooF = S =     0.749;     Restrained GooF =      0.751  for     12 restraints

 Weight = 1 / [ sigma^2(Fo^2) + ( 0.0000 * P )^2 +   0.00 * P ]   where  P = ( Max ( Fo^2, 0 ) + 2 * Fc^2 ) / 3


     N      value        esd    shift/esd  parameter

     1     0.25457     0.00025     0.000    OSF

 Mean shift/esd =   0.000    Maximum =   0.000 for  OSF          

 Max. shift = 0.000 A for H8A      Max. dU = 0.000 for C31         


 Largest correlation matrix elements

     0.615 U23 C12 / U22 C12                 0.548 U12 C8 / U22 C8                   0.522 U12 C21 / U11 C21
     0.608 U23 C12 / U33 C12                 0.544 U12 C34 / U22 C34                 0.521 U12 C21 / U22 C21
     0.592 U23 C37 / U33 C37                 0.536 U23 C8 / U33 C8                   0.519 U12 C39 / U11 C39
     0.565 U13 C38 / U23 C38                 0.533 z C37 / y C37                     0.519 U12 C34 / U11 C34
     0.556 y C38 / x C38                     0.531 U23 C9 / U33 C9                   0.519 U12 C38 / U11 C38
     0.553 U12 C9 / U22 C9                   0.529 U23 C15 / U33 C15                 0.516 U23 C36 / U33 C36
     0.552 U12 C9 / U11 C9                   0.527 U23 C8 / U22 C8                   0.515 U23 C9 / U22 C9
     0.548 U23 C37 / U22 C37                 0.523 U12 C8 / U11 C8                   0.515 U12 C37 / U13 C37


 Idealized hydrogen atom generation before cycle  23

 Name     x       y       z    AFIX  d(X-H)  shift  Bonded to  Conformation determined by

 H3    0.3326  0.5185  0.1524   43   0.950   0.000   C3              C4  C2  
 H4    0.1118  0.3947  0.1783   43   0.950   0.000   C4              C5  C3  
 H5   -0.0098  0.4855  0.2641   43   0.950   0.000   C5              C4  C6  
 H7    0.1096  0.8188  0.3657   13   1.000   0.000   C7              C9  C6  C8  
 H8A  -0.0164  0.7020  0.4427  137   0.980   0.000   C8              C7  H8A  
 H8B   0.1228  0.6589  0.4250  137   0.980   0.000   C8              C7  H8A  
 H8C  -0.0331  0.5669  0.3873  137   0.980   0.000   C8              C7  H8A  
 H9A  -0.1489  0.6290  0.2913  137   0.980   0.000   C9              C7  H9A  
 H9B  -0.0806  0.7728  0.2814  137   0.980   0.000   C9              C7  H9A  
 H9C  -0.1464  0.7513  0.3536  137   0.980   0.000   C9              C7  H9A  
 H10   0.5233  0.8474  0.2375   13   1.000   0.000   C10             C11  C12  C2  
 H11A  0.6046  0.6690  0.2319  137   0.980   0.000   C11             C10  H11A  
 H11B  0.6823  0.7545  0.1799  137   0.980   0.000   C11             C10  H11A  
 H11C  0.5555  0.6199  0.1489  137   0.980   0.000   C11             C10  H11A  
 H12A  0.5463  0.8468  0.1161  137   0.980   0.000   C12             C10  H12A  
 H12B  0.3987  0.8650  0.1427  137   0.980   0.000   C12             C10  H12A  
 H12C  0.3989  0.7271  0.0961  137   0.980   0.000   C12             C10  H12A  
 H14A  0.6997  1.0021  0.3968  137   0.980   0.000   C14             N2  H14A  
 H14B  0.6876  0.8801  0.4283  137   0.980   0.000   C14             N2  H14A  
 H14C  0.6260  0.9912  0.4685  137   0.980   0.000   C14             N2  H14A  
 H15A  0.3271  0.7272  0.3851  137   0.980   0.000   C15             N2  H15A  
 H15B  0.4521  0.7599  0.4469  137   0.980   0.000   C15             N2  H15A  
 H15C  0.4681  0.6864  0.3683  137   0.980   0.000   C15             N2  H15A  
 H17A  0.7025  1.2352  0.4264  137   0.980   0.000   C17             N4  H17A  
 H17B  0.7363  1.3877  0.4362  137   0.980   0.000   C17             N4  H17A  
 H17C  0.7635  1.3002  0.3638  137   0.980   0.000   C17             N4  H17A  
 H18A  0.6148  1.4108  0.3169  137   0.980   0.000   C18             N4  H18A  
 H18B  0.5392  1.4569  0.3854  137   0.980   0.000   C18             N4  H18A  
 H18C  0.4436  1.3521  0.3176  137   0.980   0.000   C18             N4  H18A  
 H19A  0.3866  1.3053  0.4936  137   0.980   0.000   C19             Si1  H19A  
 H19B  0.2455  1.3434  0.5143  137   0.980   0.000   C19             Si1  H19A  
 H19C  0.3592  1.4242  0.4703  137   0.980   0.000   C19             Si1  H19A  
 H20A  0.0047  1.0390  0.3759  137   0.980   0.000   C20             Si1  H20A  
 H20B -0.0043  1.1445  0.4453  137   0.980   0.000   C20             Si1  H20A  
 H20C  0.0962  1.0571  0.4483  137   0.980   0.000   C20             Si1  H20A  
 H21A  0.2157  1.3913  0.3371  137   0.980   0.000   C21             Si1  H21A  
 H21B  0.0710  1.3551  0.3757  137   0.980   0.000   C21             Si1  H21A  
 H21C  0.0839  1.2628  0.3018  137   0.980   0.000   C21             Si1  H21A  
 H23   0.0821  0.7099  0.1596   43   0.950   0.000   C23             C24  C22  
 H24  -0.0520  0.5104  0.0881   43   0.950   0.000   C24             C25  C23  
 H25  -0.2046  0.4949 -0.0074   43   0.950   0.000   C25             C24  C26  
 H26  -0.2359  0.6826 -0.0256   43   0.950   0.000   C26             C27  C25  
 H27  -0.1096  0.8813  0.0470   43   0.950   0.000   C27             C26  C22  
 H29  -0.1351  0.9835  0.2593   43   0.950   0.000   C29             C30  C28  
 H30  -0.3143  1.0777  0.2681   43   0.950   0.000   C30             C29  C31  
 H31  -0.3317  1.2051  0.1927   43   0.950   0.000   C31             C30  C32  
 H32  -0.1671  1.2388  0.1087   43   0.950   0.000   C32             C33  C31  
 H33   0.0107  1.1415  0.0988   43   0.950   0.000   C33             C32  C28  
 H35   0.2973  1.2218  0.2046   43   0.950   0.000   C35             C36  C34  
 H36   0.4825  1.3370  0.1500   43   0.950   0.000   C36             C35  C37  
 H37   0.5257  1.2464  0.0360   43   0.950   0.000   C37             C38  C36  
 H38   0.3819  1.0386 -0.0215   43   0.950   0.000   C38             C37  C39  
 H39   0.1953  0.9209  0.0323   43   0.950   0.000   C39             C34  C38  


  S965B IN P-1                                                               

 ATOM           x         y         z          sof         U11       U22       U33       U23       U13       U12        Ueq

 Cu1         0.21585   0.98646   0.27053     1.00000     0.04717   0.03621   0.04188   0.00934  -0.00295   0.01476    0.04164
   0.00113   0.00005   0.00005   0.00003     0.00000     0.00034   0.00033   0.00033   0.00028   0.00026   0.00027    0.00017

 P1          0.09334   0.97196   0.17417     1.00000     0.05138   0.04116   0.04083   0.00881  -0.00386   0.01920    0.04383
   0.00245   0.00012   0.00011   0.00006     0.00000     0.00078   0.00074   0.00074   0.00063   0.00060   0.00063    0.00032

 N1          0.31611   0.87865   0.30319     1.00000     0.04530   0.02636   0.04972   0.01035  -0.00946   0.01193    0.04043
   0.00749   0.00034   0.00031   0.00017     0.00000     0.00224   0.00206   0.00229   0.00188   0.00183   0.00180    0.00088

 N2          0.49981   0.87231   0.38166     1.00000     0.05768   0.04945   0.07773   0.01753  -0.02082   0.01963    0.06114
   0.00795   0.00038   0.00036   0.00020     0.00000     0.00267   0.00265   0.00293   0.00242   0.00223   0.00224    0.00111

 N3          0.50576   1.06671   0.36417     1.00000     0.03906   0.04148   0.05479   0.00400  -0.00539   0.01106    0.04716
   0.00724   0.00033   0.00035   0.00017     0.00000     0.00222   0.00235   0.00251   0.00207   0.00179   0.00197    0.00093

 N4          0.55516   1.27865   0.37429     1.00000     0.05314   0.04025   0.08139   0.00913  -0.00560   0.00254    0.06253
   0.00814   0.00040   0.00035   0.00020     0.00000     0.00267   0.00250   0.00307   0.00237   0.00223   0.00217    0.00111

 N5          0.31285   1.14626   0.34393     1.00000     0.03889   0.03833   0.04415   0.00336  -0.00581   0.00986    0.04246
   0.00693   0.00036   0.00030   0.00016     0.00000     0.00217   0.00217   0.00224   0.00186   0.00175   0.00181    0.00088

 Si1         0.21254   1.22563   0.39437     1.00000     0.05286   0.03981   0.04975   0.00336  -0.00534   0.01877    0.04811
   0.00266   0.00013   0.00012   0.00006     0.00000     0.00085   0.00079   0.00085   0.00070   0.00067   0.00068    0.00035

 C1          0.26751   0.74419   0.27164     1.00000     0.03463   0.03250   0.04754   0.01554  -0.00420   0.01321    0.03681
   0.00890   0.00042   0.00038   0.00022     0.00000     0.00257   0.00258   0.00285   0.00234   0.00216   0.00220    0.00102

 C2          0.34042   0.68781   0.22030     1.00000     0.04490   0.04197   0.04797   0.01309   0.00099   0.01877    0.04357
   0.00971   0.00045   0.00042   0.00023     0.00000     0.00286   0.00291   0.00298   0.00254   0.00234   0.00246    0.00111

 C3          0.28178   0.55763   0.18691     1.00000     0.07138   0.04502   0.06609   0.00807   0.00473   0.02606    0.06020
   0.01058   0.00053   0.00045   0.00024     0.00000     0.00370   0.00316   0.00358   0.00293   0.00291   0.00291    0.00134

 H3          0.33256   0.51853   0.15243     1.00000     0.07224
                                             0.00000     0.00000

 C4          0.15158   0.48376   0.20261     1.00000     0.08133   0.03641   0.07570   0.00869  -0.00052   0.02202    0.06485
   0.01112   0.00059   0.00046   0.00026     0.00000     0.00399   0.00295   0.00417   0.00303   0.00323   0.00302    0.00144

 H4          0.11182   0.39470   0.17835     1.00000     0.07782
                                             0.00000     0.00000

 C5          0.07946   0.53775   0.25279     1.00000     0.05657   0.04136   0.08273   0.02514   0.00639   0.00898    0.06023
   0.01060   0.00050   0.00044   0.00027     0.00000     0.00334   0.00318   0.00406   0.00313   0.00290   0.00269    0.00137

 H5         -0.00979   0.48555   0.26412     1.00000     0.07227
                                             0.00000     0.00000

 C6          0.13432   0.66816   0.28776     1.00000     0.04671   0.04262   0.06411   0.01653   0.00094   0.01903    0.04958
   0.01009   0.00047   0.00043   0.00024     0.00000     0.00299   0.00297   0.00340   0.00275   0.00256   0.00254    0.00119

 C7          0.05200   0.72547   0.34535     1.00000     0.06414   0.04914   0.12585   0.03050   0.03611   0.01871    0.07787
   0.01190   0.00053   0.00046   0.00031     0.00000     0.00377   0.00330   0.00527   0.00362   0.00364   0.00293    0.00168

 H7          0.10959   0.81881   0.36573     1.00000     0.09344
                                             0.00000     0.00000

 C8          0.02930   0.65716   0.40553     1.00000     0.18708   0.19792   0.10554   0.06943   0.07262   0.10167    0.14802
   0.01559   0.00072   0.00065   0.00031     0.00000     0.00736   0.00767   0.00550   0.00589   0.00506   0.00624    0.00282

 H8A        -0.01641   0.70198   0.44268     1.00000     0.22204
                                             0.00000     0.00000

 H8B         0.12285   0.65888   0.42504     1.00000     0.22204
                                             0.00000     0.00000

 H8C        -0.03306   0.56695   0.38735     1.00000     0.22204
                                             0.00000     0.00000

 C9         -0.09378   0.71910   0.31529     1.00000     0.09342   0.14470   0.18718   0.07219   0.04971   0.07205    0.12804
   0.01438   0.00060   0.00058   0.00034     0.00000     0.00502   0.00618   0.00711   0.00570   0.00474   0.00474    0.00250

 H9A        -0.14894   0.62901   0.29131     1.00000     0.19205
                                             0.00000     0.00000

 H9B        -0.08059   0.77281   0.28142     1.00000     0.19205
                                             0.00000     0.00000

 H9C        -0.14643   0.75134   0.35363     1.00000     0.19205
                                             0.00000     0.00000

 C10         0.48163   0.76614   0.19899     1.00000     0.05792   0.05753   0.07086   0.01776   0.01377   0.02124    0.06117
   0.01053   0.00048   0.00044   0.00025     0.00000     0.00333   0.00329   0.00368   0.00297   0.00273   0.00279    0.00134

 H10         0.52328   0.84736   0.23754     1.00000     0.07340
                                             0.00000     0.00000

 C11         0.59043   0.69637   0.18907     1.00000     0.07645   0.11636   0.28943   0.06599   0.06671   0.05034    0.15306
   0.01490   0.00059   0.00055   0.00041     0.00000     0.00452   0.00558   0.00968   0.00620   0.00531   0.00427    0.00309

 H11A        0.60463   0.66899   0.23189     1.00000     0.22959
                                             0.00000     0.00000

 H11B        0.68234   0.75452   0.17988     1.00000     0.22959
                                             0.00000     0.00000

 H11C        0.55553   0.61994   0.14892     1.00000     0.22959
                                             0.00000     0.00000

 C12         0.45397   0.80460   0.13268     1.00000     0.11750   0.18681   0.09842   0.08535   0.01541   0.00321    0.13662
   0.01297   0.00061   0.00060   0.00029     0.00000     0.00534   0.00715   0.00506   0.00543   0.00403   0.00486    0.00271

 H12A        0.54632   0.84678   0.11609     1.00000     0.20493
                                             0.00000     0.00000

 H12B        0.39865   0.86496   0.14268     1.00000     0.20493
                                             0.00000     0.00000

 H12C        0.39895   0.72708   0.09613     1.00000     0.20493
                                             0.00000     0.00000

 C13         0.43288   0.93829   0.34887     1.00000     0.04242   0.04580   0.04635   0.01125   0.00933   0.01936    0.04367
   0.01006   0.00046   0.00043   0.00022     0.00000     0.00285   0.00307   0.00289   0.00261   0.00235   0.00257    0.00111

 C14         0.63975   0.94215   0.42215     1.00000     0.08170   0.08659   0.14869   0.02856  -0.05450   0.02989    0.10599
   0.01082   0.00053   0.00048   0.00030     0.00000     0.00417   0.00451   0.00559   0.00426   0.00390   0.00361    0.00214

 H14A        0.69975   1.00208   0.39684     1.00000     0.15899
                                             0.00000     0.00000

 H14B        0.68762   0.88010   0.42831     1.00000     0.15899
                                             0.00000     0.00000

 H14C        0.62601   0.99125   0.46854     1.00000     0.15899
                                             0.00000     0.00000

 C15         0.43164   0.75241   0.39665     1.00000     0.11978   0.07753   0.12177   0.04606  -0.05369   0.00641    0.10958
   0.01106   0.00057   0.00048   0.00028     0.00000     0.00511   0.00440   0.00523   0.00420   0.00400   0.00383    0.00225

 H15A        0.32712   0.72718   0.38513     1.00000     0.16437
                                             0.00000     0.00000

 H15B        0.45209   0.75989   0.44694     1.00000     0.16437
                                             0.00000     0.00000

 H15C        0.46810   0.68643   0.36834     1.00000     0.16437
                                             0.00000     0.00000

 C16         0.45031   1.15923   0.35902     1.00000     0.05201   0.03780   0.03734   0.00310   0.00713   0.00506    0.04578
   0.00946   0.00049   0.00042   0.00021     0.00000     0.00316   0.00281   0.00273   0.00235   0.00234   0.00264    0.00114

 C17         0.70108   1.30231   0.40244     1.00000     0.05331   0.06162   0.10094   0.00096  -0.01245  -0.00815    0.08208
   0.00953   0.00047   0.00043   0.00026     0.00000     0.00344   0.00367   0.00446   0.00334   0.00310   0.00286    0.00167

 H17A        0.70245   1.23517   0.42644     1.00000     0.12312
                                             0.00000     0.00000

 H17B        0.73633   1.38768   0.43617     1.00000     0.12312
                                             0.00000     0.00000

 H17C        0.76347   1.30015   0.36379     1.00000     0.12312
                                             0.00000     0.00000

 C18         0.53664   1.38325   0.34621     1.00000     0.09330   0.04522   0.08493   0.01712   0.00310  -0.00454    0.08094
   0.00994   0.00050   0.00041   0.00025     0.00000     0.00420   0.00323   0.00409   0.00321   0.00316   0.00300    0.00167

 H18A        0.61483   1.41078   0.31686     1.00000     0.12140
                                             0.00000     0.00000

 H18B        0.53915   1.45692   0.38542     1.00000     0.12140
                                             0.00000     0.00000

 H18C        0.44355   1.35208   0.31757     1.00000     0.12140
                                             0.00000     0.00000

 C19         0.31278   1.33786   0.47799     1.00000     0.07828   0.06431   0.05820   0.00196   0.00004   0.02835    0.06815
   0.00901   0.00046   0.00040   0.00022     0.00000     0.00360   0.00346   0.00335   0.00290   0.00272   0.00293    0.00142

 H19A        0.38663   1.30532   0.49359     1.00000     0.10223
                                             0.00000     0.00000

 H19B        0.24553   1.34344   0.51426     1.00000     0.10223
                                             0.00000     0.00000

 H19C        0.35918   1.42415   0.47034     1.00000     0.10223
                                             0.00000     0.00000

 C20         0.05920   1.10198   0.41884     1.00000     0.05966   0.07515   0.07820   0.00640   0.01078   0.01684    0.07447
   0.00974   0.00044   0.00042   0.00024     0.00000     0.00333   0.00374   0.00376   0.00324   0.00281   0.00288    0.00150

 H20A        0.00468   1.03902   0.37593     1.00000     0.11171
                                             0.00000     0.00000

 H20B       -0.00430   1.14448   0.44525     1.00000     0.11171
                                             0.00000     0.00000

 H20C        0.09616   1.05709   0.44827     1.00000     0.11171
                                             0.00000     0.00000

 C21         0.13683   1.31987   0.34657     1.00000     0.09935   0.06369   0.09304   0.01103  -0.01894   0.04678    0.08236
   0.01026   0.00051   0.00043   0.00025     0.00000     0.00419   0.00361   0.00419   0.00329   0.00324   0.00326    0.00167

 H21A        0.21574   1.39131   0.33707     1.00000     0.12354
                                             0.00000     0.00000

 H21B        0.07103   1.35508   0.37569     1.00000     0.12354
                                             0.00000     0.00000

 H21C        0.08392   1.26276   0.30181     1.00000     0.12354
                                             0.00000     0.00000

 C22        -0.00304   0.81788   0.11305     1.00000     0.05849   0.04824   0.04056   0.00636  -0.01014   0.02427    0.04846
   0.00915   0.00044   0.00041   0.00021     0.00000     0.00303   0.00305   0.00278   0.00248   0.00231   0.00251    0.00118

 C23         0.01521   0.70519   0.12258     1.00000     0.09612   0.05089   0.07274   0.00892  -0.03051   0.03023    0.07335
   0.01097   0.00053   0.00046   0.00026     0.00000     0.00414   0.00338   0.00383   0.00311   0.00308   0.00317    0.00157

 H23         0.08209   0.70985   0.15958     1.00000     0.08802
                                             0.00000     0.00000

 C24        -0.06223   0.58702   0.07917     1.00000     0.15133   0.04593   0.09978  -0.00437  -0.05909   0.03545    0.10301
   0.01224   0.00065   0.00051   0.00030     0.00000     0.00583   0.00379   0.00482   0.00348   0.00427   0.00384    0.00216

 H24        -0.05196   0.51043   0.08809     1.00000     0.12362
                                             0.00000     0.00000

 C25        -0.15390   0.57712   0.02333     1.00000     0.12216   0.05241   0.09722  -0.01363  -0.05477   0.02524    0.09782
   0.01144   0.00061   0.00052   0.00030     0.00000     0.00508   0.00388   0.00480   0.00352   0.00389   0.00364    0.00201

 H25        -0.20461   0.49491  -0.00744     1.00000     0.11738
                                             0.00000     0.00000

 C26        -0.17133   0.68799   0.01253     1.00000     0.09975   0.06913   0.07650  -0.00804  -0.04194   0.03906    0.08423
   0.01142   0.00056   0.00052   0.00028     0.00000     0.00441   0.00402   0.00405   0.00347   0.00326   0.00363    0.00174

 H26        -0.23594   0.68262  -0.02564     1.00000     0.10108
                                             0.00000     0.00000

 C27        -0.09702   0.80549   0.05592     1.00000     0.08212   0.05247   0.05739  -0.00124  -0.02336   0.02980    0.06510
   0.01045   0.00049   0.00047   0.00024     0.00000     0.00372   0.00341   0.00339   0.00286   0.00284   0.00300    0.00144

 H27        -0.10956   0.88130   0.04701     1.00000     0.07812
                                             0.00000     0.00000

 C28        -0.04130   1.05435   0.17884     1.00000     0.04289   0.03569   0.04675   0.00629  -0.00387   0.01419    0.04226
   0.00835   0.00042   0.00037   0.00022     0.00000     0.00278   0.00264   0.00285   0.00237   0.00229   0.00224    0.00110

 C29        -0.14118   1.03589   0.22845     1.00000     0.05419   0.05730   0.06068   0.01414   0.00386   0.02204    0.05661
   0.00933   0.00049   0.00042   0.00024     0.00000     0.00314   0.00326   0.00340   0.00279   0.00269   0.00274    0.00128

 H29        -0.13506   0.98349   0.25934     1.00000     0.06793
                                             0.00000     0.00000

 C30        -0.24756   1.09123   0.23374     1.00000     0.05781   0.07426   0.08562   0.00995   0.01822   0.02753    0.07280
   0.01020   0.00052   0.00049   0.00028     0.00000     0.00358   0.00394   0.00426   0.00354   0.00307   0.00317    0.00155

 H30        -0.31430   1.07768   0.26813     1.00000     0.08736
                                             0.00000     0.00000

 C31        -0.25771   1.16636   0.18927     1.00000     0.05708   0.06373   0.11448   0.00360  -0.00794   0.03529    0.07819
   0.01052   0.00054   0.00049   0.00033     0.00000     0.00372   0.00385   0.00514   0.00372   0.00351   0.00317    0.00168

 H31        -0.33170   1.20506   0.19274     1.00000     0.09383
                                             0.00000     0.00000

 C32        -0.16050   1.18603   0.13931     1.00000     0.07016   0.06162   0.09470   0.02373  -0.00970   0.03349    0.07209
   0.01037   0.00056   0.00045   0.00029     0.00000     0.00388   0.00367   0.00450   0.00338   0.00337   0.00321    0.00155

 H32        -0.16708   1.23883   0.10872     1.00000     0.08651
                                             0.00000     0.00000

 C33        -0.05452   1.12919   0.13395     1.00000     0.05737   0.04627   0.05341   0.01235  -0.00045   0.02483    0.05055
   0.00866   0.00046   0.00039   0.00022     0.00000     0.00311   0.00292   0.00305   0.00257   0.00240   0.00253    0.00120

 H33         0.01074   1.14152   0.09884     1.00000     0.06066
                                             0.00000     0.00000

 C34         0.22996   1.05841   0.12485     1.00000     0.04649   0.06217   0.04667   0.01754   0.00208   0.03284    0.04749
   0.01074   0.00044   0.00046   0.00024     0.00000     0.00289   0.00340   0.00304   0.00277   0.00244   0.00269    0.00117

 C35         0.31473   1.18303   0.15840     1.00000     0.05012   0.06162   0.05339   0.01022   0.00313   0.01493    0.05661
   0.01046   0.00048   0.00046   0.00024     0.00000     0.00311   0.00351   0.00326   0.00303   0.00266   0.00278    0.00129

 H35         0.29728   1.22178   0.20462     1.00000     0.06793
                                             0.00000     0.00000

 C36         0.42407   1.25178   0.12581     1.00000     0.05236   0.06974   0.08545   0.03295   0.00045   0.01315    0.06851
   0.01152   0.00051   0.00049   0.00030     0.00000     0.00345   0.00389   0.00440   0.00374   0.00315   0.00297    0.00152

 H36         0.48250   1.33705   0.15004     1.00000     0.08222
                                             0.00000     0.00000

 C37         0.45003   1.19873   0.05854     1.00000     0.06733   0.10083   0.08395   0.05270   0.02017   0.03404    0.07712
   0.01448   0.00057   0.00060   0.00033     0.00000     0.00400   0.00512   0.00485   0.00444   0.00355   0.00381    0.00175

 H37         0.52566   1.24637   0.03596     1.00000     0.09254
                                             0.00000     0.00000

 C38         0.36486   1.07631   0.02498     1.00000     0.08321   0.11361   0.05493   0.03226   0.02389   0.05106    0.07723
   0.01389   0.00062   0.00061   0.00027     0.00000     0.00441   0.00520   0.00379   0.00413   0.00342   0.00401    0.00168

 H38         0.38186   1.03860  -0.02153     1.00000     0.09267
                                             0.00000     0.00000

 C39         0.25432   1.00564   0.05697     1.00000     0.07251   0.06754   0.05436   0.01695   0.00776   0.03645    0.06124
   0.01085   0.00052   0.00046   0.00026     0.00000     0.00372   0.00364   0.00348   0.00314   0.00288   0.00310    0.00136

 H39         0.19527   0.92091   0.03226     1.00000     0.07348
                                             0.00000     0.00000


 Final Structure Factor Calculation for  S965B IN P-1                                                               

 Total number of l.s. parameters =   435     Maximum vector length =  511      Memory required =   5662 /   25039

 wR2 =  0.0891 before cycle  23 for   6988 data and     0 /   435 parameters


 Disagreeable restraints before cycle   23

   Observed   Target    Error     Sigma     Restraint

                       -0.2186    0.0400    SIMU U33 C10 C11
                       -0.1293    0.0400    SIMU U22 C10 C12


 Summary of restraints applied in cycle   23

                 ANTIBUMP   DFIX     DANG  SAME/SADI  CHIV/Z  CHIV/NZ    FLAT     DELU     SIMU     ISOR     SUMP

        Number       0.       0.       0.       0.       0.       0.       0.       0.      12.       0.       0.

 rms sigma        0.000    0.000    0.000    0.000    0.000    0.000    0.000    0.000    0.040    0.000    0.000

 rms deviation    0.000    0.000    0.000    0.000    0.000    0.000    0.000    0.000    0.083    0.000    0.000


 GooF = S =     0.749;     Restrained GooF =      0.751  for     12 restraints

 Weight = 1 / [ sigma^2(Fo^2) + ( 0.0000 * P )^2 +   0.00 * P ]   where  P = ( Max ( Fo^2, 0 ) + 2 * Fc^2 ) / 3

 R1 =  0.0509 for   3246 Fo > 4sig(Fo)  and  0.1189 for all   6988 data
 wR2 =  0.0891,  GooF = S =   0.749,  Restrained GooF =    0.751  for all data

 Occupancy sum of asymmetric unit =   47.00 for non-hydrogen and   53.00 for hydrogen atoms


 Principal mean square atomic displacements U

   0.0530   0.0380   0.0339   Cu1  
   0.0576   0.0398   0.0341   P1  
   0.0633   0.0348   0.0232   N1  
   0.0998   0.0515   0.0322   N2  
   0.0633   0.0436   0.0345   N3  
   0.0873   0.0650   0.0353   N4  
   0.0540   0.0423   0.0311   N5  
   0.0653   0.0426   0.0364   Si1  
   0.0531   0.0353   0.0220   C1  
   0.0507   0.0462   0.0338   C2  
   0.0739   0.0673   0.0394   C3  
   0.0881   0.0726   0.0338   C4  
   0.0837   0.0618   0.0352   C5  
   0.0656   0.0484   0.0347   C6  
   0.1352   0.0550   0.0434   C7  
   0.2330   0.1430   0.0680   C8  
   0.2038   0.1203   0.0600   C9  
   0.0739   0.0568   0.0527   C10  
   0.2977   0.1083   0.0531   C11    may be split into  0.5992  0.7043  0.2001  and  0.5816  0.6885  0.1781
   0.2389   0.1165   0.0544   C12  
   0.0496   0.0465   0.0349   C13  
   0.1958   0.0869   0.0353   C14  
   0.2072   0.0725   0.0491   C15    may be split into  0.4390  0.7414  0.3905  and  0.4243  0.7634  0.4028
   0.0652   0.0397   0.0324   C16  
   0.1157   0.0969   0.0336   C17  
   0.1187   0.0854   0.0387   C18  
   0.0859   0.0689   0.0497   C19  
   0.0988   0.0663   0.0583   C20  
   0.1328   0.0741   0.0401   C21  
   0.0711   0.0430   0.0313   C22  
   0.1293   0.0521   0.0387   C23  
   0.2092   0.0585   0.0413   C24    may be split into -0.0485  0.5824  0.0729  and -0.0760  0.5917  0.0854
   0.1847   0.0701   0.0386   C25  
   0.1525   0.0595   0.0407   C26  
   0.1088   0.0467   0.0399   C27  
   0.0550   0.0372   0.0347   C28  
   0.0622   0.0584   0.0493   C29  
   0.0982   0.0734   0.0468   C30  
   0.1315   0.0667   0.0364   C31  
   0.1059   0.0728   0.0376   C32  
   0.0640   0.0513   0.0363   C33  
   0.0678   0.0483   0.0264   C34  
   0.0666   0.0540   0.0492   C35  
   0.0956   0.0583   0.0516   C36  
   0.1171   0.0625   0.0518   C37  
   0.1187   0.0682   0.0448   C38  
   0.0807   0.0541   0.0490   C39  


 Analysis of variance for reflections employed in refinement      K = Mean[Fo^2] / Mean[Fc^2]  for group


 Fc/Fc(max)       0.000    0.011    0.022    0.033    0.044    0.057    0.073    0.092    0.118    0.172    1.000

 Number in group       700.     754.     696.     648.     724.     709.     681.     684.     689.     703.

            GooF      0.516    0.557    0.582    0.607    0.631    0.716    0.740    0.811    0.886    1.198

             K        1.243    0.962    1.108    1.037    1.059    1.058    1.046    1.033    1.019    1.010


 Resolution(A)    0.84     0.87     0.90     0.95     1.00     1.06     1.14     1.25     1.43     1.80     inf

 Number in group       722.     690.     689.     711.     681.     705.     691.     702.     694.     703.

            GooF      0.553    0.580    0.568    0.603    0.633    0.650    0.676    0.763    0.873    1.286

             K        1.089    1.040    1.106    1.068    1.059    1.017    1.017    1.003    0.993    1.019

             R1       0.313    0.264    0.215    0.187    0.160    0.129    0.100    0.070    0.050    0.037


 Recommended weighting scheme:  WGHT      0.0000      0.0000
 Note that in most cases convergence will be faster if fixed weights (e.g. the
 default WGHT 0.1) are retained until the refinement is virtually complete, and
 only then should the above recommended values be used.


 Most Disagreeable Reflections (* if suppressed or used for Rfree)

     h   k   l        Fo^2         Fc^2   Delta(F^2)/esd  Fc/Fc(max)  Resolution(A)

     1   0   1       5343.39       4787.62       8.42       0.395       8.02
     2   0   2      12446.94      11205.75       6.16       0.605       4.01
     1  -3   3       7008.29       6427.83       5.98       0.458       3.51
     3  -4   5       5473.94       4711.95       5.66       0.392       2.19
     2  -2   9        515.73        376.98       4.91       0.111       1.98
    -1   2   3      14320.80      15076.25       4.69       0.702       3.70
     0   2   2      12187.70      11531.69       4.64       0.614       4.11
     4   0   2       1062.85        789.21       4.47       0.161       2.20
     2  -5   3        267.81        173.91       4.40       0.075       2.20
    -3   5   0       3630.02       3310.01       4.34       0.329       2.05
    -4  -1   2       1530.04       1370.08       4.33       0.212       2.13
     4  -3   2        259.71        154.85       4.28       0.071       2.27
    -3  -2   6       7489.76       6834.01       4.26       0.472       2.07
    -2  -2   5      11053.57      11746.88       4.25       0.619       2.63
     3  -6   6       3191.16       2688.56       4.23       0.296       1.70
     2  -4   4       1622.20       1328.66       4.22       0.208       2.54
    -2   2   4       1046.95       1272.49       4.17       0.204       2.97
     0   0   3       1525.02       1305.28       4.10       0.206       6.31
     2  -5   9       2710.57       2398.54       4.10       0.280       1.71
    -1  -5   4        148.14        237.37       4.06       0.088       1.93
    -2   4   2        169.49        295.84       4.01       0.098       2.42
    -2   5   0       1871.97       1665.06       3.97       0.233       2.16
     2  -4   6       3835.69       3413.58       3.92       0.334       2.27
     0   1   1        630.49        728.26       3.92       0.154       8.22
    -2  -1   1       1731.67       1395.19       3.91       0.213       3.84
    -1  -1   1       1919.08       1759.81       3.91       0.240       6.08
    -1   2   5       5257.14       5711.61       3.91       0.432       2.82
     3  -2   7        748.26        856.79       3.85       0.167       2.11
     2  -3   2        867.52        733.69       3.78       0.155       3.32
     4  -6   5       1840.85       1467.69       3.77       0.219       1.63
     3  -1   7         65.21        116.97       3.75       0.062       2.06
     0  -4   5        832.37        718.37       3.73       0.153       2.44
     1  -3   1        936.01        832.05       3.70       0.165       3.73
     1  -2   6       1942.08       1626.75       3.65       0.230       2.99
    -1   2   0       2290.67       2163.98       3.64       0.266       5.29
     2  -4   7       5527.63       5060.28       3.61       0.406       2.12
     3  -4   6       1081.21        840.30       3.53       0.166       2.08
     0  -4   6       1004.89        902.18       3.52       0.172       2.30
    -1   4   6        752.70        497.45       3.51       0.127       1.85
     9  -9   1        290.09         26.51       3.50       0.029       0.93
     1  -3   4       2349.12       2112.35       3.49       0.263       3.26
     3  -4   8       6690.47       6133.50       3.48       0.448       1.84
     2  -3   5       1052.66        857.99       3.48       0.167       2.75
     6  -2   4        698.54        863.08       3.47       0.168       1.53
    -1  -2   1      15026.90      15544.96       3.42       0.712       4.10
    -2   1   5       5122.28       5499.87       3.37       0.424       2.96
    -1  -9   3        260.10        397.14       3.36       0.114       1.13
     1   1   2       7456.12       7805.07       3.30       0.505       4.64
     0   4   3       1319.45       1092.85       3.29       0.189       2.20
     3   1   7       2684.76       2944.79       3.29       0.310       1.79


 Bond lengths and angles

 Cu1 -       Distance       Angles
 N5        1.9645 (0.0032) 
 N1        1.9803 (0.0029)   95.88 (0.14)
 P1        2.1651 (0.0012)  126.26 (0.10) 135.59 (0.11)
               Cu1 -         N5            N1           

 P1 -        Distance       Angles
 C22       1.8110 (0.0043) 
 C28       1.8241 (0.0040)  100.94 (0.18)
 C34       1.8244 (0.0044)  105.50 (0.21) 103.48 (0.19)
 Cu1       2.1651 (0.0012)  122.58 (0.14) 119.03 (0.14) 103.22 (0.14)
               P1 -          C22           C28           C34          

 N1 -        Distance       Angles
 C13       1.3280 (0.0047) 
 C1        1.4090 (0.0045)  123.55 (0.34)
 Cu1       1.9803 (0.0029)  118.18 (0.28) 117.99 (0.24)
               N1 -          C13           C1           

 N2 -        Distance       Angles
 C13       1.3795 (0.0045) 
 C15       1.4033 (0.0049)  125.50 (0.39)
 C14       1.4570 (0.0051)  119.27 (0.38) 112.94 (0.38)
               N2 -          C13           C15          

 N3 -        Distance       Angles
 C16       1.3348 (0.0047) 
 C13       1.3491 (0.0047)  125.82 (0.37)
               N3 -          C16          

 N4 -        Distance       Angles
 C16       1.3707 (0.0047) 
 C17       1.4444 (0.0048)  123.61 (0.40)
 C18       1.4642 (0.0047)  120.53 (0.38) 114.13 (0.37)
               N4 -          C16           C17          

 N5 -        Distance       Angles
 C16       1.3289 (0.0047) 
 Si1       1.7015 (0.0034)  126.45 (0.29)
 Cu1       1.9645 (0.0031)  111.54 (0.27) 119.71 (0.19)
               N5 -          C16           Si1          

 Si1 -       Distance       Angles
 N5        1.7015 (0.0034) 
 C19       1.8533 (0.0042)  113.54 (0.19)
 C20       1.8541 (0.0041)  107.65 (0.19) 106.85 (0.21)
 C21       1.8645 (0.0040)  112.71 (0.20) 107.85 (0.20) 107.94 (0.22)
               Si1 -         N5            C19           C20          

 C1 -        Distance       Angles
 C2        1.3873 (0.0051) 
 C6        1.4038 (0.0051)  119.36 (0.41)
 N1        1.4090 (0.0045)  121.73 (0.38) 118.61 (0.39)
               C1 -          C2            C6           

 C2 -        Distance       Angles
 C3        1.3795 (0.0052) 
 C1        1.3873 (0.0051)  119.36 (0.42)
 C10       1.5123 (0.0053)  119.03 (0.43) 121.61 (0.41)
               C2 -          C3            C1           

 C3 -        Distance       Angles
 C4        1.3700 (0.0056) 
 C2        1.3795 (0.0052)  121.15 (0.46)
 H3        0.9500           119.43        119.43       
               C3 -          C4            C2           

 C4 -        Distance       Angles
 C5        1.3559 (0.0056) 
 C3        1.3700 (0.0056)  120.01 (0.48)
 H4        0.9500           120.00        120.00       
               C4 -          C5            C3           

 C5 -        Distance       Angles
 C4        1.3559 (0.0056) 
 C6        1.3864 (0.0055)  120.84 (0.46)
 H5        0.9500           119.58        119.58       
               C5 -          C4            C6           

 C6 -        Distance       Angles
 C5        1.3864 (0.0054) 
 C1        1.4038 (0.0051)  119.27 (0.43)
 C7        1.5311 (0.0058)  119.56 (0.43) 121.12 (0.42)
               C6 -          C5            C1           

 C7 -        Distance       Angles
 C9        1.5101 (0.0063) 
 C6        1.5311 (0.0058)  111.21 (0.47)
 C8        1.5326 (0.0064)  108.40 (0.45) 112.78 (0.42)
 H7        1.0000           108.10        108.10        108.10       
               C7 -          C9            C6            C8           

 C8 -        Distance       Angles
 C7        1.5326 (0.0064) 
 H8A       0.9800           109.47       
 H8B       0.9800           109.47        109.47       
 H8C       0.9800           109.47        109.47        109.47       
               C8 -          C7            H8A           H8B          

 C9 -        Distance       Angles
 C7        1.5101 (0.0063) 
 H9A       0.9800           109.47       
 H9B       0.9800           109.47        109.47       
 H9C       0.9800           109.47        109.47        109.47       
               C9 -          C7            H9A           H9B          

 C10 -       Distance       Angles
 C11       1.4973 (0.0056) 
 C12       1.5064 (0.0059)  110.31 (0.49)
 C2        1.5123 (0.0053)  113.07 (0.39) 109.73 (0.39)
 H10       1.0000           107.85        107.85        107.85       
               C10 -         C11           C12           C2           

 C11 -       Distance       Angles
 C10       1.4973 (0.0056) 
 H11A      0.9800           109.47       
 H11B      0.9800           109.47        109.47       
 H11C      0.9800           109.47        109.47        109.47       
               C11 -         C10           H11A          H11B         

 C12 -       Distance       Angles
 C10       1.5064 (0.0059) 
 H12A      0.9800           109.47       
 H12B      0.9800           109.47        109.47       
 H12C      0.9800           109.47        109.47        109.47       
               C12 -         C10           H12A          H12B         

 C13 -       Distance       Angles
 N1        1.3280 (0.0046) 
 N3        1.3491 (0.0047)  124.60 (0.39)
 N2        1.3795 (0.0045)  122.74 (0.39) 112.45 (0.39)
               C13 -         N1            N3           

 C14 -       Distance       Angles
 N2        1.4570 (0.0051) 
 H14A      0.9800           109.47       
 H14B      0.9800           109.47        109.47       
 H14C      0.9800           109.47        109.47        109.47       
               C14 -         N2            H14A          H14B         

 C15 -       Distance       Angles
 N2        1.4033 (0.0049) 
 H15A      0.9800           109.47       
 H15B      0.9800           109.47        109.47       
 H15C      0.9800           109.47        109.47        109.47       
               C15 -         N2            H15A          H15B         

 C16 -       Distance       Angles
 N5        1.3289 (0.0047) 
 N3        1.3348 (0.0047)  127.77 (0.39)
 N4        1.3707 (0.0047)  121.09 (0.42) 111.11 (0.40)
               C16 -         N5            N3           

 C17 -       Distance       Angles
 N4        1.4444 (0.0048) 
 H17A      0.9800           109.47       
 H17B      0.9800           109.47        109.47       
 H17C      0.9800           109.47        109.47        109.47       
               C17 -         N4            H17A          H17B         

 C18 -       Distance       Angles
 N4        1.4642 (0.0047) 
 H18A      0.9800           109.47       
 H18B      0.9800           109.47        109.47       
 H18C      0.9800           109.47        109.47        109.47       
               C18 -         N4            H18A          H18B         

 C19 -       Distance       Angles
 Si1       1.8533 (0.0041) 
 H19A      0.9800           109.47       
 H19B      0.9800           109.47        109.47       
 H19C      0.9800           109.47        109.47        109.47       
               C19 -         Si1           H19A          H19B         

 C20 -       Distance       Angles
 Si1       1.8541 (0.0041) 
 H20A      0.9800           109.47       
 H20B      0.9800           109.47        109.47       
 H20C      0.9800           109.47        109.47        109.47       
               C20 -         Si1           H20A          H20B         

 C21 -       Distance       Angles
 Si1       1.8645 (0.0040) 
 H21A      0.9800           109.47       
 H21B      0.9800           109.47        109.47       
 H21C      0.9800           109.47        109.47        109.47       
               C21 -         Si1           H21A          H21B         

 C22 -       Distance       Angles
 C23       1.3838 (0.0051) 
 C27       1.3900 (0.0051)  117.03 (0.43)
 P1        1.8110 (0.0043)  119.70 (0.33) 123.28 (0.36)
               C22 -         C23           C27          

 C23 -       Distance       Angles
 C24       1.3692 (0.0059) 
 C22       1.3838 (0.0051)  120.62 (0.43)
 H23       0.9500           119.69        119.69       
               C23 -         C24           C22          

 C24 -       Distance       Angles
 C25       1.3650 (0.0061) 
 C23       1.3692 (0.0059)  121.29 (0.50)
 H24       0.9500           119.35        119.35       
               C24 -         C25           C23          

 C25 -       Distance       Angles
 C24       1.3650 (0.0061) 
 C26       1.3693 (0.0059)  118.71 (0.52)
 H25       0.9500           120.65        120.65       
               C25 -         C24           C26          

 C26 -       Distance       Angles
 C27       1.3571 (0.0056) 
 C25       1.3693 (0.0059)  120.51 (0.46)
 H26       0.9500           119.74        119.74       
               C26 -         C27           C25          

 C27 -       Distance       Angles
 C26       1.3571 (0.0056) 
 C22       1.3900 (0.0051)  121.75 (0.44)
 H27       0.9500           119.12        119.12       
               C27 -         C26           C22          

 C28 -       Distance       Angles
 C33       1.3799 (0.0048) 
 C29       1.3923 (0.0053)  117.82 (0.39)
 P1        1.8241 (0.0039)  123.93 (0.36) 118.17 (0.32)
               C28 -         C33           C29          

 C29 -       Distance       Angles
 C30       1.3635 (0.0054) 
 C28       1.3923 (0.0053)  121.57 (0.44)
 H29       0.9500           119.21        119.21       
               C29 -         C30           C28          

 C30 -       Distance       Angles
 C29       1.3635 (0.0054) 
 C31       1.3681 (0.0060)  119.66 (0.50)
 H30       0.9500           120.17        120.17       
               C30 -         C29           C31          

 C31 -       Distance       Angles
 C30       1.3681 (0.0060) 
 C32       1.3817 (0.0062)  120.10 (0.48)
 H31       0.9500           119.95        119.95       
               C31 -         C30           C32          

 C32 -       Distance       Angles
 C33       1.3714 (0.0052) 
 C31       1.3817 (0.0062)  119.88 (0.46)
 H32       0.9500           120.06        120.06       
               C32 -         C33           C31          

 C33 -       Distance       Angles
 C32       1.3714 (0.0052) 
 C28       1.3799 (0.0048)  120.95 (0.45)
 H33       0.9500           119.52        119.52       
               C33 -         C32           C28          

 C34 -       Distance       Angles
 C35       1.3781 (0.0054) 
 C39       1.3783 (0.0053)  118.61 (0.44)
 P1        1.8244 (0.0044)  117.50 (0.37) 123.88 (0.41)
               C34 -         C35           C39          

 C35 -       Distance       Angles
 C36       1.3722 (0.0054) 
 C34       1.3781 (0.0053)  120.75 (0.47)
 H35       0.9500           119.62        119.62       
               C35 -         C36           C34          

 C36 -       Distance       Angles
 C35       1.3722 (0.0054) 
 C37       1.3741 (0.0062)  120.76 (0.53)
 H36       0.9500           119.62        119.62       
               C36 -         C35           C37          

 C37 -       Distance       Angles
 C38       1.3617 (0.0064) 
 C36       1.3741 (0.0062)  118.48 (0.54)
 H37       0.9500           120.76        120.76       
               C37 -         C38           C36          

 C38 -       Distance       Angles
 C37       1.3617 (0.0064) 
 C39       1.3816 (0.0058)  121.55 (0.54)
 H38       0.9500           119.22        119.22       
               C38 -         C37           C39          

 C39 -       Distance       Angles
 C34       1.3783 (0.0053) 
 C38       1.3816 (0.0058)  119.81 (0.50)
 H39       0.9500           120.09        120.09       
               C39 -         C34           C38          


 Least-squares planes (x,y,z in crystal coordinates) and deviations from them
 (* indicates atom used to define plane)

 - 5.3501 (0.0079) x + 0.0330 (0.0253) y + 16.5365 (0.0107) z = 3.3514 (0.0239) 

 *    0.0000 (0.0000)  N3
 *    0.0000 (0.0000)  Cu1
 *    0.0000 (0.0000)  N1

 Rms deviation of fitted atoms =   0.0000


 - 5.0979 (0.0289) x - 0.6054 (0.0279) y + 16.8595 (0.0343) z = 3.0116 (0.0169) 

 Angle to previous plane (with approximate esd) =  3.30 ( 0.33 )

 *   -0.0959 (0.0025)  N3
 *    0.0954 (0.0025)  C13
 *    0.0439 (0.0012)  C16
 *   -0.0434 (0.0011)  N1

 Rms deviation of fitted atoms =   0.0744


 - 6.9346 (0.0431) x - 0.0945 (0.0214) y + 13.9648 (0.0923) z = 1.7814 (0.0658) 

 Angle to previous plane (with approximate esd) = 14.16 ( 0.65 )

 *    0.0000 (0.0001)  C13
 *    0.0000 (0.0000)  N2
 *    0.0000 (0.0000)  C16

 Rms deviation of fitted atoms =   0.0000


 - 5.0979 (0.0289) x - 0.6054 (0.0279) y + 16.8595 (0.0343) z = 3.0116 (0.0169) 

 Angle to previous plane (with approximate esd) = 14.16 ( 0.65 )

 *   -0.0959 (0.0025)  N3
 *    0.0954 (0.0025)  C13
 *    0.0439 (0.0012)  C16
 *   -0.0434 (0.0011)  N1

 Rms deviation of fitted atoms =   0.0744


  7.4689 (0.0061) x + 1.8507 (0.0166) y - 11.5571 (0.0119) z = 0.4832 (0.0162) 

 Angle to previous plane (with approximate esd) = 26.47 ( 0.28 )

 *    0.0000 (0.0000)  N1
 *    0.0000 (0.0000)  N5
 *    0.0000 (0.0000)  P1
     -0.1719 (0.0015)  Cu1

 Rms deviation of fitted atoms =   0.0000


 FMAP and GRID set by program

 FMAP   2   3  44
 GRID    -1.220  -2  -2     1.220   2   2

 R1 =  0.1155 for   6988 unique reflections after merging for Fourier


 Electron density synthesis with coefficients Fo-Fc

 Highest peak    0.35  at  0.0978  0.9160  0.2534  [  1.17 A from CU1 ]
 Deepest hole   -0.24  at  0.0544  0.7048  0.4131  [  0.50 A from C8 ]

 Mean =    0.00,   Rms deviation from mean =    0.05 e/A^3,   Highest memory used =  5125 / 29407


 Fourier peaks appended to .res file

              x       y       z       sof     U      Peak   Distances to nearest atoms (including symmetry equivalents)

 Q1    1   0.0978  0.9160  0.2534   1.00000  0.05    0.35   1.17 CU1  1.81 P1  2.15 H9B  2.53 N1
 Q2    1   0.3383  1.0607  0.2822   1.00000  0.05    0.30   1.21 CU1  1.43 N5  1.76 C16  2.12 N1
 Q3    1   0.2094  1.0562  0.3308   1.00000  0.05    0.26   1.16 N5  1.27 CU1  2.00 SI1  2.17 H20A
 Q4    1   0.1847  1.1064  0.2747   1.00000  0.05    0.26   1.45 CU1  1.71 N5  2.16 P1  2.18 H35
 Q5    1   0.1871  0.9253  0.2093   1.00000  0.05    0.24   1.21 CU1  1.43 P1  2.27 H23  2.43 C22

 Shortest distances between peaks (including symmetry equivalents)

      1   5  1.24      3   4  1.39      2   3  1.59      2   4  1.75      1   3  1.93      1   4  1.97      2   5  2.01
      4   5  2.14      1   2  2.37      3   5  2.45


 Time profile in seconds
 -----------------------

      0.02: Read and process instructions
      0.00: Fit rigid groups
      0.00: Interpret restraints etc.
      0.00: Generate connectivity array
      0.00: Analyse DFIX/DANG restraints
      0.00: Analyse SAME/SADI restraints
      0.00: Generate CHIV restraints
      0.00: Check if bonds in residues restrained
      0.00: Generate DELU restraints
      0.00: Generate SIMU restraints
      0.00: Generate ISOR restraints
      0.00: Generate NCSY restraints
      0.00: Analyse other restraints etc.
      0.06: Read intensity data, sort/merge etc.
      0.00: Set up constraints
      0.00: OSF, H-atoms from difference map
      0.02: Set up l.s. refinement
      0.00: Generate idealized H-atoms
      2.68: Structure factors and derivatives
     13.15: Sum l.s. matrices
      0.00: Generate and apply antibumping restraints
      0.02: Apply other restraints
      0.92: Solve l.s. equations
      0.00: Generate HTAB table
      0.02: Other dependent quantities, CIF, tables
      0.02: Analysis of variance
      0.02: Merge reflections for Fourier and .fcf
      0.02: Fourier summations
      0.02: Peaksearch
      0.00: Analyse peaklist

 +++++++++++++++++++++++++++++++++++++++++++++++++++++++++++++++++++++++++++++
 +  lx2294isup2       finished at 15:07:32   Total CPU time:      16.9 secs  +
 +++++++++++++++++++++++++++++++++++++++++++++++++++++++++++++++++++++++++++++
